# Supplementary material for: Cancer Biomarker Discovery: The Entropic Hallmark
Source: PLoS One. 2010 Aug 18;5(8):e12262. doi: 10.1371/journal.pone.0012262 (PMC2923618; doi:10.1371/journal.pone.0012262)
Supplement: File S1 — Haqq Data Set Supporting File (3.92 MB XLS) [file pone.0012262.s001.xls]

## Sheet: Results-Complexity
HAQQ-DATA COMPLEXITY ANALYSIS
Ikcod = 0	===>	Skin
Ikcod = 1	===>	Primary
ikcod = 2	===>	Nevy
ikcod = 3	===>	Haqq-Type 1
ikcod = 4	===>	Haqq-Type 2
ikcod = 5	===>	metastasis-1		(promedio: Type 1 + Type 2 )
ikcod = 6	===>	metastasis-2		(promedio pesado: Type 1 + Type 2 )
f0cut = 15		NGEN =	14737		NPAT =	37
ITOT	JJP	SAMPLE	IBKOD	HHH	CMPR	CMAVEK0	CMAVEK6
1	1	Skin1	0	0.977783	0.0575831	0.00834286	0.0628228
2	2	Skin2	0	0.981133	0.047963	0.00792871	0.0539846
3	3	Skin3	0	0.984991	0.0425306	0.00815716	0.0527385
4	13	PM14B	1	0.976072	0.0667183	0.0833487	0.0653911
5	14	PM25.1	1	0.980162	0.0535913	0.0615064	0.0682393
6	15	PM25.2	1	0.984979	0.0438169	0.0557106	0.061599
7	16	PM27	1	0.981368	0.0556075	0.0763515	0.06892
8	17	PM34.2	1	0.983208	0.0490413	0.0787999	0.0573808
9	18	PM36	1	0.985338	0.0432244	0.066695	0.0585307
10	4	MN38.1	2	0.980845	0.0536033	0.0410794	0.0669968
11	5	MN40	2	0.982381	0.0484121	0.0403401	0.0630091
12	6	MN41	2	0.979796	0.054151	0.0501169	0.0652141
13	7	MN38.2	2	0.979948	0.0536729	0.0435734	0.0703448
14	8	MN39	2	0.983882	0.0463048	0.0536158	0.063437
15	9	MN35	2	0.989803	0.0305574	0.0390176	0.0482146
16	10	MN32.1	2	0.989213	0.0327211	0.0406443	0.0528472
17	11	MN26	2	0.979323	0.0602366	0.0515989	0.0748435
18	12	MN30	2	0.98077	0.0556096	0.0544001	0.0724328
19	19	MM-02	3	0.943882	0.125043	0.109814	0.0557989
20	20	MM-05	3	0.980029	0.0631972	0.0785014	0.0259791
21	21	MM-06	3	0.957132	0.131629	0.119393	0.0529489
22	22	MM-12	3	0.985197	0.0458366	0.065417	0.0202172
23	23	MM-14A	3	0.952791	0.140724	0.120289	0.05409
24	24	MM-01	4	0.988205	0.0369429	0.0594111	0.0383144
25	25	MM-03	4	0.985494	0.0399332	0.0648503	0.0390983
26	26	MM-07A	4	0.985138	0.0455313	0.0716486	0.049303
27	27	MM-07B	4	0.980798	0.058523	0.0832004	0.0612749
28	28	MM-08	4	0.984044	0.0482279	0.0751957	0.0431672
29	29	MM-10	4	0.979675	0.0540225	0.0750983	0.0493852
30	30	MM-11	4	0.984357	0.042081	0.0638523	0.0438429
31	31	MM-13	4	0.99045	0.0284094	0.0536143	0.0305685
32	32	MM-15	4	0.963388	0.0902487	0.0845403	0.0795713
33	33	MM-16	4	0.987079	0.0355454	0.0605832	0.0354467
34	34	MM-20	4	0.981536	0.0525039	0.0739089	0.051316
35	35	MM-21	4	0.986354	0.0391905	0.0605987	0.0315068
36	36	MM34.3	4	0.980415	0.0552756	0.0784675	0.0589957
37	37	MM34.4	4	0.983477	0.0476935	0.0715736	0.0568932

## Sheet: Results-Correlation
	HAQQ-DATA COMPLEXITY ANALYSIS
	Correlation with f0
	Ikcod = 0	===>	Skin
	Ikcod = 1	===>	Primary
	ikcod = 2	===>	Nevy
	ikcod = 3	===>	Haqq-Type 1
	ikcod = 4	===>	Haqq-Type 2
	ikcod = 5	===>	metastasis-1			(promedio: Type 1 + Type 2 )
	ikcod = 6	===>	metastasis-2			(promedio pesado: Type 1 + Type 2 )
	f0cut = 15		NGEN =		14737		NPAT =	37
			spearman
	II	Gene	|JSM0A-JSM5A|	JSM0A-JSM5A		JSM0A-Pear	JSM5A-Pear	JSM0A-Sper	JSM5A-Sper
59	8422	AA683578	1.13253	1.13253	ADA	0.38763	-0.56621	0.51138	-0.62115
127	8298	AA400022	1.08298	1.08298	PDXP	0.43282	-0.49252	0.54125	-0.54173
129	8450	AA017382	1.08226	1.08226	SND1	0.30181	-0.61864	0.44049	-0.64177
138	8179	AA664040	1.07468	1.07468	WARS	0.34897	-0.48656	0.51334	-0.56134
145	8434	AA775616	1.0716	1.0716	SPP1	0.39437	-0.46428	0.56472	-0.50688
151	8452	AA487023	1.06709	1.06709	C20orf112	0.36077	-0.50827	0.47771	-0.58938
179	6511	N21368	1.04623	1.04623	SEMA6A	0.62969	-0.1693	0.69938	-0.34685
185	7176	W81128	1.04338	1.04338	LEF1	0.36145	-0.54577	0.48127	-0.56211
191	6509	W94136	1.04007	1.04007		0.56503	-0.28451	0.67378	-0.36629
201	6516	AA434403	1.03354	1.03354	CD320	0.51713	-0.40595	0.53775	-0.49579
203	8345	AA629262	1.03201	1.03201	PLK1	0.43738	-0.40981	0.5863	-0.44571
223	1629	H98822	1.01873	1.01873	ALS2CR2	0.442	-0.24173	0.57421	-0.44452
238	141	R77293	1.01351	1.01351		0.57708	-0.30144	0.63371	-0.3798
242	8423	AA448468	1.01114	1.01114		0.42628	-0.45615	0.50901	-0.50213
247	142	N62996	1.00842	1.00842		0.55529	-0.27073	0.64053	-0.36789
248	6577	AA253464	1.00806	1.00806	DKK1	0.49502	-0.38749	0.52489	-0.48317
249	7446	R33402	1.00616	1.00616		0.25232	-0.49886	0.45851	-0.54765
250	8257	AA026682	1.00592	1.00592		0.22576	-0.61851	0.33333	-0.67259
267	8435	AA878880	0.99834	0.99834	CXCL10	0.40562	-0.36777	0.57847	-0.41987
275	8366	AA680407	0.99384	0.99384	UBFD1	0.35533	-0.40469	0.47327	-0.52057
292	8270	H89725	0.98459	0.98459	FNDC3B	0.36526	-0.44115	0.48815	-0.49644
293	8299	AA443899	0.98364	0.98364	SCARB1	0.45052	-0.43501	0.45187	-0.53177
296	1429	AA402883	0.98222	0.98222	PAEP	0.36348	-0.10549	0.64367	-0.33855
302	3934	AA165512	0.98009	0.98009	DOCK9	0.74708	0.0446	0.70051	-0.27958
303	3935	T90871	0.98009	0.98009		0.62792	-0.19675	0.60669	-0.3734
309	8421	AA625888	0.97843	0.97843	SPINK2	0.46219	-0.39021	0.52134	-0.45709
313	7419	H09818	0.97747	0.97747	CYFIP2	0.35214	-0.42995	0.44784	-0.52963
315	8456	AA418698	0.97724	0.97724		0.31698	-0.49118	0.43954	-0.5377
316	8300	AA866160	0.97677	0.97677	SOX12	0.43472	-0.45963	0.47653	-0.50024
318	9788	N94814	0.97534	0.97534	RBM12B	0.28684	-0.5217	0.39497	-0.58037
320	6587	T84382	0.97356	0.97356	WDR31	0.60676	-0.03508	0.65653	-0.31703
321	8601	R43543	0.97321	0.97321		0.41606	-0.39678	0.53272	-0.44049
323	1136	AA456635	0.97215	0.97215	PRUNE	0.65291	-0.21491	0.60023	-0.37192
336	8595	W81375	0.96586	0.96586	ERO1L	0.56962	-0.22993	0.58061	-0.38525
341	7348	AA459654	0.96491	0.96491		0.40266	-0.33448	0.51636	-0.44855
345	6788	H53556	0.96326	0.96326		0.41856	-0.31365	0.53035	-0.43291
353	8394	AA703117	0.96088	0.96088	THEX1	0.49791	-0.28848	0.6918	-0.26908
354	8454	T95503	0.96017	0.96017	VNN3	0.28075	-0.60385	0.3341	-0.62607
360	8451	AA454864	0.95922	0.95922	CMTM7	0.12547	-0.61998	0.32859	-0.63063
366	7177	R33570	0.95732	0.95732	MCM9	0.37075	-0.41221	0.47202	-0.4853
373	9812	AA453335	0.95566	0.95566		0.32673	-0.40766	0.52963	-0.42603
375	8371	AA630784	0.95543	0.95543	TRIP13	0.39258	-0.4141	0.51091	-0.44452
383	8400	SSH122f1	0.95235	0.95235		0.45944	-0.22508	0.61285	-0.3395
385	8306	AA464729	0.95175	0.95175		0.24802	-0.55305	0.36741	-0.58434
398	38	R52961	0.94903	0.94903	SHC1	0.58142	-0.1551	0.65481	-0.29422
399	8230	AA431245	0.94903	0.94903	ANKRD7	0.45641	-0.36778	0.54078	-0.40825
406	8429	AA448478	0.94689	0.94689	IFI6	0.51535	-0.35961	0.54362	-0.40327
414	9802	AA432056	0.94429	0.94429	C1orf108	0.06279	-0.57417	0.35017	-0.59412
417	8214	AA496964	0.94381	0.94381		0.49008	-0.33353	0.5927	-0.35111
419	8181	AA432143	0.94333	0.94333	CITED1	0.45523	-0.24787	0.61569	-0.32764
425	8433	W32731	0.94145	0.94145	ST20	0.46242	-0.28012	0.59294	-0.34851
431	9789	H09332	0.93931	0.93931	ABL2	0.14448	-0.61518	0.30394	-0.63537
440	1613	R80041	0.93694	0.93694	FPR2	0.66871	-0.08137	0.7698	-0.16714
441	8620	AA460270	0.9367	0.9367	MID1	0.36276	-0.23304	0.57634	-0.36036
444	6594	R94893	0.93623	0.93623		0.634	-0.11589	0.54321	-0.39302
445	8317	AA677522	0.93622	0.93622	CCL3	0.27662	-0.45714	0.42105	-0.51517
446	8187	AA431571	0.93599	0.93599	LOC541471	0.3848	-0.29351	0.5339	-0.40209
454	6538	AA418744	0.9348	0.9348		0.53401	-0.19062	0.57106	-0.36374
455	8073	N72228	0.93409	0.93409	SSX4	0.52262	-0.12657	0.66044	-0.27365
456	11110	N76193	0.93409	0.93409	SLC43A3	0.2479	-0.61639	0.30725	-0.62684
460	5077	AA620817	0.93361	0.93361		0.60282	-0.04334	0.50047	-0.43314
463	11053	AA401457	0.93267	0.93267	CNDP2	0.20662	-0.53978	0.31745	-0.61522
464	7420	H43614	0.93267	0.93267	ARS2	0.33636	-0.37732	0.51511	-0.41756
465	8341	AA479106	0.93244	0.93244	C12orf11	0.40263	-0.44299	0.46373	-0.46871
468	1036	H93533	0.93089	0.93089		0.33091	-0.44687	0.42905	-0.50184
471	8471	H09959	0.92959	0.92959	CHKA	0.44008	-0.25833	0.56686	-0.36273
473	7402	R88734	0.92936	0.92936	FYB	0.4748	-0.26162	0.59294	-0.33642
474	8430	AA432030	0.92935	0.92935	IFI6	0.4137	-0.4095	0.48506	-0.44429
478	11084	AA188155	0.92828	0.92828	ARPC1B	0.02774	-0.61897	0.34477	-0.58351
480	518	R87122	0.92734	0.92734	CHCHD7	0.55698	-0.19798	0.61967	-0.30767
482	8346	AA071486	0.9265	0.9265	AURKB	0.60656	-0.26333	0.64746	-0.27904
488	6644	AA011281	0.92437	0.92437		0.55921	-0.2071	0.65505	-0.26932
489	8623	AA022886	0.92437	0.92437	PITPNC1	0.44814	-0.36002	0.53183	-0.39254
490	8199	AA458578	0.92414	0.92414	NEDD4L	0.30414	-0.42198	0.39616	-0.52798
492	7170	R44078	0.92367	0.92367	MKLN1	0.47709	-0.17085	0.65055	-0.27312
495	1394	T71209	0.92153	0.92153	HEXA	0.41415	-0.3367	0.5147	-0.40683
499	7421	AA044267	0.91987	0.91987	P2RX5	0.47277	-0.28228	0.57255	-0.34732
500	8374	AA844124	0.91963	0.91963	TDRD9	0.36077	-0.36998	0.4578	-0.46183
501	145	H18950	0.91915	0.91915	SLC13A3	0.29647	-0.34198	0.51754	-0.40161
505	8459	AA457118	0.91845	0.91845	TOMM34	0.17247	-0.55458	0.33286	-0.58559
508	6588	T82879	0.91821	0.91821		0.61022	-0.10507	0.60977	-0.30844
509	8431	H25917	0.91809	0.91809	ARPC2	0.46334	-0.21752	0.62512	-0.29297
512	8180	AA465355	0.91655	0.91655	RRP9	0.2399	-0.479	0.36558	-0.55097
513	6123	AA436479	0.91631	0.91631	APBB1IP	0.6699	-0.01732	0.55808	-0.35823
514	6576	R92216	0.91607	0.91607		0.41648	-0.36977	0.45519	-0.46088
522	7428	N67007	0.91441	0.91441	CLEC2D	0.52926	-0.22441	0.59578	-0.31863
526	6574	W49619	0.91417	0.91417	CDH2	0.46476	-0.3699	0.4834	-0.43077
528	8218	AA447959	0.91394	0.91394	INTS9	0.11021	-0.63035	0.25433	-0.65961
529	8592	AA458996	0.91394	0.91394	SLAMF1	0.22806	-0.43917	0.41844	-0.4955
530	8443	H99364	0.9137	0.9137		0.27122	-0.42321	0.47623	-0.43747
534	8358	AA446462	0.91275	0.91275	BUB1	0.34448	-0.38526	0.45851	-0.45424
536	6708	N30256	0.91181	0.91181	PUS7L	0.50704	-0.19097	0.53746	-0.37435
537	5863	H80669	0.91157	0.91157		0.68314	-0.04005	0.62583	-0.28574
538	146	R50753	0.91134	0.91134	SLC13A3	0.33337	-0.32382	0.44358	-0.46776
540	3535	N63312	0.91133	0.91133		0.73314	0.11103	0.67899	-0.23234
544	8457	AA410288	0.91086	0.91086	ARHGEF12	0.32937	-0.43749	0.45756	-0.4533
550	8351	AA430032	0.90967	0.90967	PTTG1	0.32469	-0.44859	0.44571	-0.46396
552	8594	AA025662	0.90932	0.90932	ST3GAL2	0.55985	-0.13347	0.57545	-0.33387
556	8363	N92519	0.90754	0.90754		0.45619	-0.32865	0.51494	-0.3926
559	7632	AA464346	0.90683	0.90683	PAFAH1B3	0.2433	-0.49286	0.37174	-0.53509
562	8233	T98684	0.90564	0.90564	CCT4	0.52764	-0.30436	0.5422	-0.36344
563	8453	R08935	0.9054	0.9054	DDX18	0.03294	-0.57615	0.28236	-0.62304
565	5864	AA706892	0.90493	0.90493	ZNF652	0.6703	-0.04099	0.6707	-0.23423
570	8313	W46900	0.90422	0.90422	CXCL1	0.35168	-0.29351	0.53485	-0.36937
573	8397	AA029241	0.90351	0.90351	LIG3	0.54044	-0.18629	0.59815	-0.30536
576	6640	AA464955	0.90327	0.90327	EPS8L1	0.64266	-0.19647	0.578	-0.32527
578	7205	H94487	0.90256	0.90256	CTSE	0.46064	-0.19152	0.54955	-0.35301
579	8387	AA136125	0.90256	0.90256		0.19248	-0.45969	0.38193	-0.52063
581	8365	N30098	0.90232	0.90232	CREM	0.35043	-0.38282	0.42437	-0.47795
587	8432	AA459263	0.90126	0.90126	BCL2A1	0.33852	-0.3085	0.51867	-0.38259
588	8235	T95274	0.90055	0.90055		0.50804	-0.31463	0.5278	-0.37275
589	5820	H29895	0.90007	0.90007	GNGT2	0.69184	0.02593	0.69772	-0.20235
590	5074	H30053	0.89995	0.89995		0.70951	0.07745	0.57942	-0.32053
597	8304	H91404	0.89829	0.89829		0.22774	-0.41793	0.37079	-0.5275
599	6559	N48258	0.89782	0.89782		0.58459	-0.0705	0.67591	-0.22191
603	3929	N49250	0.89735	0.89735	MTMR9	0.56287	-0.20279	0.52537	-0.37198
604	8340	H06249	0.8971	0.8971	RTN2	0.36643	-0.45851	0.40232	-0.49478
606	6759	N52315	0.89687	0.89687	RBM26	0.48902	-0.25224	0.53983	-0.35704
607	8367	AA447588	0.89616	0.89616	DDX3Y	0.40559	-0.25419	0.49004	-0.40612
608	7429	AA427740	0.89615	0.89615	PASK	0.5639	-0.12539	0.67739	-0.21876
609	8572	N49629	0.89592	0.89592	UBD	0.40906	-0.34198	0.5294	-0.36652
614	6571	T82817	0.89521	0.89521		0.49439	-0.30128	0.54931	-0.3459
615	6936	AA460026	0.89497	0.89497	TNFAIP8L1	0.53242	-0.1854	0.58819	-0.30678
618	6508	AA421264	0.89355	0.89355	RPUSD3	0.40633	-0.37301	0.46728	-0.42627
625	7052	T96688	0.89213	0.89213		0.03491	-0.44832	0.22783	-0.6643
626	1142	H30062	0.8919	0.8919	SLC15A4	0.71759	-0.01842	0.73092	-0.16098
628	8318	AA406583	0.89165	0.89165	C12orf23	0.35483	-0.32108	0.48767	-0.40398
630	8606	AA406020	0.89141	0.89141	ISG15	0.42862	-0.41449	0.46562	-0.42579
631	3586	N35691	0.89118	0.89118	MAP9	0.42053	-0.20931	0.49502	-0.39616
638	5935	AA757918	0.88976	0.88976	NCBP1	0.42725	-0.26301	0.49787	-0.39189
642	3933	N62716	0.8881	0.8881		0.66348	0.00362	0.67425	-0.21385
643	6593	AA007419	0.88786	0.88786	RGS4	0.5619	-0.0789	0.49069	-0.39717
646	8473	AA447992	0.88727	0.88727		0.48133	-0.28601	0.58233	-0.30494
647	580	T52674	0.88691	0.88691	FLT1	0.40835	-0.254	0.47629	-0.41062
650	5299	W78169	0.88585	0.88585	SMTNL2	0.53379	-0.1419	0.55998	-0.32587
655	6758	H02612	0.88431	0.88431	NOL9	0.44231	-0.34459	0.47321	-0.4111
656	8377	N73309	0.88431	0.88431	SSR3	0.41214	-0.36684	0.44263	-0.44168
658	8021	AA456048	0.88407	0.88407	LOC137886	0.50888	-0.11283	0.66643	-0.21764
663	8319	AA173423	0.88288	0.88288	FAM49B	0.24246	-0.47169	0.3779	-0.50498
665	7173	AA455940	0.88217	0.88217	DNAJC6	0.34225	-0.37181	0.45448	-0.42769
666	8315	R47893	0.88217	0.88217	CCL3L3	0.33792	-0.3109	0.43812	-0.44405
671	8399	W05406	0.88122	0.88122	PIGK	0.58933	-0.09622	0.63158	-0.24964
674	7346	H15727	0.88028	0.88028		0.39958	-0.2142	0.51968	-0.3606
675	10548	H65395	0.88004	0.88004	PSME2	-0.14451	-0.63842	0.24822	-0.63182
676	1146	W88587	0.8798	0.8798	GNAS	0.53559	-0.23898	0.50427	-0.37553
683	9792	AA464578	0.87885	0.87885		0.22354	-0.57839	0.27288	-0.60597
684	9794	N47468	0.87885	0.87885	ZNF281	0.25592	-0.48205	0.37008	-0.50877
685	8424	N57557	0.87814	0.87814		0.38619	-0.34103	0.51991	-0.35823
686	8581	W46420	0.87803	0.87803	PCNX	0.43816	-0.23682	0.56277	-0.31526
687	7405	T67053	0.8779	0.8779	IGL@	0.31742	-0.3565	0.5192	-0.3587
689	8314	W42723	0.87695	0.87695	CXCL1	0.39813	-0.16854	0.60929	-0.26766
692	6772	AA419177	0.87601	0.87601	SLC7A5	0.30723	-0.37057	0.44239	-0.43362
696	854	N73611	0.87506	0.87506	TFDP1	0.15141	-0.43244	0.37156	-0.5035
697	8418	H94857	0.87471	0.87471	BLOC1S1	0.28449	-0.32429	0.43777	-0.43694
698	8417	AA459632	0.87411	0.87411	HLTF	0.29177	-0.3881	0.40778	-0.46633
708	8227	AA400247	0.87056	0.87056		0.33553	-0.38686	0.45899	-0.41157
709	140	H45976	0.87055	0.87055	CTNNA2	0.46617	-0.24826	0.41797	-0.45258
710	6586	T99312	0.87055	0.87055	NCAPG2	0.52425	-0.20637	0.59554	-0.27501
713	8388	N23315	0.87008	0.87008	TBC1D7	0.18489	-0.53262	0.28426	-0.58582
714	8160	AA416627	0.86984	0.86984		0.10699	-0.54271	0.27809	-0.59175
715	10852	AA063624	0.86984	0.86984	LYAR	0.08757	-0.59794	0.27501	-0.59483
718	8398	N62245	0.86937	0.86937	CDC7	0.45045	-0.29822	0.47961	-0.38976
720	6592	T64880	0.86889	0.86889	APOBEC3B	0.59946	-0.07185	0.55761	-0.31128
721	6681	N51682	0.86865	0.86865		0.45375	-0.32279	0.44855	-0.4201
723	3900	N48085	0.86819	0.86819		0.63746	0.12685	0.4533	-0.41489
724	6505	AA775899	0.86807	0.86807	FXYD2	0.35929	-0.39125	0.34205	-0.52602
726	11049	AA152294	0.86794	0.86794	PSEN2	0.23811	-0.42622	0.39503	-0.47291
730	8338	AA452123	0.86676	0.86676	CENPJ	0.35344	-0.35677	0.40659	-0.46017
739	6613	AA463188	0.86534	0.86534	NEK6	0.54284	-0.34222	0.47226	-0.39308
744	8466	AA436406	0.8638	0.8638	NMT1	0.25248	-0.36904	0.41062	-0.45318
745	5078	N45364	0.86368	0.86368		0.64673	0.07946	0.46325	-0.40043
746	8477	N72286	0.86368	0.86368		0.46049	-0.31655	0.49953	-0.36415
748	8590	H23978	0.86344	0.86344	GTF2B	0.60178	-0.17597	0.63276	-0.23068
752	5937	H89637	0.86119	0.86119	RNFT2	0.63389	-0.07608	0.60295	-0.25824
754	8336	AA453508	0.86084	0.86084	TNPO1	0.39409	-0.34249	0.4955	-0.36534
755	7408	AA682558	0.86083	0.86083		0.40385	-0.2712	0.55358	-0.30725
760	6591	R17811	0.85965	0.85965	SF3A3	0.5275	-0.07323	0.4495	-0.41015
761	6669	W72227	0.85894	0.85894	FNDC3B	0.31728	-0.42668	0.35206	-0.50688
764	6660	AA621031	0.85787	0.85787	NCAPD3	0.31766	-0.37126	0.43522	-0.42265
767	8583	AA186804	0.85728	0.85728	ERO1L	0.26816	-0.36476	0.41299	-0.44429
769	3902	H65535	0.85681	0.85681		0.56597	0.01352	0.36297	-0.49384
770	6584	missing161	0.8568	0.8568		0.41211	-0.28718	0.39995	-0.45685
773	5171	N90774	0.85586	0.85586	LOC339803	0.64804	-0.0194	0.50599	-0.34987
781	900	N26486	0.85467	0.85467	METTL2A	0.41724	-0.27655	0.45092	-0.40375
782	6394	H68922	0.85467	0.85467	PELO	0.40037	-0.21515	0.53556	-0.31911
783	11102	AA258396	0.85444	0.85444	PHLDA1	0.26521	-0.50966	0.30939	-0.54505
789	3972	AA707682	0.85278	0.85278	PANK2	0.70337	0.16599	0.62518	-0.2276
790	8322	AA777817	0.85277	0.85277		0.28162	-0.39477	0.44476	-0.40801
791	8449	H72268	0.85277	0.85277	FNTB	0.11308	-0.60082	0.20531	-0.64746
792	8343	R06599	0.85265	0.85265	CHEK1	0.40447	-0.381	0.41471	-0.43794
793	8619	AA253413	0.85254	0.85254	FXN	0.56257	-0.13555	0.56757	-0.28497
795	1148	AA398356	0.85207	0.85207	NRIP3	0.64461	-0.00695	0.72428	-0.12779
797	5909	N30075	0.85111	0.85111	ANKFY1	0.38684	-0.31649	0.37387	-0.47724
799	5079	AI130899	0.85088	0.85088		0.67838	0.10205	0.52638	-0.3245
801	6585	AA113881	0.85087	0.85087		0.43251	-0.1977	0.46325	-0.38762
806	7401	AA410265	0.84992	0.84992	LAPTM5	0.42451	-0.20485	0.61166	-0.23826
807	9790	R69265	0.84969	0.84969		0.14709	-0.51801	0.29066	-0.55903
808	1552	AA281784	0.84945	0.84945	PIK3CD	0.32515	-0.39117	0.3715	-0.47795
809	8312	R19158	0.84898	0.84898	AURKA	0.39473	-0.33915	0.50065	-0.34833
810	7174	AA419229	0.84875	0.84875	LYPD1	0.32794	-0.36287	0.48317	-0.36558
814	10850	N74285	0.84779	0.84779	CDC5L	0.02575	-0.5563	0.30488	-0.54291
816	6711	H70775	0.84708	0.84708		0.64909	-0.14649	0.57468	-0.2724
818	8553	T64956	0.84685	0.84685	PARP14	0.14693	-0.52228	0.34519	-0.50166
822	8342	W00895	0.84614	0.84614	CDCA5	0.30356	-0.41133	0.37293	-0.47321
824	6651	R67839	0.84613	0.84613		0.35912	-0.37161	0.40635	-0.43978
826	6622	AA047441	0.8459	0.8459	PPM1H	0.57471	-0.18955	0.58559	-0.26031
827	8448	AA490494	0.8459	0.8459	TNFRSF21	0.09986	-0.54097	0.27596	-0.56994
831	7881	AA481464	0.84495	0.84495	PPIB	0.35517	-0.49169	0.26577	-0.57918
832	10589	AA491191	0.84495	0.84495	IFI16	0.05711	-0.60793	0.31389	-0.53106
833	8271	AA099554	0.84471	0.84471	ADAM12	0.36056	-0.33748	0.42295	-0.42176
834	8373	W72437	0.84471	0.84471		0.31451	-0.43394	0.42508	-0.41963
835	11083	AA430497	0.84471	0.84471	PDIA4	0.09727	-0.58946	0.26624	-0.57847
837	3750	AA001375	0.84447	0.84447		0.60915	-0.04901	0.54694	-0.29753
838	8369	H58234	0.84447	0.84447	ATAD2	0.43573	-0.20253	0.50142	-0.34305
839	8335	N33927	0.84424	0.84424	HIST1H2BD	0.44256	-0.28939	0.4744	-0.36984
840	3930	N53965	0.84364	0.84364		0.71612	0.08902	0.71971	-0.12393
841	8167	R00884	0.84341	0.84341	DHFR	0.43084	-0.21654	0.57035	-0.27306
842	6627	R15923	0.84306	0.84306	LOC157503	0.6736	-0.05076	0.59602	-0.24704
843	6581	AA074613	0.84305	0.84305	CDR2	0.36606	-0.28182	0.48103	-0.36202
847	8323	AA485373	0.84187	0.84187	TMEM49	0.40275	-0.2464	0.50688	-0.33499
848	6573	H14231	0.84163	0.84163		0.3547	-0.31685	0.43267	-0.40896
849	11082	N59626	0.84163	0.84163	PDIA4	-0.00687	-0.56195	0.34874	-0.49289
852	11081	AA479133	0.84104	0.84104	C12orf23	0.10782	-0.46103	0.38887	-0.45217
853	7247	N51629	0.84092	0.84092		0.15728	-0.45067	0.34566	-0.49526
861	213	N36794	0.83926	0.83926	TRIM67	0.3689	-0.28173	0.43314	-0.40612
863	8178	AA099568	0.83879	0.83879	UPP1	0.48637	-0.25395	0.51636	-0.32243
866	8428	R01094	0.83807	0.83807	PNKD	0.38746	-0.2669	0.555	-0.28307
871	7204	AA609348	0.83642	0.83642	KIAA1576	0.25487	-0.41309	0.31105	-0.52537
872	8378	AA598817	0.83642	0.83642	PRAME	0.22127	-0.47406	0.32812	-0.5083
874	496	W92994	0.83558	0.83558		0.60087	0.02636	0.62298	-0.2126
878	558	AA009628	0.83428	0.83428	NRP2	0.32172	-0.21425	0.45584	-0.37844
880	7352	AA479795	0.83357	0.83357	ISG20	0.53505	-0.14234	0.61238	-0.22119
881	2783	H11433	0.83334	0.83334	CECR6	0.54323	-0.12816	0.52063	-0.31271
882	6666	AA281346	0.83334	0.83334	ALG13	0.25237	-0.47185	0.33073	-0.50261
885	8376	N50745	0.83263	0.83263	CORT	0.37527	-0.40826	0.37619	-0.45644
886	7179	AA127069	0.83262	0.83262		0.28613	-0.31474	0.50948	-0.32314
887	11101	AA488609	0.83262	0.83262	NUP88	0.18569	-0.54992	0.29611	-0.53651
892	9791	AA428939	0.8312	0.8312	NUP93	0.02797	-0.613	0.1899	-0.6413
894	8353	T86027	0.83096	0.83096	BCCIP	0.42734	-0.2915	0.49407	-0.33689
896	12604	W69106	0.83049	0.83049	CBX3	0.39165	-0.38044	0.3945	-0.43599
900	6507	missing213	0.82883	0.82883		0.56772	-0.16333	0.56093	-0.2679
902	6656	N40939	0.82883	0.82883	MRPL42	0.47945	-0.30736	0.44998	-0.37885
906	6710	AA190871	0.82859	0.82859	ALPI	0.472	-0.18798	0.43812	-0.39047
908	8478	AA455538	0.82788	0.82788		0.62731	-0.00934	0.78236	-0.04552
911	7733	N64519	0.82669	0.82669	RP11-679B17.1	0.37953	-0.04902	0.60028	-0.22641
912	12402	AA878899	0.8261	0.8261	GLB1	0.27528	-0.43782	0.35959	-0.46651
915	5917	T95262	0.82492	0.82492		0.53031	-0.15306	0.45739	-0.36753
916	8355	AA701455	0.82456	0.82456	CENPF	0.29255	-0.39064	0.40564	-0.41892
920	6616	AA620446	0.82314	0.82314	RECQL4	0.56213	-0.18025	0.54694	-0.2762
921	8580	AA485371	0.82291	0.82291	BST2	0.25177	-0.50357	0.32907	-0.49384
922	557	AA707325	0.8229	0.8229		0.25702	-0.41433	0.38762	-0.43528
923	5932	AA700879	0.82243	0.82243	KIF23	0.50682	-0.10591	0.45377	-0.36866
925	3311	AA448191	0.82231	0.82231	VAMP4	0.69292	-0.00396	0.60805	-0.21426
926	8256	AA485752	0.82219	0.82219	ABCF1	0.12416	-0.63246	0.17947	-0.64272
931	3896	N50073	0.82077	0.82077	PTPLAD1	0.57361	0.02765	0.49953	-0.32124
937	5200	AA701328	0.82017	0.82017		0.64943	0.06644	0.52258	-0.29759
938	4495	AA005108	0.82006	0.82006		0.67577	0.22685	0.51541	-0.30465
941	9816	AA007308	0.81958	0.81958	DPP9	0.00709	-0.65354	0.11	-0.70958
942	5197	AA461318	0.81875	0.81875	WDR73	0.62699	0.04294	0.51962	-0.29913
943	6776	AA437093	0.8184	0.8184	C4orf8	0.35097	-0.30037	0.41655	-0.40185
944	5047	H87795	0.81816	0.81816		0.56073	-0.04146	0.40327	-0.41489
946	8217	AA495944	0.81792	0.81792	WDR68	0.05075	-0.62488	0.27904	-0.53888
952	7453	R00276	0.81673	0.81673	CD38	0.51772	-0.102	0.6669	-0.14983
953	8427	T67549	0.81627	0.81627	PLGLB2	0.44236	-0.23678	0.54078	-0.27549
955	954	N21015	0.81615	0.81615	GTPBP10	0.37854	-0.1842	0.49117	-0.32498
956	184	AA011681	0.81579	0.81579	DGCR11	0.30467	-0.48603	0.31603	-0.49976
957	5900	AA704508	0.81579	0.81579	LOC728568	0.41928	-0.23291	0.39284	-0.42295
958	8364	AA678088	0.81579	0.81579	XPO4	0.2546	-0.42848	0.33618	-0.47961
961	37	AA634109	0.81531	0.81531	FCGR2A	0.66001	-0.04572	0.76339	-0.05192
962	812	N51014	0.81531	0.81531		0.06944	-0.49154	0.29854	-0.51677
965	393	N27023	0.81485	0.81485	XAGE3	0.53358	0.05801	0.63751	-0.17734
966	3773	AA398120	0.81484	0.81484		0.54667	0.03349	0.43551	-0.37933
968	6417	N80848	0.81461	0.81461	RAB9B	0.49592	0.001	0.44838	-0.36623
973	7427	R16555	0.81413	0.81413		0.4117	-0.18101	0.53532	-0.27881
974	8303	W86214	0.81413	0.81413	FTH1	0.44542	-0.17821	0.5377	-0.27643
978	8370	T53907	0.81365	0.81365	COPB2	0.27619	-0.29993	0.40896	-0.40469
979	8379	AA486082	0.81319	0.81319	SGK1	0.18858	-0.4008	0.35349	-0.4597
980	8588	H05445	0.81318	0.81318	GAP43	0.39097	-0.26006	0.50136	-0.31182
982	7426	AA521362	0.81247	0.81247	CR2	0.27041	-0.26505	0.40683	-0.40564
983	8390	AA449832	0.81247	0.81247		0.11409	-0.46346	0.27027	-0.5422
986	5934	AA779480	0.812	0.812	BMP8A	0.42128	-0.22548	0.47007	-0.34193
987	6671	N30868	0.812	0.812		0.44443	-0.29334	0.42888	-0.38312
989	515	N33458	0.81152	0.81152	C10orf90	0.45399	-0.18749	0.48927	-0.32225
990	5856	H29886	0.8114	0.8114	THAP10	0.67265	0.06127	0.72078	-0.09062
991	884	AA702304	0.81128	0.81128		0.21315	-0.32313	0.33908	-0.4722
993	3944	N50949	0.81105	0.81105		0.54235	-0.03712	0.54552	-0.26553
994	6534	H30546	0.81105	0.81105	COL9A2	0.60523	-0.0685	0.58179	-0.22926
995	8396	AA460239	0.81057	0.81057	ADAMTS12	0.49335	-0.15958	0.5176	-0.29297
1001	1611	AA490267	0.8082	0.8082	PLEK	0.40641	-0.11948	0.62565	-0.18255
1002	7185	AA457544	0.80809	0.80809		0.40713	-0.23204	0.45075	-0.35734
1003	8692	R55105	0.80797	0.80797	SGCB	0.32084	-0.35179	0.41347	-0.3945
1004	939	AA458912	0.80773	0.80773	AIM2	0.17892	-0.48682	0.3229	-0.48483
1007	3037	N92489	0.80761	0.80761	MRPL46	0.46626	0.12533	0.45021	-0.3574
1008	5933	W74071	0.80678	0.80678	MCM4	0.56663	-0.09708	0.45614	-0.35064
1009	8458	AA677322	0.80678	0.80678	FBXL14	0.17743	-0.55895	0.21242	-0.59436
1012	2782	N64168	0.80607	0.80607	C14orf169	0.48156	-0.15354	0.49194	-0.31413
1015	7388	N91921	0.80584	0.80584	IL23A	0.40928	-0.22886	0.5166	-0.28924
1016	8602	R68736	0.80583	0.80583		0.57848	-0.04674	0.65576	-0.15007
1021	12624	SSH124a11	0.80465	0.80465		0.26345	-0.35222	0.33784	-0.46681
1022	5824	W78168	0.80464	0.80464		0.5385	0.05132	0.49881	-0.30583
1024	6387	R60927	0.80441	0.80441		0.03153	-0.53461	0.22665	-0.57776
1028	3518	AA429944	0.80393	0.80393	DSCR8	0.50652	-0.17071	0.4495	-0.35443
1030	8486	H23225	0.8037	0.8037	PRKCE	0.26896	-0.50083	0.31567	-0.48803
1031	11074	AA455039	0.80346	0.80346	LOC283871	0.16588	-0.49305	0.32978	-0.47368
1035	1610	AA706967	0.80251	0.80251	SMCHD1	0.36542	-0.19486	0.48749	-0.31502
1037	6542	AA416989	0.80227	0.80227		0.49519	-0.02428	0.53129	-0.27098
1038	6582	AA005410	0.8018	0.8018		0.35331	-0.31074	0.42579	-0.37601
1039	11111	AA458653	0.80157	0.80157	TRIB2	0.16504	-0.53498	0.26577	-0.5358
1040	9775	R71440	0.80156	0.80156	SERPINH1	0.19745	-0.47915	0.33333	-0.46823
1041	6723	AA412217	0.80145	0.80145	ANAPC1	0.35971	-0.33702	0.37275	-0.4287
1042	6638	AA448168	0.80133	0.80133	SPATA4	0.72681	0.03997	0.63466	-0.16667
1043	5175	W74257	0.80109	0.80109		0.58445	0.02705	0.51328	-0.28781
1045	6580	AA004412	0.8005	0.8005		0.35628	-0.25789	0.46545	-0.33505
1047	8570	H62985	0.7999	0.7999		0.33477	-0.32866	0.45424	-0.34566
1049	6539	R10378	0.79967	0.79967	FGL1	0.53053	-0.11829	0.57587	-0.2238
1052	7445	AA488070	0.79943	0.79943		0.42342	-0.2057	0.5256	-0.27383
1053	8124	H02039	0.79919	0.79919	MUM1L1	0.33967	-0.21986	0.49763	-0.30156
1054	1349	N45313	0.79896	0.79896	SNX22	0.03947	-0.70621	0.078	-0.72096
1055	8305	AA448755	0.79896	0.79896	CDC25B	0.1442	-0.39036	0.3229	-0.47606
1062	6121	AA173428	0.79741	0.79741		0.63035	-0.00426	0.58007	-0.21734
1063	3926	N24157	0.7973	0.7973	C6orf35	0.63149	0.08147	0.46468	-0.33262
1064	6579	AA126259	0.7973	0.7973		0.45201	-0.17126	0.52774	-0.26956
1065	6561	T66824	0.79695	0.79695	CR1L	0.4349	-0.20696	0.59454	-0.20241
1067	5822	W92715	0.7967	0.7967		0.58808	0.0861	0.58351	-0.21319
1070	853	T68202	0.79516	0.79516	RBM10	0.22878	-0.4337	0.36131	-0.43385
1072	850	AA399166	0.79492	0.79492	CIDEB	-0.07554	-0.67086	0.07189	-0.72303
1074	852	R16019	0.79422	0.79422		0.15822	-0.3705	0.33784	-0.45638
1075	11080	missing46	0.79422	0.79422		0.1543	-0.61742	0.1918	-0.60242
1076	8210	AA455056	0.7941	0.7941	MAPKAPK2	0.1248	-0.506	0.31585	-0.47825
1077	6817	N48178	0.79397	0.79397	PIP3-E	0.40754	-0.16764	0.37221	-0.42176
1078	7396	H66484	0.79386	0.79386	SP140	0.20277	-0.3011	0.38472	-0.40914
1080	8577	N51357	0.79351	0.79351	FAM84A	0.16643	-0.48748	0.33215	-0.46136
1081	5735	T97803	0.79327	0.79327	FAM136A	0.54986	0.01964	0.41868	-0.37459
1083	8446	H29215	0.79303	0.79303	ACSL3	0.18401	-0.48394	0.26452	-0.52851
1086	8331	AA397813	0.79279	0.79279	CKS2	0.48253	-0.23373	0.48601	-0.30678
1088	6606	H22412	0.79232	0.79232	PAK2	0.61221	-0.07771	0.59507	-0.19725
1094	7351	N47971	0.79208	0.79208		0.31772	-0.31431	0.46254	-0.32954
1095	8426	AA455222	0.79208	0.79208	PLAUR	0.3154	-0.43464	0.39924	-0.39284
1098	8779	R97176	0.79137	0.79137	MEGF8	0.22593	-0.51793	0.25723	-0.53414
1100	921	AA458645	0.7909	0.7909	SEZ6L2	0.13909	-0.52306	0.23738	-0.55352
1101	8316	AA630734	0.7909	0.7909	SARS	0.29147	-0.35914	0.3798	-0.4111
1102	5075	N62553	0.79019	0.79019		0.59125	0.10398	0.41513	-0.37506
1105	8121	AA418033	0.78995	0.78995	WDR27	0.38604	-0.2572	0.42959	-0.36036
1106	9807	AA452831	0.78947	0.78947	ZZZ3	0.20378	-0.37365	0.40351	-0.38596
1107	8770	AA485376	0.78936	0.78936	AMPD2	0.18752	-0.44301	0.2874	-0.50196
1110	8219	R86843	0.789	0.789	FAM110B	0.11196	-0.54079	0.28752	-0.50148
1112	6590	R23089	0.789	0.789		0.54653	-0.04959	0.45235	-0.33665
1116	3813	AA857748	0.78852	0.78852	MUC2	0.47199	-0.03177	0.44879	-0.33973
1119	6620	H19822	0.78828	0.78828	LARS2	0.59345	-0.18339	0.60188	-0.1864
1121	6680	T68440	0.78805	0.78805	GNE	0.71494	0.10144	0.64011	-0.14794
1122	8333	AA010065	0.78805	0.78805	CKS2	0.37055	-0.30272	0.40706	-0.38099
1123	9461	AA432085	0.78793	0.78793	YWHAG	-0.08291	-0.58405	0.26511	-0.52282
1124	6629	AA629804	0.78734	0.78734	ENDOG	0.45424	-0.21176	0.47463	-0.31271
1126	3565	AA479055	0.78722	0.78722		0.63123	0.01151	0.49318	-0.29404
1127	8348	AA100612	0.78711	0.78711	RRS1	0.3578	-0.25426	0.46136	-0.32575
1129	10590	H84010	0.78651	0.78651	EXOC2	0.17027	-0.42096	0.40274	-0.38377
1133	6713	AA101983	0.78557	0.78557	TREM1	0.39975	-0.16339	0.4613	-0.32427
1136	1145	AA454005	0.78497	0.78497		0.53575	-0.20382	0.44168	-0.34329
1139	12623	SSH121a12	0.78414	0.78414		0.31887	-0.24236	0.41679	-0.36735
1140	11254	AA459980	0.78402	0.78402	PRKACB	-0.18846	-0.64829	0.18113	-0.60289
1144	946	AA485426	0.78378	0.78378		0.46222	-0.11403	0.52347	-0.26031
1150	8425	AA453728	0.78307	0.78307	PLAT	0.41834	-0.2955	0.49289	-0.29018
1153	1482	R43972	0.78283	0.78283	FLJ39051	0.31608	-0.39203	0.35609	-0.42674
1156	767	R96455	0.78236	0.78236		0.22744	-0.43433	0.28402	-0.49834
1161	4081	AA699369	0.78189	0.78189		0.73258	0.20661	0.57302	-0.20887
1162	6621	H47838	0.78165	0.78165	CPB2	0.44405	-0.28026	0.42603	-0.35562
1163	8589	AA256231	0.78142	0.78142	FGR	0.48235	-0.22194	0.51091	-0.27051
1165	8362	T66936	0.78141	0.78141	HJURP	0.14184	-0.5096	0.27999	-0.50142
1166	4092	N48788	0.78118	0.78118	ZNF585A	0.46442	-0.12022	0.3734	-0.40778
1168	2854	AA495814	0.78023	0.78023	ESD	0.33966	-0.22874	0.43498	-0.34525
1169	8045	AA486751	0.78023	0.78023		0.40944	-0.06015	0.55145	-0.22878
1173	10853	AA151214	0.77904	0.77904	G3BP2	-0.0418	-0.62127	0.13869	-0.64035
1174	5202	AA702077	0.77892	0.77892	ZNF708	0.66358	0.16937	0.55755	-0.22137
1175	7172	AA676225	0.7788	0.7788	ABHD2	0.34032	-0.22639	0.47202	-0.30678
1177	9803	AA521389	0.77857	0.77857	TP53BP1	0.02083	-0.59805	0.19257	-0.586
1185	6513	N49224	0.77762	0.77762	SURF2	0.61296	-0.05874	0.47914	-0.29848
1187	10849	AA427858	0.77715	0.77715		-0.10691	-0.58602	0.18848	-0.58867
1188	11256	H57727	0.77715	0.77715	PSPC1	-0.0066	-0.50659	0.3037	-0.47345
1189	7359	H61003	0.77714	0.77714		0.23926	-0.37967	0.34139	-0.43575
1190	8693	AA598567	0.77714	0.77714	MYEF2	0.49826	-0.28562	0.40872	-0.36842
1192	8228	H24308	0.77667	0.77667	GALNT13	0.27433	-0.35474	0.30678	-0.46989
1194	9806	AA479212	0.77644	0.77644	DPY19L1	0.2484	-0.42965	0.3606	-0.41584
1195	3901	AA436026	0.77643	0.77643		0.56698	0.07006	0.38312	-0.39331
1197	8337	W32511	0.7762	0.7762	TNPO1	0.21021	-0.44858	0.34614	-0.43006
1198	6775	H90415	0.77608	0.77608	BRCA1	0.39779	-0.15602	0.46029	-0.31579
1200	8213	AA019511	0.77596	0.77596		0.20456	-0.41766	0.30773	-0.46823
1201	8455	N45139	0.77548	0.77548		0.18207	-0.51858	0.20341	-0.57207
1202	10846	N72918	0.77548	0.77548	AP2B1	0.19618	-0.43303	0.32124	-0.45424
1203	845	AA056538	0.77525	0.77525	AGPAT5	0.15054	-0.4074	0.35277	-0.42248
1204	8350	AA454098	0.77525	0.77525	KIF23	0.30798	-0.33076	0.38567	-0.38958
1205	4326	R71738	0.77501	0.77501	VPS33A	0.57853	0.03278	0.42911	-0.3459
1206	6769	AA011347	0.77501	0.77501	C7orf30	0.37112	-0.28358	0.44571	-0.3293
1207	5914	AA448280	0.77478	0.77478	ADD2	0.36204	-0.30974	0.38573	-0.38905
1209	8255	AA496582	0.77465	0.77465	VARS2	0.28779	-0.4318	0.33185	-0.4428
1210	3927	N67808	0.77454	0.77454		0.52651	0.06292	0.40375	-0.37079
1213	8698	AA027042	0.77442	0.77442	POLR2E	-0.04468	-0.53692	0.17218	-0.60224
1214	8244	AA446737	0.77406	0.77406	KIAA0355	0.30981	-0.31275	0.45258	-0.32148
1216	8460	AA490279	0.77383	0.77383		0.21695	-0.40859	0.32978	-0.44405
1217	8462	H91651	0.77383	0.77383	GABPB2	0.38701	-0.23433	0.52632	-0.24751
1221	8368	N43930	0.77335	0.77335	DNMT1	0.37701	-0.23691	0.43267	-0.34068
1222	6642	W86857	0.77323	0.77323		0.67663	0.08361	0.4757	-0.29753
1223	8476	AA425755	0.77312	0.77312	DLEU1	0.37513	-0.42573	0.35307	-0.42005
1225	159	N47901	0.77311	0.77311	PEX5L	0.18888	-0.47757	0.27999	-0.49312
1226	6575	AA670429	0.77311	0.77311		0.40043	-0.23788	0.41133	-0.36178
1229	6709	H68272	0.77265	0.77265	RQCD1	0.52505	-0.0236	0.58962	-0.18303
1230	8222	W93715	0.77264	0.77264	CNOT4	0.20905	-0.40796	0.40754	-0.3651
1231	3846	N29825	0.77252	0.77252	CNNM3	0.59217	-0.11328	0.46076	-0.31176
1233	94	AA436591	0.77169	0.77169	MERTK	0.28167	-0.30151	0.36267	-0.40902
1235	1363	N48345	0.77146	0.77146	ZNF775	0.17507	-0.51024	0.24366	-0.5278
1236	6717	H65673	0.77122	0.77122		0.52186	-0.09216	0.49597	-0.27525
1238	1213	N71461	0.77121	0.77121	C7orf50	0.14864	-0.45671	0.20181	-0.5694
1239	958	N67619	0.77098	0.77098		0.25014	-0.47697	0.28046	-0.49052
1243	12653	W74668	0.77075	0.77075	GYPC	0.41099	-0.23083	0.40612	-0.36463
1244	11055	R64408	0.77051	0.77051	RNF2	0.19633	-0.40179	0.32385	-0.44666
1246	1550	R78591	0.77003	0.77003	DPM2	0.20894	-0.31145	0.26292	-0.50711
1247	3906	N62434	0.76979	0.76979		0.56594	0.05046	0.46159	-0.3082
1248	6682	N36812	0.76932	0.76932		0.53827	-0.1797	0.45614	-0.31318
1249	9795	AA016254	0.76908	0.76908	ATM	0.10655	-0.56822	0.21313	-0.55595
1256	12346	AA135305	0.76838	0.76838	RTTN	0.51533	-0.13207	0.5377	-0.23068
1257	8554	R52085	0.76837	0.76837	GDF10	0.19792	-0.37137	0.39213	-0.37624
1258	8622	AA497041	0.76837	0.76837	TTC31	0.49397	-0.17471	0.477	-0.29137
1259	3862	AA001604	0.76814	0.76814		0.69894	0.22856	0.62186	-0.14628
1261	8607	AA410567	0.7679	0.7679	IFI44L	0.51438	-0.08527	0.59839	-0.16951
1264	9801	AA478959	0.76754	0.76754	PARP4	-0.09434	-0.66453	0.11599	-0.65155
1265	8357	AA131909	0.76743	0.76743	CEP55	0.26445	-0.33713	0.3686	-0.39883
1266	6722	AA454612	0.76695	0.76695	HTT	0.3567	-0.28824	0.35989	-0.40706
1268	7627	T89094	0.76648	0.76648	RGS4	0.44326	-0.13001	0.51731	-0.24917
1269	5172	N66117	0.76636	0.76636	QRSL1	0.64797	0.14293	0.46011	-0.30625
1270	6700	AA457108	0.76624	0.76624	CDK2AP2	0.34083	-0.19073	0.34922	-0.41702
1271	8349	AA679907	0.76624	0.76624	IDH2	0.2776	-0.34719	0.37743	-0.38881
1273	4327	N76873	0.76612	0.76612		0.70693	0.25631	0.61409	-0.15203
1274	8436	AA233620	0.766	0.766	NPL	0.28953	-0.25822	0.44618	-0.31982
1280	4404	H77533	0.76553	0.76553		0.53926	0.0096	0.38265	-0.38288
1281	399	R40502	0.76552	0.76552		0.43993	0.00331	0.51754	-0.24798
1282	5046	H48462	0.76529	0.76529		0.49307	-0.12253	0.32006	-0.44523
1283	8383	W95118	0.76529	0.76529		0.11064	-0.46542	0.33547	-0.42982
1285	6512	AA486281	0.76506	0.76506		0.53822	-0.12359	0.50427	-0.26079
1288	11095	AA419143	0.76399	0.76399	JTV1	0.01795	-0.57472	0.23441	-0.52958
1289	11119	W24883	0.76364	0.76364		0.20308	-0.44915	0.29422	-0.46942
1292	6618	R19406	0.7634	0.7634		0.5581	-0.0886	0.49716	-0.26624
1293	7349	R72244	0.7634	0.7634	OAS2	0.49487	-0.05049	0.65126	-0.11214
1296	3946	AA421275	0.76269	0.76269		0.40704	-0.19148	0.38431	-0.37838
1297	1312	N34786	0.76268	0.76268	TGS1	-0.09465	-0.73741	0.00071	-0.76197
1298	6724	R53266	0.76268	0.76268	CPE	0.37149	-0.24125	0.36012	-0.40256
1300	9811	AA456715	0.76245	0.76245	KBTBD2	0.07678	-0.45643	0.31081	-0.45164
1301	6637	missing14	0.76221	0.76221		0.66659	0.02236	0.56899	-0.19322
1302	8344	N47113	0.76221	0.76221	ATAD2	0.38107	-0.37174	0.3964	-0.36581
1304	7406	AA279883	0.76197	0.76197	CD69	0.38538	-0.28484	0.50711	-0.25486
1305	1143	R15930	0.76173	0.76173	SV2B	0.51647	-0.11528	0.47202	-0.28971
1307	5818	AA701492	0.76162	0.76162		0.52476	0.00207	0.47339	-0.28823
1309	3913	H95348	0.76103	0.76103		0.61558	0.08381	0.50688	-0.25415
1315	8764	AA424790	0.75984	0.75984	DHFR	0.04302	-0.57746	0.13371	-0.62613
1318	5053	AA701475	0.75889	0.75889		0.54823	0.01305	0.31697	-0.44192
1319	6275	R32014	0.75866	0.75866	UBA5	0.35797	-0.29529	0.45401	-0.30465
1321	11252	AA452730	0.75865	0.75865	ENTPD4	-0.202	-0.67044	0.19962	-0.55903
1323	6707	AA029722	0.75842	0.75842	FUT4	0.42115	-0.24979	0.45964	-0.29878
1324	8131	H52739	0.75818	0.75818	PDZD2	0.10623	-0.60639	0.10686	-0.65132
1326	8174	W47134	0.75794	0.75794	ABHD5	0.36954	-0.34386	0.35633	-0.40161
1330	6617	AA430675	0.75664	0.75664	FANCG	0.47893	-0.2234	0.46296	-0.29368
1335	8598	AA150263	0.75463	0.75463	PLAC8	0.48903	-0.17073	0.54505	-0.20958
1336	8142	R23148	0.75462	0.75462	NAV2	0.2357	-0.3349	0.32266	-0.43196
1337	2787	N22272	0.75439	0.75439	UGT8	0.60752	0.02393	0.56686	-0.18753
1338	8519	AA460463	0.75415	0.75415	CYTL1	0.25527	-0.35134	0.34643	-0.40772
1339	6647	AA026333	0.75391	0.75391	RHBDD1	0.50652	-0.1735	0.54647	-0.20744
1340	8094	AA424516	0.75391	0.75391	SORL1	0.2512	-0.42956	0.28811	-0.4658
1341	12333	N52078	0.75391	0.75391		0.22909	-0.41162	0.34424	-0.40967
1342	6768	R70541	0.75379	0.75379		0.55013	-0.04892	0.61753	-0.13626
1343	10580	N59738	0.75368	0.75368	DOCK7	0.09123	-0.50673	0.23566	-0.51802
1344	8248	W81186	0.75368	0.75368	C17orf63	0.36027	-0.28081	0.44808	-0.3056
1346	11163	H81940	0.75344	0.75344	POM121	-0.13716	-0.66902	0.15979	-0.59365
1347	7879	AA428242	0.7532	0.7532		0.34334	-0.37088	0.36771	-0.38549
1348	8474	H99460	0.7532	0.7532		0.5373	-0.20231	0.55808	-0.19512
1349	8414	AA455090	0.75297	0.75297	PIGG	0.18216	-0.35235	0.26417	-0.4888
1350	8375	AA678348	0.75296	0.75296	CDCA2	0.20938	-0.44307	0.28165	-0.47131
1351	6712	AA487846	0.75273	0.75273	ARHGAP5	0.09896	-0.50457	0.19393	-0.5588
1352	8372	N62372	0.75249	0.75249	PNPT1	0.24999	-0.34646	0.34234	-0.41015
1354	8359	AA425442	0.75225	0.75225	INTS8	0.4	-0.24438	0.47748	-0.27477
1355	5905	AA608870	0.75201	0.75201	MGC39584	0.40659	-0.23839	0.41376	-0.33825
1356	8530	AA005382	0.75154	0.75154	GZMK	0.30715	-0.24866	0.48726	-0.26428
1358	5902	R01256	0.75107	0.75107	SRFBP1	0.61789	0.09394	0.57729	-0.17378
1359	5913	AA779457	0.75083	0.75083	BMP5	0.37762	-0.30508	0.3328	-0.41803
1360	8310	AA676460	0.75083	0.75083	KPNA2	0.15761	-0.40057	0.29635	-0.45448
1367	7444	R16760	0.75035	0.75035	RSF1	0.35191	-0.20282	0.41939	-0.33096
1368	4998	N95217	0.75024	0.75024	LOC389137	0.64161	0.19624	0.53124	-0.219
1369	8074	N57528	0.74988	0.74988	PPP1R12B	0.53746	-0.11743	0.51802	-0.23186
1371	5847	W47552	0.74988	0.74988	OSTM1	0.72697	0.1517	0.58179	-0.16809
1372	8599	R80217	0.74964	0.74964	PTGS2	0.41441	-0.14177	0.56401	-0.18563
1373	216	N59871	0.7494	0.7494		0.55549	-0.0124	0.57201	-0.17739
1374	7878	T54850	0.74917	0.74917		0.29539	-0.26577	0.36155	-0.38762
1377	3847	AA677183	0.74822	0.74822		0.51042	-0.09906	0.36534	-0.38288
1380	9793	N62180	0.74799	0.74799	COPA	-0.01223	-0.62681	0.14699	-0.601
1381	2855	AA291742	0.74751	0.74751	PML	0.46251	-0.11275	0.48672	-0.26079
1382	5195	N95656	0.74751	0.74751		0.67025	0.19989	0.5144	-0.23311
1383	3589	H44861	0.74727	0.74727	FGF12	0.34513	-0.25081	0.28141	-0.46586
1384	10649	R23287	0.74727	0.74727	RAB8B	-0.16344	-0.55081	0.26837	-0.4789
1385	6033	AA620707	0.74715	0.74715	MTHFD2L	0.32515	-0.18376	0.40961	-0.33754
1387	776	H97851	0.74703	0.74703		0.32749	-0.22921	0.43812	-0.30891
1389	158	W02067	0.74656	0.74656		0.29739	-0.38212	0.35135	-0.39521
1393	8552	R34568	0.74609	0.74609	OAS2	0.2348	-0.40604	0.3862	-0.35989
1394	7950	W44411	0.74585	0.74585	FGFR1OP2	0.11836	-0.39459	0.23779	-0.50806
1406	1564	T94611	0.74431	0.74431		0.54166	0.07769	0.57391	-0.1704
1407	7454	AA036881	0.74431	0.74431	CCR1	0.60475	-0.03617	0.61362	-0.13069
1408	11096	AA485353	0.74419	0.74419	LGALS3BP	0.20434	-0.41143	0.39118	-0.35301
1409	12331	T71284	0.74419	0.74419	C1QB	0.22402	-0.30467	0.33262	-0.41157
1413	5848	AI127295	0.74348	0.74348		0.70529	0.11238	0.62826	-0.11522
1414	5052	H80336	0.74325	0.74325		0.46618	-0.09208	0.30797	-0.43528
1415	781	AA463450	0.74324	0.74324	NBN	0.3399	-0.24327	0.4706	-0.27264
1416	1038	AA678196	0.74277	0.74277	KIAA0562	0.04867	-0.60883	0.07112	-0.67165
1418	214	N66472	0.74254	0.74254		0.46406	-0.11014	0.49716	-0.24538
1419	8485	AA191433	0.74254	0.74254	MET	0.27643	-0.32244	0.40778	-0.33476
1422	5055	AA029697	0.74229	0.74229		0.54006	-0.00104	0.36107	-0.38122
1423	8657	AA460838	0.74194	0.74194	GTF2H3	0.21256	-0.3234	0.36006	-0.38188
1427	1065	W92970	0.74135	0.74135	FAM133A	0.37175	-0.26803	0.35586	-0.38549
1428	8536	AA453807	0.74111	0.74111		0.61091	0.0158	0.56354	-0.17757
1430	11067	AA490046	0.74087	0.74087	FIBP	0.12909	-0.56871	0.21029	-0.53058
1431	566	N66607	0.74087	0.74087		0.36921	-0.27156	0.4594	-0.28147
1432	8320	H05768	0.74052	0.74052	ATP6V1C1	0.2065	-0.40099	0.27543	-0.46509
1434	885	R52934	0.74039	0.74039		0.20778	-0.45559	0.26908	-0.47131
1437	6485	AA491261	0.73969	0.73969	RFK	0.39225	-0.09424	0.44358	-0.29611
1438	3893	N59839	0.73898	0.73898		0.58543	-0.03322	0.55311	-0.18587
1439	8445	N29545	0.73898	0.73898	CRLS1	0.17364	-0.3667	0.37672	-0.36226
1441	6781	N29851	0.73862	0.73862		0.34094	-0.32637	0.33736	-0.40126
1443	7404	AA863383	0.7385	0.7385	PIM2	0.34163	-0.32333	0.41607	-0.32243
1444	9462	AA149204	0.73803	0.73803	SLC39A2	-0.09835	-0.51523	0.32575	-0.41228
1445	8267	AA280137	0.73743	0.73743	SOCS1	0.18661	-0.42512	0.29753	-0.4399
1447	3875	H80724	0.7372	0.7372		0.52747	-0.06751	0.40831	-0.32889
1448	8699	R52542	0.7372	0.7372	IMPDH1	0.24902	-0.33134	0.34738	-0.38982
1450	7407	AA063573	0.73636	0.73636	SAMSN1	0.31294	-0.26082	0.45993	-0.27643
1453	10508	AA027240	0.7359	0.7359	EIF2S2	0.03435	-0.56811	0.23329	-0.50261
1454	9842	AA699361	0.73578	0.73578	SF3B4	0.14994	-0.50139	0.25729	-0.47849
1455	9776	R55619	0.73578	0.73578	DPAGT1	0.15158	-0.46298	0.32427	-0.41151
1456	5846	H80558	0.73566	0.73566	FAM40B	0.58379	0.01337	0.51067	-0.22499
1458	6628	AA490486	0.73554	0.73554		0.53261	-0.15614	0.50243	-0.23311
1460	6122	AA172056	0.73495	0.73495	FLJ39632	0.65619	0.10164	0.601	-0.13395
1462	1626	N69945	0.73494	0.73494	RGS18	0.5902	0.07536	0.65167	-0.08327
1465	6641	N49589	0.73471	0.73471	CCBL1	0.5597	-0.08556	0.50925	-0.22546
1466	8392	AA626867	0.73471	0.73471	KDELR2	0.34683	-0.25029	0.43812	-0.29659
1467	5851	AI097280	0.73447	0.73447	C1orf201	0.707	0.13829	0.61356	-0.12091
1470	8479	R00707	0.73412	0.73412	PRO1933	0.44047	-0.16103	0.53041	-0.20371
1471	4343	N26862	0.734	0.734		0.6092	0.20623	0.39966	-0.33434
1472	4399	R92435	0.73352	0.73352	NUF2	0.64124	0.15981	0.54836	-0.18516
1473	8332	AA485983	0.73352	0.73352	MCM4	0.41339	-0.27573	0.40564	-0.32788
1474	9956	AA700688	0.73328	0.73328	ATP5E	-0.22672	-0.56415	0.27003	-0.46325
1475	6782	AA447480	0.73305	0.73305	TMTC1	0.41464	-0.21634	0.37933	-0.35372
1481	10599	AA598468	0.73234	0.73234	SMARCA5	-0.1048	-0.57494	0.17153	-0.56081
1482	5816	AA400189	0.73233	0.73233	C4orf28	0.58022	0.00794	0.48192	-0.25041
1483	7392	AA469965	0.73233	0.73233	LCK	0.35879	-0.25639	0.4559	-0.27643
1485	8613	N62348	0.73198	0.73198		0.28735	-0.22806	0.37227	-0.35971
1487	11165	R76365	0.73163	0.73163	PLCG1	-0.00156	-0.58779	0.10171	-0.62992
1490	8531	H20872	0.73115	0.73115	FCGR3A	0.50203	-0.09796	0.56899	-0.16216
1491	8582	AA421266	0.73115	0.73115	WDR5	0.36264	-0.26493	0.42911	-0.30204
1493	2954	AA126832	0.73092	0.73092	C7orf53	0.42783	-0.08687	0.41987	-0.31105
1495	5165	R32442	0.73044	0.73044		0.50025	-0.06228	0.40066	-0.32978
1496	8347	AA430504	0.73044	0.73044	UBE2C	0.27789	-0.33429	0.3945	-0.33594
1497	8229	H10387	0.7302	0.7302		0.19592	-0.41359	0.27027	-0.45993
1499	11364	AA282183	0.72997	0.72997	SDAD1	-0.0115	-0.5325	0.21954	-0.51043
1501	6257	T48761	0.72972	0.72972	KIAA1333	0.53359	-0.06294	0.50284	-0.22688
1503	7171	AA460258	0.72949	0.72949	SLC37A3	0.08711	-0.47097	0.20341	-0.52608
1504	8330	AA486653	0.72902	0.72902		0.3898	-0.26262	0.42793	-0.30109
1507	3909	R16615	0.72831	0.72831		0.56986	0.00913	0.48649	-0.24182
1508	8557	T94293	0.72831	0.72831		0.09874	-0.42774	0.36226	-0.36605
1509	1041	H63419	0.7276	0.7276		0.30137	-0.4188	0.2404	-0.4872
1513	11078	AA436198	0.72759	0.72759		0.04517	-0.6063	0.14414	-0.58345
1514	5916	AA431192	0.72713	0.72713	TPTE	0.47186	-0.14065	0.40043	-0.3267
1515	6598	R20886	0.72713	0.72713	STC2	0.49426	-0.0628	0.53604	-0.19109
1516	11106	R73672	0.72712	0.72712		0.09544	-0.53618	0.20958	-0.51754
1517	183	SSH344d8	0.727	0.727		0.38003	-0.28161	0.41068	-0.31632
1518	11079	AA733203	0.72688	0.72688	HEXA	0.01103	-0.61726	0.12873	-0.59815
1519	5076	AA708348	0.72665	0.72665		0.59512	0.05111	0.38241	-0.34424
1520	6615	W58368	0.72641	0.72641	EIF2B3	0.58625	-0.06903	0.5192	-0.20721
1523	8768	R68360	0.72605	0.72605		0.29487	-0.37641	0.33031	-0.39574
1524	8166	H87471	0.72594	0.72594	KYNU	0.60127	-0.00872	0.69109	-0.03485
1525	3520	N39450	0.7257	0.7257		0.57612	0.05285	0.53485	-0.19085
1526	11104	N59721	0.7257	0.7257	SERPINE2	0.14184	-0.52378	0.1899	-0.5358
1527	7360	H11987	0.72523	0.72523		0.15849	-0.46982	0.21361	-0.51162
1528	8596	T97889	0.72522	0.72522	SLC2A3	0.39559	-0.18404	0.49881	-0.22641
1529	11086	AA863469	0.72498	0.72498	LHFPL2	0.13387	-0.57364	0.16287	-0.56211
1531	6549	N49669	0.72452	0.72452	CKAP2L	0.6762	0.16639	0.60977	-0.11475
1532	6828	AA412691	0.72452	0.72452	NFYA	0.28324	-0.27576	0.36374	-0.36078
1533	7723	R19408	0.72452	0.72452		0.53695	0.01087	0.60408	-0.12044
1534	8361	AA700904	0.72439	0.72439	CDC45L	0.1085	-0.48757	0.20762	-0.51677
1536	8442	AA446867	0.72427	0.72427	RCHY1	0.29057	-0.37777	0.33665	-0.38762
1537	3784	H77395	0.72404	0.72404		0.46602	-0.06047	0.32788	-0.39616
1538	6725	H51569	0.72404	0.72404	CAMKV	0.50348	-0.11559	0.42651	-0.29753
1539	6761	AA127741	0.72404	0.72404	DCDC2	0.37851	-0.23159	0.40612	-0.31792
1543	6401	N80713	0.7238	0.7238	CDKL5	0.58051	0.02682	0.5275	-0.1963
1545	5300	AA469958	0.72357	0.72357		0.49282	-0.05903	0.36155	-0.36202
1547	8293	AA488188	0.72333	0.72333	RQCD1	0.34564	-0.16823	0.445	-0.27833
1548	8488	AA429477	0.72333	0.72333	TMEM184B	0.21942	-0.33852	0.35562	-0.36771
1549	9815	W73732	0.72333	0.72333	HCFC1	0.1039	-0.49875	0.21053	-0.5128
1551	11123	R78585	0.72309	0.72309		-0.08438	-0.6569	0.08582	-0.63727
1552	855	AA150093	0.72286	0.72286	MED14	0.06716	-0.41412	0.32741	-0.39545
1553	6599	AA495818	0.72285	0.72285	STEAP3	0.36256	-0.31778	0.33191	-0.39094
1554	8249	AA437374	0.72285	0.72285	USP32	0.3759	-0.21898	0.41963	-0.30322
1556	6395	R40031	0.72262	0.72262		0.72076	0.07072	0.66104	-0.06158
1557	6494	AA778663	0.72238	0.72238		0.44215	-0.13291	0.39829	-0.32409
1558	6619	N49789	0.72238	0.72238		0.44641	-0.18101	0.42935	-0.29303
1562	8231	N57551	0.72155	0.72155		0.33839	-0.22579	0.4223	-0.29925
1564	4398	N54387	0.7212	0.7212		0.6769	0.16599	0.51636	-0.20484
1566	6624	AA135868	0.72096	0.72096		0.63058	0.02978	0.61925	-0.10171
1570	8276	W42541	0.72048	0.72048	C1orf50	0.22005	-0.44803	0.26268	-0.4578
1572	3905	H97646	0.72025	0.72025	ZBED4	0.60312	0.07693	0.48246	-0.23779
1573	7877	T83829	0.72025	0.72025	PATL1	0.32386	-0.24169	0.39948	-0.32077
1574	7164	R72517	0.72001	0.72001		0.08082	-0.46748	0.21242	-0.50759
1575	3912	N70682	0.71989	0.71989		0.51164	-0.04416	0.42348	-0.29641
1577	45	R76808	0.71977	0.71977	LRP2	0.27199	-0.24558	0.41655	-0.30322
1578	2865	AA399410	0.71954	0.71954	STAT3	0.426	-0.06345	0.46349	-0.25605
1581	7409	AA682624	0.71953	0.71953	FAM26F	0.31369	-0.23151	0.46159	-0.25794
1582	8578	R78530	0.71953	0.71953		0.23957	-0.42219	0.31958	-0.39995
1584	8169	W37793	0.7193	0.7193	RPAP2	0.29001	-0.24047	0.41916	-0.30014
1589	6683	AA496348	0.71835	0.71835		0.32722	-0.33002	0.37269	-0.34566
1591	4999	H69004	0.71812	0.71812	RAB36	0.58188	0.04631	0.33784	-0.38028
1593	3903	R64231	0.71764	0.71764		0.56725	0.04086	0.41228	-0.30536
1594	10857	AA454990	0.7174	0.7174		0.10368	-0.49139	0.23299	-0.48441
1595	7946	R01340	0.71717	0.71717	UBE2J1	0.13939	-0.41589	0.27798	-0.43919
1596	6646	AA455094	0.71716	0.71716	PRKAR1A	0.46252	-0.17688	0.50403	-0.21313
1598	6674	AA291577	0.71693	0.71693	IRF9	0.3738	-0.23748	0.3165	-0.40043
1601	4498	N23753	0.71669	0.71669		0.60066	0.13654	0.44838	-0.26831
1602	5877	AA609454	0.71646	0.71646		0.52384	-0.05127	0.43949	-0.27697
1603	6562	H78537	0.71646	0.71646	ADAM12	0.57486	0.00578	0.62518	-0.09128
1604	7650	N32895	0.71645	0.71645	GNS	0.57329	0.01269	0.66637	-0.05008
1607	5205	AA700555	0.71574	0.71574		0.51734	-0.00351	0.4332	-0.28254
1608	5825	N36989	0.71574	0.71574		0.54124	-0.01552	0.51636	-0.19938
1609	7423	W37864	0.7155	0.7155	PTEN	0.35296	-0.28539	0.33404	-0.38146
1610	3914	R99773	0.71538	0.71538		0.49306	-0.07329	0.31881	-0.39657
1611	5832	AA456629	0.71527	0.71527	CRYBB2P1	0.51926	-0.0391	0.42651	-0.28876
1612	12649	AA459588	0.71527	0.71527	RBM38	0.25638	-0.29378	0.28687	-0.4284
1613	4079	R01566	0.71527	0.71527		0.70954	0.2611	0.55465	-0.16062
1615	8232	AA460510	0.71503	0.71503	SR140	0.35726	-0.22601	0.39308	-0.32195
1617	9955	AA062814	0.71503	0.71503		-0.13031	-0.64559	0.13656	-0.57847
1619	6665	AA457644	0.71456	0.71456	COX11	0.06216	-0.46854	0.1982	-0.51636
1622	4997	W90001	0.71432	0.71432		0.53225	0.06516	0.38099	-0.33333
1623	6045	AA477409	0.71432	0.71432		0.27445	-0.34698	0.21764	-0.49668
1626	5410	AA464517	0.71385	0.71385		0.40646	-0.24768	0.24135	-0.4725
1627	8489	R08270	0.71385	0.71385	MAMLD1	0.28218	-0.31837	0.41963	-0.29422
1628	3895	AA702195	0.71373	0.71373		0.57776	0.02207	0.43439	-0.27934
1629	9800	AA599138	0.71373	0.71373		0.10201	-0.40967	0.33885	-0.37488
1631	6270	N51619	0.71361	0.71361	ZNF509	0.35928	-0.29412	0.3331	-0.38051
1634	7757	AA025268	0.71337	0.71337	CENTB5	0.30039	-0.31746	0.34258	-0.37079
1643	1620	AA700862	0.71266	0.71266	CRHBP	0.31443	-0.08228	0.42935	-0.28331
1647	8790	AA703219	0.71266	0.71266	DOCK10	0.07428	-0.54255	0.1835	-0.52916
1648	519	N64247	0.71242	0.71242		0.56511	-0.05196	0.51944	-0.19298
1649	8192	AA600184	0.71242	0.71242	OVOS2	0.28495	-0.27205	0.34021	-0.37221
1652	6537	R43910	0.71194	0.71194		0.49939	-0.13094	0.44523	-0.26671
1654	7343	T78535	0.71124	0.71124		0.64775	0.19975	0.6266	-0.08464
1656	3845	AA598949	0.711	0.711	MFAP3	0.56717	-0.00953	0.38786	-0.32314
1660	8487	W56627	0.71076	0.71076		0.33826	-0.21067	0.49526	-0.2155
1664	2830	AA608952	0.70981	0.70981	SAGE1	0.5518	-0.01557	0.4236	-0.28621
1665	3866	H81938	0.70981	0.70981		0.36733	-0.10333	0.31863	-0.39118
1666	4091	AA454172	0.70981	0.70981	C19orf54	0.42797	-0.1212	0.34708	-0.36273
1667	11105	R95691	0.70958	0.70958		0.15514	-0.53766	0.17236	-0.53722
1668	5910	AA419264	0.70934	0.70934	ALOX12P2	0.4012	-0.17734	0.42342	-0.28592
1670	3943	AA460260	0.70934	0.70934	ENPP1	0.53408	0.00156	0.49644	-0.2129
1673	11112	AA486280	0.70887	0.70887	TIMP2	0.36456	-0.32284	0.36131	-0.34756
1676	7347	N64862	0.70839	0.70839	FYB	0.2732	-0.26763	0.36439	-0.344
1682	1015	N30308	0.70791	0.70791	ACVR2B	0.32634	-0.28424	0.24235	-0.46556
1686	11113	AA026118	0.70756	0.70756	GRP	0.23007	-0.31773	0.40973	-0.29783
1688	10586	N98263	0.70674	0.70674	UBFD1	-0.13302	-0.62052	0.1221	-0.58464
1689	4996	H95086	0.70674	0.70674		0.58424	0.06974	0.37204	-0.3347
1690	7201	AA458779	0.70674	0.70674	HMGCL	0.16976	-0.39741	0.23661	-0.47013
1691	4907	N62271	0.70673	0.70673		0.49627	-0.01465	0.29042	-0.41631
1692	5407	AA443622	0.70673	0.70673		0.56357	0.12746	0.41323	-0.2935
1693	3919	AA022466	0.7065	0.7065		0.7207	0.21317	0.63964	-0.06686
1695	10587	AA757659	0.7065	0.7065	AASDHPPT	-0.165	-0.61367	0.12684	-0.57966
1698	10844	AA894577	0.70602	0.70602	NOL5A	-0.14934	-0.71632	0.05951	-0.64651
1702	4904	T86959	0.70531	0.70531		0.58716	0.06358	0.33381	-0.3715
1704	7951	AA490617	0.70484	0.70484	VRK2	0.0155	-0.3922	0.25036	-0.45448
1705	2806	AA010221	0.70484	0.70484	LQK1	0.56232	-0.0134	0.42787	-0.27697
1706	6655	AA609857	0.70484	0.70484	CEP76	0.33827	-0.25721	0.33357	-0.37127
1709	8321	AA701375	0.70437	0.70437	ETNK1	0.24274	-0.2446	0.39071	-0.31366
1711	6685	N24869	0.70389	0.70389		0.4548	-0.17658	0.41892	-0.28497
1715	12651	AA487145	0.70365	0.70365	NADK	0.21302	-0.35571	0.26908	-0.43457
1716	9839	R36449	0.70341	0.70341	CAPRIN1	0.15304	-0.4371	0.26339	-0.44002
1719	8419	AA456878	0.70282	0.70282	MYBL2	0.32876	-0.35382	0.36042	-0.3424
1722	8129	SSH344c6	0.70199	0.70199		0.14536	-0.32196	0.37648	-0.32551
1724	1353	N48162	0.70152	0.70152	PSRC1	0.12154	-0.57724	0.09839	-0.60313
1725	3892	N67972	0.70152	0.70152		0.57501	-0.09423	0.43196	-0.26956
1726	7372	H14513	0.70152	0.70152	KIF21B	0.28875	-0.27707	0.37773	-0.32379
1728	3690	H41255	0.70081	0.70081	FAM131B	0.58465	0.1199	0.49917	-0.20164
1730	1361	AA477227	0.7008	0.7008	LASS2	0.11422	-0.49673	0.16856	-0.53224
1731	6800	W17217	0.70033	0.70033	PPP3CC	0.42183	-0.11023	0.57634	-0.12399
1733	7443	N92646	0.7001	0.7001		0.27324	-0.24593	0.38099	-0.31911
1734	8600	R96436	0.70009	0.70009		0.35368	-0.2615	0.33096	-0.36913
1737	8268	AA629692	0.69962	0.69962	CCT5	-0.01394	-0.49659	0.19055	-0.50907
1739	8216	N92415	0.69938	0.69938	NAPEPLD	0.05457	-0.52503	0.16844	-0.53094
1741	12328	N38992	0.69915	0.69915	GATA4	0.2476	-0.31778	0.33215	-0.367
1742	5064	N63727	0.69914	0.69914		0.48356	-0.11239	0.23281	-0.46633
1743	5817	N93057	0.69879	0.69879		0.52855	0.00895	0.44826	-0.25053
1744	8264	AA412471	0.69879	0.69879		0.11834	-0.50729	0.18901	-0.50978
1745	4372	N32216	0.69867	0.69867		0.58413	0.28382	0.47795	-0.22072
1746	12665	AA487140	0.69867	0.69867	SHISA5	-0.01097	-0.51326	0.24798	-0.45069
1748	6984	N26311	0.69843	0.69843	GDF15	0.06142	-0.36151	0.20371	-0.49472
1749	7195	R44213	0.6982	0.6982	KLF12	0.20626	-0.25753	0.29469	-0.40351
1750	11103	R93185	0.6982	0.6982	ST3GAL5	0.12958	-0.53586	0.16975	-0.52845
1751	7350	W21482	0.69819	0.69819	C1orf38	0.44135	-0.09125	0.51185	-0.18634
1752	6610	R24635	0.69796	0.69796	FOLR1	0.49531	-0.1966	0.4661	-0.23186
1753	8791	AA598652	0.69796	0.69796		0.05812	-0.42867	0.2238	-0.47416
1754	6648	AA454572	0.69796	0.69796		0.26884	-0.35059	0.28378	-0.41418
1755	5931	AA151413	0.69772	0.69772		0.41182	-0.13748	0.34163	-0.35609
1756	8185	AA129933	0.69772	0.69772	SLC38A6	0.32454	-0.24949	0.35799	-0.33973
1760	3702	H47048	0.69725	0.69725		0.45497	-0.06025	0.42176	-0.27549
1761	8102	AA181314	0.69725	0.69725	C16orf61	0.23507	-0.44106	0.21592	-0.48133
1763	8593	AA427619	0.69666	0.69666	MAN1C1	0.26094	-0.31482	0.35129	-0.34537
1764	5857	AA410289	0.69654	0.69654		0.73982	0.17532	0.59347	-0.10307
1765	8221	N47905	0.69654	0.69654		-0.02934	-0.58325	0.14225	-0.55429
1767	3404	H87271	0.6963	0.6963		0.26962	-0.23796	0.29155	-0.40475
1768	3916	W47077	0.69606	0.69606	LXN	0.51271	-0.02107	0.39088	-0.30518
1770	8521	N45263	0.69583	0.69583	KDELC1	0.51335	-0.22945	0.44731	-0.24852
1771	7704	W84815	0.69582	0.69582	TPK1	0.29033	-0.31049	0.35514	-0.34068
1772	6454	AA430361	0.6957	0.6957	DPP3	0.22838	-0.36849	0.235	-0.4607
1773	397	AA608988	0.69559	0.69559	TSPY1	0.31885	-0.11615	0.36747	-0.32812
1774	8558	N66053	0.69559	0.69559	BTN3A1	0.18143	-0.34547	0.34874	-0.34685
1775	6578	Missing124	0.69548	0.69548		0.12551	-0.43943	0.23738	-0.4581
1776	8576	AA862371	0.69536	0.69536	IFITM2	0.16018	-0.38205	0.38739	-0.30797
1777	5045	AA704460	0.69535	0.69535		0.45435	-0.07952	0.28171	-0.41364
1778	5871	H51848	0.69535	0.69535	PAPPA2	0.44265	-0.09538	0.41275	-0.2826
1779	6536	N93646	0.69488	0.69488	RGPD1	0.42147	-0.19925	0.44452	-0.25036
1780	3921	R02666	0.69488	0.69488	UNQ464	0.73239	0.21773	0.54718	-0.1477
1781	5298	H18963	0.69488	0.69488		0.51547	0.03501	0.42058	-0.2743
1786	4016	N48872	0.69393	0.69393		0.54424	-0.02616	0.40019	-0.29374
1791	5210	H71314	0.6931	0.6931		0.46601	-0.06591	0.33813	-0.35497
1792	5865	H68655	0.69299	0.69299	LOC253012	0.60533	0.12485	0.55714	-0.13585
1794	768	AA131471	0.69275	0.69275	ZC3H12C	0.29962	-0.29278	0.36036	-0.33239
1795	5063	AA703519	0.69275	0.69275		0.50207	-0.0185	0.27312	-0.41963
1796	7182	AA426561	0.69275	0.69275	ARPP-21	0.37602	-0.10926	0.47511	-0.21764
1799	1066	AA074596	0.69274	0.69274	BAZ1B	0.30459	-0.33083	0.27406	-0.41868
1800	12648	AA459588	0.69274	0.69274	RBM38	0.15483	-0.31197	0.25865	-0.43409
1803	9799	AA600190	0.69227	0.69227	NUP205	0.25708	-0.28249	0.34187	-0.3504
1804	1561	H08203	0.69204	0.69204		0.50557	0.07041	0.54884	-0.1432
1807	8468	AA700808	0.69156	0.69156	CPOX	0.15528	-0.45151	0.20578	-0.48578
1810	3345	AA412247	0.69133	0.69133	LOC340073	0.47311	-0.04458	0.41507	-0.27626
1811	5081	AA708997	0.69108	0.69108		0.47312	-0.06051	0.3082	-0.38288
1813	5187	W65459	0.69037	0.69037		0.61171	0.20712	0.44689	-0.24348
1814	6283	H95077	0.69037	0.69037		0.4771	-0.01978	0.36101	-0.32936
1815	5067	missing99	0.69014	0.69014		0.50846	-0.14117	0.33144	-0.3587
1816	5204	R98698	0.6899	0.6899		0.54795	0.04707	0.45235	-0.23755
1818	10826	AA489498	0.68966	0.68966	SAV1	-0.10713	-0.59534	0.1605	-0.52916
1819	12322	R83853	0.68943	0.68943		0.33755	-0.17881	0.41916	-0.27027
1821	3398	AA459266	0.68919	0.68919	PMS2L1	0.52026	0.02855	0.51185	-0.17734
1822	5821	N27125	0.68919	0.68919		0.49803	-0.13153	0.41062	-0.27857
1824	8329	AA459292	0.68896	0.68896	CKS1B	0.2044	-0.33395	0.27715	-0.41181
1825	8391	T67088	0.68896	0.68896	C18orf19	0.21304	-0.31626	0.37044	-0.31852
1826	1430	R00595	0.68895	0.68895	GALNT2	0.33817	-0.17521	0.54765	-0.1413
1828	8389	T56745	0.68871	0.68871	SLC12A4	0.18705	-0.34311	0.35372	-0.33499
1829	9821	N33620	0.68871	0.68871	AAK1	0.04567	-0.49591	0.21408	-0.47463
1830	12599	W92248	0.68871	0.68871		0.16484	-0.33331	0.28141	-0.4073
1832	8773	N63567	0.68848	0.68848	PDK3	0.02545	-0.5664	0.12844	-0.56004
1834	8261	N56973	0.68824	0.68824		-0.04021	-0.59518	0.03112	-0.65712
1836	3849	AA701890	0.688	0.688	TARS	0.37508	-0.07439	0.36486	-0.32314
1837	10840	AA465570	0.68788	0.68788	UBXD6	0.26005	-0.40476	0.31051	-0.37737
1838	8190	AA421701	0.68765	0.68765	LRRC41	0.10077	-0.36189	0.27839	-0.40926
1839	6643	T84308	0.68753	0.68753	C18orf1	0.57499	-0.00981	0.53556	-0.15197
1841	7344	N64384	0.68729	0.68729	ITGAX	0.63065	0.17724	0.65333	-0.03396
1843	5294	AA457688	0.68694	0.68694		0.61928	0.14839	0.49141	-0.19553
1844	3907	N59249	0.68682	0.68682		0.64913	0.12042	0.52845	-0.15837
1845	6688	R61231	0.68682	0.68682		0.27507	-0.30079	0.32261	-0.36421
1846	8584	AA017544	0.68681	0.68681	RGS1	0.2908	-0.26795	0.40469	-0.28212
1848	8465	AA478542	0.68635	0.68635	AKAP12	0.19561	-0.38304	0.31437	-0.37198
1849	199	R66057	0.68622	0.68622		0.56752	0.04713	0.60046	-0.08576
1851	7340	AA443649	0.68599	0.68599	CD8A	0.49205	-0.0544	0.49437	-0.19162
1852	8437	N71982	0.68587	0.68587	HIST1H2BK	0.11681	-0.45045	0.19298	-0.49289
1854	6672	N90470	0.68563	0.68563		0.45874	-0.11241	0.35538	-0.33025
1857	1758	AA704537	0.68445	0.68445		0.43475	-0.18918	0.40256	-0.28189
1862	7390	AA055585	0.68374	0.68374	KLF6	0.33826	-0.26371	0.46207	-0.22167
1863	8262	W69960	0.68374	0.68374	WHSC1	0.06296	-0.54877	0.06994	-0.6138
1865	5296	AA425665	0.6835	0.6835		0.54646	0.12114	0.45756	-0.22594
1866	6449	AA443094	0.6835	0.6835	TOMM40	0.23889	-0.26582	0.31769	-0.36581
1867	10851	AA477909	0.68326	0.68326	NIPA2	0.06021	-0.44198	0.24609	-0.43717
1871	3932	W90753	0.68302	0.68302		0.76766	0.24511	0.72688	0.04386
1873	8193	AA046700	0.68278	0.68278	FBXO32	0.25329	-0.34976	0.3357	-0.34708
1877	8772	N50854	0.68255	0.68255	NOL1	-0.01006	-0.61617	0.04007	-0.64248
1879	3525	N48070	0.68255	0.68255		0.59831	0.01543	0.45993	-0.22262
1880	8780	R56840	0.68219	0.68219	MCM8	0.26144	-0.33256	0.33173	-0.35046
1881	905	T81624	0.68208	0.68208	FLJ38109	0.3848	-0.22363	0.25771	-0.42437
1883	6614	AA454618	0.68208	0.68208	STAMBP	0.47559	-0.21301	0.47748	-0.2046
1884	8438	AA456013	0.68208	0.68208	POFUT2	0.38863	-0.17936	0.4009	-0.28118
1886	2951	AA777877	0.68184	0.68184		0.46792	0.08164	0.45247	-0.22937
1887	5886	H52247	0.68184	0.68184	STARD4	0.50626	-0.06696	0.44239	-0.23945
1888	6639	AA464558	0.68184	0.68184		0.60427	0.00578	0.48886	-0.19298
1892	6191	T49633	0.6816	0.6816	SPTLC1	0.59714	0.02164	0.56164	-0.11996
1894	8226	H59203	0.68113	0.68113	CDC6	0.23276	-0.33809	0.29659	-0.38454
1895	1072	N90703	0.68089	0.68089	ZBTB40	0.20234	-0.40649	0.19606	-0.48483
1896	6553	H18004	0.68089	0.68089		0.43899	-0.07069	0.4367	-0.24419
1897	3876	H68848	0.68065	0.68065	APOH	0.48554	0.04479	0.42911	-0.25154
1898	6626	R99562	0.68065	0.68065	FOXA3	0.47363	-0.21144	0.40659	-0.27406
1900	3897	R82201	0.68042	0.68042		0.67376	0.21783	0.5697	-0.11072
1901	5838	N21546	0.68041	0.68041	TOP3A	0.60835	0.05016	0.55405	-0.12636
1905	10585	AA485036	0.6803	0.6803	HSPH1	0.03312	-0.50175	0.281	-0.3993
1906	5065	AA621615	0.68018	0.68018		0.48503	-0.10177	0.2698	-0.41038
1909	8556	AA478585	0.67994	0.67994	BTN3A3	0.11975	-0.3675	0.37506	-0.30488
1911	6533	AA022910	0.67971	0.67971		0.37069	-0.11217	0.31105	-0.36866
1912	6818	N63505	0.6797	0.6797		0.49315	-0.07299	0.43006	-0.24964
1913	7053	AA437137	0.67923	0.67923		0.32684	-0.20077	0.40487	-0.27436
1915	6091	AA704792	0.679	0.679		0.45362	-0.10935	0.35894	-0.32006
1916	7403	AA478647	0.679	0.679	ICAM3	0.39066	-0.21179	0.40209	-0.27691
1917	8395	AA410394	0.67888	0.67888	ACTL6A	0.34569	-0.25741	0.36635	-0.31253
1919	6764	N77828	0.67875	0.67875		0.26039	-0.3447	0.2302	-0.44855
1921	3894	R10890	0.67852	0.67852		0.53369	-0.00652	0.42982	-0.2487
1922	3858	T67223	0.67828	0.67828		0.51803	0.10217	0.42413	-0.25415
1923	8307	H21943	0.67828	0.67828		0.37414	-0.19682	0.42935	-0.24893
1924	5317	R37978	0.67805	0.67805		0.53347	0.05578	0.33055	-0.3475
1928	11370	N63153	0.67781	0.67781	SPRED1	0.24324	-0.39307	0.28734	-0.39047
1931	3880	AA463215	0.67757	0.67757	SFRS18	0.5127	-0.05306	0.34542	-0.33215
1933	495	AA455096	0.67734	0.67734	MDM1	0.6955	0.17202	0.6755	-0.00184
1937	8416	AA455712	0.67662	0.67662	ZNF184	0.37787	-0.16083	0.45045	-0.22617
1939	8771	AA398306	0.67639	0.67639		-0.0212	-0.53121	0.09815	-0.57824
1940	8272	AA598487	0.67638	0.67638	GART	-0.19988	-0.63085	0.08493	-0.59145
1941	1371	N48361	0.67615	0.67615	SENP5	0.00714	-0.54274	0.10811	-0.56804
1944	5176	H29590	0.67568	0.67568		0.57036	0.10377	0.43054	-0.24514
1945	5362	AA398118	0.67544	0.67544		0.5871	0.13926	0.45353	-0.22191
1946	7167	AA458838	0.67544	0.67544	PMAIP1	0.09704	-0.50792	0.12636	-0.54908
1947	113	H39123	0.67543	0.67543	KCNIP3	0.55206	-0.08921	0.38762	-0.28781
1951	1619	AA443000	0.67496	0.67496	CSF3R	0.30153	0.08003	0.44855	-0.22641
1953	3865	R33699	0.67472	0.67472		0.49246	0.04678	0.39094	-0.28378
1954	6623	AA477501	0.67472	0.67472	KIF14	0.56119	-0.19468	0.36818	-0.30654
1955	1771	AA757505	0.67449	0.67449		0.36051	-0.10345	0.34139	-0.3331
1958	8481	AA452824	0.67426	0.67426	SEMA6D	0.53915	-0.01717	0.62921	-0.04505
1960	6517	AA464279	0.67425	0.67425	TICAM1	0.20939	-0.40369	0.22973	-0.44452
1961	8447	AA099431	0.67402	0.67402	CCDC50	0.06395	-0.41709	0.20887	-0.46515
1963	5925	missing232	0.67378	0.67378		0.3396	-0.22706	0.39687	-0.27691
1964	7608	AA669526	0.67378	0.67378		0.18111	-0.28194	0.33096	-0.34282
1966	7438	W49781	0.67354	0.67354	LPXN	0.16254	-0.38428	0.24395	-0.42959
1971	10546	AA482117	0.67283	0.67283	RHEB	-0.05041	-0.55809	0.16358	-0.50925
1973	116	N72137	0.67259	0.67259	FKBP11	0.15439	-0.40742	0.23915	-0.43344
1974	390	R40967	0.67259	0.67259		0.19386	-0.25776	0.33025	-0.34234
1975	1001	AA026385	0.67259	0.67259	WDR68	0.02655	-0.53816	0.0633	-0.60929
1976	8757	AA682502	0.67259	0.67259	BCL2L11	0.41286	-0.143	0.5064	-0.16619
1977	949	H40886	0.67236	0.67236		0.38659	-0.18577	0.26719	-0.40517
1979	3885	N62178	0.67189	0.67189		0.45491	-0.07235	0.28432	-0.38757
1980	8168	N79101	0.67189	0.67189	ZFAND5	0.48189	-0.04463	0.53438	-0.13751
1983	8604	AA490264	0.67141	0.67141	SAMD9L	0.40818	-0.08375	0.49218	-0.17923
1984	1774	H99588	0.6714	0.6714	AFF3	0.20103	-0.11093	0.40635	-0.26505
1985	6691	AA010605	0.67129	0.67129	HPD	0.5735	0.03111	0.52092	-0.15037
1987	6558	N59808	0.67117	0.67117		0.29783	-0.25286	0.38922	-0.28195
1988	2033	W70051	0.67094	0.67094	MPHOSPH9	0.15728	-0.30744	0.23163	-0.43931
1989	8484	AA706738	0.67093	0.67093	ZNF655	0.17467	-0.32363	0.31413	-0.3568
1993	1393	AA707083	0.67022	0.67022	MOSPD1	0.30322	-0.33449	0.31128	-0.35894
1994	5487	R36207	0.67022	0.67022	TMEM107	0.47867	0.01198	0.39829	-0.27193
1995	6043	AA676227	0.67022	0.67022		0.34374	-0.2071	0.31466	-0.35556
1997	8475	N36400	0.66999	0.66999		0.46231	-0.16402	0.51162	-0.15837
1998	922	R77103	0.66998	0.66998	SEMA6A	0.22409	-0.2808	0.26292	-0.40706
1999	924	N24732	0.66998	0.66998	GABPA	0.34222	-0.20262	0.2596	-0.41038
2000	8776	W72250	0.66975	0.66975	CACNB1	0.04244	-0.47274	0.13282	-0.53693
2003	1347	AA481437	0.66927	0.66927	NCLN	0.23495	-0.37809	0.22309	-0.44618
2004	8385	H57136	0.66927	0.66927	FXYD1	0.05752	-0.36107	0.24822	-0.42105
2005	8726	AA278749	0.66927	0.66927	NCBP1	0.30443	-0.2188	0.40801	-0.26126
2011	5116	H77494	0.66832	0.66832		0.56584	0.08161	0.39829	-0.27003
2012	1040	AA151708	0.66809	0.66809	HESX1	0.28831	-0.23218	0.36226	-0.30583
2014	3782	R02329	0.66785	0.66785		0.55986	0.01192	0.39497	-0.27288
2018	4024	AA101811	0.66726	0.66726		0.43828	-0.05543	0.34525	-0.32201
2019	11051	N54420	0.66714	0.66714	ARHGEF11	0.04381	-0.50593	0.20033	-0.46681
2023	7385	AA132090	0.66643	0.66643	CD53	0.28221	-0.24107	0.38644	-0.27999
2024	73	AA701279	0.66619	0.66619	PTPRA	0.33444	-0.09945	0.35372	-0.31247
2025	421	R41461	0.66619	0.66619		0.23365	-0.03031	0.3002	-0.36599
2029	6515	N55087	0.66583	0.66583	SULT1A4	0.54574	-0.06159	0.47694	-0.18889
2030	11090	AA669545	0.66572	0.66572	SRM	-0.1118	-0.58196	0.15292	-0.5128
2031	5915	N30069	0.66572	0.66572	LOC253842	0.49682	-0.06894	0.41347	-0.25225
2034	4090	AA621535	0.66525	0.66525	RASSF4	0.39398	-0.12163	0.27691	-0.38834
2035	5845	N63032	0.66513	0.66513	FLJ42709	0.50547	0.10096	0.45573	-0.2094
2037	6797	AA460243	0.66501	0.66501		0.45451	-0.16854	0.45561	-0.2094
2040	6687	AA418850	0.66489	0.66489		0.22516	-0.27152	0.30174	-0.36315
2043	13016	missing267	0.66477	0.66477		0.09795	-0.44128	0.20247	-0.4623
2044	6612	AA700876	0.66453	0.66453	ORM1	0.50118	-0.18784	0.41275	-0.25178
2045	11115	AA873060	0.66453	0.66453	STMN1	0.00056	-0.5248	0.17686	-0.48767
2046	5849	R38161	0.6643	0.6643		0.65733	0.08985	0.60669	-0.05761
2047	2775	R02526	0.66429	0.66429		0.4506	-0.10932	0.391	-0.27329
2049	11124	H73420	0.66417	0.66417	LMAN1	-0.16398	-0.59404	0.05897	-0.6052
2050	8239	AA459937	0.66406	0.66406		0.51136	-0.06172	0.50095	-0.16311
2053	925	N93721	0.66359	0.66359		0.25577	-0.28104	0.25984	-0.40375
2056	1622	AA453588	0.66347	0.66347	XRCC6BP1	0.50083	0.19758	0.65345	-0.01002
2057	408	AA233646	0.66335	0.66335	MYO10	0.23785	-0.29609	0.20531	-0.45804
2058	11098	AA664004	0.66311	0.66311		0.10771	-0.43122	0.29214	-0.37097
2060	8587	AA406551	0.66287	0.66287	SLC2A3	0.44778	-0.13946	0.49028	-0.17259
2062	6757	W93024	0.66264	0.66264	LOC401321	0.4207	-0.17899	0.43528	-0.22736
2063	8334	N89861	0.66264	0.66264	MRPL42	0.23787	-0.36963	0.28118	-0.38146
2064	12595	H79772	0.66264	0.66264		0.36429	-0.24484	0.36795	-0.29469
2071	5895	AA458876	0.66193	0.66193	YTHDC2	0.46714	-0.01419	0.45247	-0.20946
2074	9818	AA443937	0.66134	0.66134	ZNF318	0.09438	-0.43983	0.18463	-0.47671
2076	6572	T89996	0.66121	0.66121		0.18831	-0.39117	0.24585	-0.41536
2081	11120	N52994	0.66086	0.66086		0.01758	-0.6067	0.06419	-0.59667
2088	6190	H04279	0.66003	0.66003	TRIMP1	0.54885	0.09609	0.52252	-0.13751
2090	5488	AA599107	0.66002	0.66002	SFXN1	0.34456	-0.15708	0.23423	-0.42579
2091	5073	H68097	0.65979	0.65979		0.45244	-0.10175	0.28094	-0.37885
2094	10544	R37817	0.65968	0.65968	C1orf103	-0.03483	-0.58821	0.12204	-0.53764
2095	8574	T53775	0.65956	0.65956	PSMB10	0.24981	-0.45744	0.17236	-0.4872
2098	8537	N23400	0.65955	0.65955	RTP4	0.39782	-0.23149	0.40706	-0.25249
2100	7629	W51794	0.65931	0.65931		0.30438	-0.16513	0.39023	-0.26908
2101	10847	W49715	0.65931	0.65931	CTBP2	0.06284	-0.4359	0.19938	-0.45993
2105	8786	N53364	0.65908	0.65908		0.17942	-0.38776	0.24064	-0.41844
2106	5938	W69178	0.65884	0.65884		0.43212	-0.15926	0.44452	-0.21432
2108	846	AA425139	0.6586	0.6586	XRCC1	0.16595	-0.33439	0.14651	-0.51209
2109	1061	AA486741	0.6586	0.6586	ASL	0.42692	-0.11253	0.41204	-0.24656
2110	11207	T82263	0.65836	0.65836	JOSD1	-0.02436	-0.48378	0.21882	-0.43954
2111	8440	AA634267	0.65813	0.65813	NPC1	0.32763	-0.28753	0.35941	-0.29872
2112	4988	AA757723	0.6579	0.6579		0.52713	0.10951	0.31034	-0.34756
2113	5178	R66260	0.65789	0.65789		0.56333	0.12705	0.41708	-0.24081
2114	8420	T78110	0.65766	0.65766	CCDC52	0.42756	-0.13291	0.45899	-0.19867
2116	3889	H66470	0.65742	0.65742		0.59734	0.09501	0.51351	-0.14391
2117	3303	N29696	0.6573	0.6573		0.49167	-0.05332	0.47232	-0.18498
2118	8413	AA481621	0.65694	0.65694	BRD8	0.04155	-0.49566	0.14414	-0.5128
2119	1345	AA035455	0.65671	0.65671		-0.03469	-0.59222	0.1036	-0.55311
2122	1368	AA844447	0.65659	0.65659	SKIL	0.03454	-0.54542	0.06632	-0.59027
2124	181	AA425382	0.65647	0.65647	SPRY4	0.18663	-0.39077	0.21266	-0.44381
2125	4713	T84865	0.65647	0.65647		0.61329	0.18884	0.3395	-0.31697
2127	10266	AA487385	0.65623	0.65623	SFTPA2B	-0.01322	-0.46763	0.19559	-0.46064
2129	7722	N46943	0.65576	0.65576	LOC729291	0.5565	0.08099	0.62731	-0.02845
2131	391	AA429027	0.65529	0.65529	ZNF451	0.1707	-0.22464	0.2631	-0.39219
2132	8549	AA421296	0.65529	0.65529	CD68	0.36806	-0.26782	0.37933	-0.27596
2137	1060	H54384	0.65481	0.65481		0.35475	-0.25322	0.29682	-0.35799
2138	479	R40918	0.65469	0.65469	LHFPL4	0.21189	-0.27821	0.22481	-0.42988
2140	3945	AA411988	0.65458	0.65458		0.51873	0.00524	0.36866	-0.28592
2141	423	AA455041	0.65434	0.65434		0.28498	-0.03134	0.36546	-0.28888
2142	9381	AA430506	0.65434	0.65434	GRINA	-0.04982	-0.65218	0.03675	-0.61759
2146	1483	W88781	0.6541	0.6541	BMP2K	0.26459	-0.31457	0.34116	-0.31294
2147	3746	H10028	0.6541	0.6541		0.50163	0.03078	0.42289	-0.23121
2150	6500	AA012984	0.65399	0.65399	RABIF	0.41815	-0.05297	0.3411	-0.31289
2151	6705	H27864	0.65398	0.65398	SCG2	0.35911	-0.13201	0.29641	-0.35757
2152	5912	AA495991	0.65363	0.65363	DPPA4	0.33704	-0.27711	0.29469	-0.35894
2153	7338	H16746	0.65362	0.65362	CD86	0.37714	-0.09548	0.45827	-0.19535
2154	7175	N62475	0.65315	0.65315		0.02574	-0.4788	0.22238	-0.43077
2156	3407	AI939343	0.65292	0.65292		0.36207	-0.11102	0.36042	-0.2925
2158	1147	AA858296	0.65291	0.65291	SLC17A3	0.47597	-0.17048	0.38952	-0.26339
2160	11056	N78076	0.65244	0.65244	TTYH3	0.18607	-0.41265	0.24561	-0.40683
2162	6633	AA453578	0.6522	0.6522	LOC442229	0.75969	0.27017	0.71313	0.06093
2163	6554	W81191	0.65208	0.65208	SC65	0.39009	-0.1638	0.33991	-0.31217
2165	12396	AA453898	0.65173	0.65173	ST3GAL4	0.39309	-0.31676	0.29493	-0.3568
2168	9867	AA424578	0.65149	0.65149	B4GALT3	-0.23149	-0.72744	-0.07326	-0.72475
2169	6458	N58417	0.65138	0.65138		0.37087	-0.154	0.44506	-0.20632
2170	4180	H30055	0.65125	0.65125	CABP5	0.43639	-0.07052	0.37648	-0.27477
2171	5899	W05002	0.65114	0.65114	PVT1	0.33338	-0.23467	0.27116	-0.37998
2172	3588	H41196	0.65113	0.65113	SGTB	0.4091	-0.07702	0.274	-0.37713
2173	12358	H17322	0.65079	0.65079		0.3525	-0.15506	0.41104	-0.23975
2176	6695	W68162	0.65078	0.65078	ZNF320	0.40144	-0.13743	0.37577	-0.27501
2177	7353	AA150500	0.65078	0.65078	ISG20	0.39248	-0.18098	0.47866	-0.17212
2183	5297	W73597	0.65007	0.65007		0.49442	0.01886	0.35325	-0.29682
2184	11168	AA458870	0.64984	0.64984	CDC37	-0.10799	-0.65139	0.00925	-0.64059
2185	917	AA400078	0.6496	0.6496		0.35635	-0.20892	0.31484	-0.33476
2186	5882	R05505	0.6496	0.6496		0.45928	-0.0655	0.45116	-0.19844
2187	1618	N95048	0.64959	0.64959	PIAS2	0.41467	0.03541	0.50047	-0.14912
2188	6266	R12573	0.64947	0.64947	MECP2	0.47953	-0.15263	0.41115	-0.23832
2190	10	AA486233	0.64913	0.64913	GSPT1	0.48465	0.09	0.53106	-0.11807
2192	11076	AA459305	0.64912	0.64912	PLOD3	0.02996	-0.5572	0.10289	-0.54623
2193	11050	AA450249	0.64889	0.64889	PSEN2	0.13993	-0.4316	0.24674	-0.40215
2194	8095	AA120816	0.64877	0.64877	MRPL35	0.20392	-0.38867	0.24591	-0.40286
2195	8472	AA427722	0.64818	0.64818	HIP1	0.44392	-0.11158	0.5358	-0.11238
2196	10934	AA456028	0.64794	0.64794	RABGGTB	0.18574	-0.28528	0.35301	-0.29493
2202	11250	N22980	0.64746	0.64746	FYN	-0.15406	-0.64087	0.05281	-0.59465
2205	8072	AA620697	0.64734	0.64734	XAGE1B	0.31956	-0.23511	0.30482	-0.34252
2206	1140	AA703115	0.64723	0.64723	NFAT5	0.6168	-0.01097	0.56354	-0.08369
2208	8461	AA015793	0.64675	0.64675	FGF1	0.14426	-0.38352	0.29321	-0.35354
2209	8508	AA701379	0.64675	0.64675	LARS	0.19196	-0.29393	0.29279	-0.35396
2210	8525	R60822	0.64675	0.64675		0.09179	-0.51156	0.18018	-0.46657
2211	10264	H64147	0.64652	0.64652	LOC85391	-0.19035	-0.59632	0.15055	-0.49597
2215	3879	AA156251	0.64604	0.64604	NENF	0.38063	-0.20148	0.20578	-0.44026
2216	70	AA069770	0.64581	0.64581	KCNB1	0.50639	-0.07535	0.55785	-0.08796
2217	8523	AA461486	0.6458	0.6458	DNAJC14	0.07561	-0.44674	0.12873	-0.51707
2219	6720	N90744	0.64569	0.64569		0.32264	-0.24028	0.31028	-0.33541
2220	3883	W86245	0.64557	0.64557		0.63295	0.11268	0.54339	-0.10218
2221	10907	AA281152	0.64557	0.64557	CASP9	-0.18584	-0.5998	0.03248	-0.61309
2222	5901	AA682321	0.64556	0.64556	NEK2	0.54901	0.08525	0.51991	-0.12565
2223	8555	AA478585	0.64556	0.64556	BTN3A3	0.05028	-0.40714	0.35206	-0.2935
2224	7197	AA609057	0.6451	0.6451		0.45607	-0.04356	0.46136	-0.18374
2231	6046	N59170	0.64462	0.64462		0.27288	-0.23874	0.27288	-0.37174
2234	8051	AA457116	0.64461	0.64461		0.37336	-0.16125	0.47131	-0.1733
2235	5819	N36984	0.64438	0.64438		0.71993	0.21619	0.63697	-0.00741
2236	4408	N33228	0.64438	0.64438		0.54384	0.12421	0.25865	-0.38573
2237	8194	N32949	0.64438	0.64438		0.0201	-0.55623	0.11759	-0.52679
2239	6770	R76271	0.64414	0.64414		0.62494	0.16795	0.61593	-0.02821
2242	7249	R72296	0.64367	0.64367		0.23902	-0.30884	0.31318	-0.33049
2243	5829	W84891	0.64343	0.64343	KLF12	0.53175	0.06302	0.4853	-0.15813
2244	8627	AA461460	0.64343	0.64343	CENPQ	0.49117	-0.11925	0.42834	-0.21509
2247	8352	AA504348	0.64319	0.64319	TOP2A	0.21327	-0.32399	0.2724	-0.37079
2248	5923	AA778675	0.64307	0.64307	CLGN	0.3475	-0.22945	0.34714	-0.29593
2251	6780	AA232953	0.64273	0.64273		0.38218	-0.17114	0.42248	-0.22025
2252	2805	R15911	0.64272	0.64272	OPCML	0.41175	0.01434	0.30891	-0.33381
2253	6155	H54366	0.64272	0.64272	CLTC	0.71012	0.24122	0.65884	0.01612
2255	8769	AA419603	0.64249	0.64249	EIF2AK4	0.18429	-0.34136	0.28592	-0.35657
2256	5409	AA009623	0.64248	0.64248		0.54158	0.04607	0.30755	-0.33493
2257	5295	W02403	0.64225	0.64225		0.52558	0.08086	0.43	-0.21225
2258	6442	AA488604	0.64201	0.64201	KIAA1688	0.32313	-0.19305	0.45661	-0.1854
2259	7341	H82419	0.64201	0.64201	PTPRA	0.5183	0.02261	0.47487	-0.16714
2260	8327	AA476576	0.64201	0.64201	PBK	0.31606	-0.18197	0.43409	-0.20792
2261	9819	AA291412	0.64201	0.64201	PSME4	-0.02226	-0.50593	0.12162	-0.52039
2266	8514	AA420993	0.64154	0.64154	BBS4	0.29712	-0.32724	0.30607	-0.33547
2269	8571	AA131406	0.6413	0.6413	CXCL9	0.40496	-0.16704	0.47457	-0.16673
2270	11114	W73874	0.6413	0.6413	CTSL1	0.03755	-0.36179	0.33114	-0.31016
2273	8291	AA406580	0.64083	0.64083	TMEM70	0.20261	-0.30745	0.28995	-0.35088
2275	8263	N35493	0.64059	0.64059	TCERG1	0.15775	-0.36868	0.21242	-0.42817
2279	6630	N98485	0.64035	0.64035	FOXF2	0.30001	-0.26714	0.33286	-0.30749
2280	6719	AA401309	0.64035	0.64035	FAM38B	0.32178	-0.27663	0.28171	-0.35864
2282	3033	AA463248	0.64011	0.64011		0.31926	-0.07617	0.32693	-0.31318
2284	6663	H18306	0.64	0.64	BSN	0.19306	-0.31554	0.18457	-0.45543
2285	6412	N51584	0.63988	0.63988		0.39764	-0.13239	0.43789	-0.20199
2286	7425	H48706	0.63988	0.63988	BIRC3	0.34853	-0.16923	0.34282	-0.29706
2287	1599	AA700005	0.63987	0.63987	S100A12	0.32131	0.09441	0.46633	-0.17354
2288	6652	N62535	0.63964	0.63964		0.17422	-0.36987	0.26215	-0.37749
2289	95	T71879	0.6394	0.6394	C2	0.3908	-0.11709	0.51517	-0.12423
2290	3931	AA011684	0.6394	0.6394	ZBTB17	0.64432	0.09765	0.5633	-0.0761
2291	7417	W38571	0.6394	0.6394	RHOH	0.33769	-0.215	0.3165	-0.3229
2292	8164	AA432292	0.6394	0.6394	DDX47	0.22642	-0.22824	0.33618	-0.30322
2294	2776	AA121732	0.63892	0.63892		0.23401	-0.26181	0.21313	-0.42579
2295	7386	AA424575	0.6387	0.6387	HCLS1	0.28717	-0.23701	0.38028	-0.25842
2298	8137	W69906	0.63845	0.63845	UCK2	0.24105	-0.24121	0.30678	-0.33167
2299	8177	N30161	0.63845	0.63845		0.31199	-0.21133	0.44286	-0.19559
2303	7224	W52273	0.63751	0.63751	GLIPR1	0.27228	-0.31106	0.26458	-0.37293
2305	2813	W85709	0.63656	0.63656	SLC20A2	0.49305	0.05017	0.52371	-0.11285
2308	8491	AA464067	0.63632	0.63632	ITPK1	0.27323	-0.35259	0.33256	-0.30376
2309	952	AA421284	0.63609	0.63609		0.42438	-0.11181	0.39877	-0.23732
2311	5940	AA707133	0.63608	0.63608	BAG4	0.35437	-0.13128	0.31911	-0.31697
2312	8483	H10713	0.63608	0.63608		0.26351	-0.37428	0.27928	-0.3568
2313	7450	H72959	0.63596	0.63596	DOCK2	0.351	-0.2471	0.36682	-0.26914
2314	7393	AA047478	0.63561	0.63561	CORO1A	0.26963	-0.25473	0.38549	-0.25012
2316	9817	AA481531	0.63538	0.63538	NUP62	-0.03993	-0.591	0.101	-0.53438
2318	7905	AA476240	0.63537	0.63537	PLOD1	0.28345	-0.33017	0.34329	-0.29208
2319	8188	AA126947	0.63537	0.63537		0.13717	-0.32361	0.30725	-0.32812
2321	9808	R28254	0.63513	0.63513	HEATR5A	0.13373	-0.38627	0.22048	-0.41465
2322	959	H84244	0.6349	0.6349	LRCH3	0.38599	-0.13685	0.35017	-0.28473
2327	6268	W37721	0.63443	0.63443	FUT11	0.46074	-0.10526	0.44595	-0.18848
2329	11174	AA488036	0.63419	0.63419	KIAA0152	-0.0957	-0.54745	0.17141	-0.46278
2330	8250	W69425	0.63418	0.63418		0.28518	-0.19233	0.33831	-0.29587
2331	10487	AA044059	0.63418	0.63418	VDAC1	-0.33455	-0.64862	0.03864	-0.59554
2333	8528	R92994	0.63372	0.63372		0.31666	-0.27732	0.40766	-0.22606
2335	8324	T81399	0.63348	0.63348		0.04015	-0.41047	0.211	-0.42248
2336	7391	AA055946	0.63336	0.63336	CD3D	0.28926	-0.32534	0.35461	-0.27875
2339	7156	T66800	0.63323	0.63323	CD3G	0.21509	-0.35505	0.24964	-0.38359
2341	1551	N24597	0.633	0.633		0.43431	-0.0167	0.42153	-0.21147
2342	4590	R99573	0.633	0.633	ZNF562	0.41089	-0.00454	0.16566	-0.46734
2348	6276	AA194019	0.63252	0.63252	TTC17	0.48509	0.00112	0.47789	-0.15463
2349	3884	W33165	0.63229	0.63229		0.60892	0.05016	0.41821	-0.21408
2350	4175	H09029	0.63229	0.63229		0.40885	-0.10564	0.33642	-0.29587
2351	6689	H98201	0.63206	0.63206		0.41165	-0.11199	0.35325	-0.27881
2352	1643	R37472	0.63205	0.63205		0.57346	0.18062	0.54267	-0.08938
2353	8354	AA504348	0.63205	0.63205	TOP2A	0.31664	-0.21836	0.40469	-0.22736
2356	8603	AA142842	0.63194	0.63194		0.46314	-0.14527	0.49959	-0.13235
2357	8569	H17861	0.63182	0.63182	RNF213	-0.04275	-0.49737	0.18753	-0.44429
2358	5920	N59482	0.6317	0.6317		0.32548	-0.25188	0.3021	-0.3296
2359	6670	AA465444	0.63158	0.63158	TFDP2	0.14704	-0.39526	0.20934	-0.42224
2363	8573	T97080	0.63135	0.63135		0.21296	-0.26594	0.38265	-0.2487
2365	1627	R26792	0.6311	0.6311	GCA	0.27644	-0.04716	0.31081	-0.32029
2366	4677	H17484	0.6311	0.6311		0.46506	0.02532	0.28734	-0.34376
2367	25	AA455284	0.63087	0.63087	ASCC2	0.34679	-0.15719	0.34116	-0.28971
2368	6465	AA890663	0.63075	0.63075	PAK1	0.46647	0.00014	0.43676	-0.19399
2372	5020	AA425126	0.6304	0.6304		0.3095	-0.18421	0.17141	-0.45899
2373	11355	AA701929	0.63027	0.63027	BYSL	0.21239	-0.27115	0.30814	-0.32213
2374	6568	N62946	0.63016	0.63016		0.3357	-0.29106	0.30465	-0.32551
2375	12401	AA455271	0.63016	0.63016	GRINA	0.26207	-0.37848	0.20128	-0.42888
2378	8113	AA134555	0.62992	0.62992	MLX	0.12098	-0.45995	0.16121	-0.46871
2381	12375	AA432080	0.62991	0.62991	BRWD2	0.0386	-0.42193	0.23257	-0.39734
2382	387	AA159825	0.6298	0.6298	DNAJC21	0.33656	0.02425	0.34845	-0.28135
2383	4393	R53652	0.62968	0.62968	CSPG4	0.60987	0.22084	0.43196	-0.19772
2387	3523	AA116102	0.62945	0.62945		0.54275	0.07594	0.36226	-0.26719
2389	8196	AA485896	0.62921	0.62921	BHLHB3	0.15542	-0.38447	0.32148	-0.30773
2391	12377	W68711	0.62921	0.62921	C9orf91	0.24223	-0.3533	0.29303	-0.33618
2392	8234	AA496541	0.62921	0.62921	KIAA0317	0.36364	-0.17334	0.40517	-0.22404
2393	7631	missing274	0.6292	0.6292		0.30622	-0.10112	0.46562	-0.16358
2398	7872	N35086	0.62873	0.62873		0.20433	-0.36643	0.25818	-0.37055
2399	5898	H45192	0.6285	0.6285	TBC1D19	0.50362	0.10097	0.45733	-0.17117
2400	6631	AA464979	0.6285	0.6285	C2orf43	0.53123	-0.03337	0.56733	-0.06117
2402	3019	N51120	0.6285	0.6285		0.62129	0.29186	0.58914	-0.03936
2404	7379	AA620608	0.62849	0.62849	APOBEC3G	0.39773	-0.18286	0.35917	-0.26932
2405	10214	R42668	0.62826	0.62826	PLEKHB2	-0.21933	-0.57966	0.20436	-0.4239
2407	4905	AA027317	0.62802	0.62802		0.47595	-0.001	0.23518	-0.39284
2409	9835	AA704187	0.62802	0.62802	PLAGL2	0.02738	-0.4095	0.22096	-0.40706
2410	6535	AA706957	0.6279	0.6279		0.567	0.06054	0.4607	-0.1672
2412	161	AA011639	0.62755	0.62755		0.22796	-0.43333	0.20555	-0.422
2413	5408	AA609467	0.62755	0.62755		0.60976	0.17848	0.39693	-0.23062
2415	3951	N30557	0.62754	0.62754		0.35206	-0.19019	0.28212	-0.34542
2417	3904	N63529	0.62731	0.62731		0.55997	0.10178	0.35485	-0.27246
2419	6694	AA701350	0.62708	0.62708		0.5434	-0.02782	0.38757	-0.23951
2420	3023	AA705981	0.62707	0.62707	LPHN2	0.64865	0.25127	0.56733	-0.05974
2422	5866	N40160	0.62684	0.62684		0.54811	-0.00471	0.40493	-0.22191
2427	4027	R84636	0.62636	0.62636		0.33449	-0.22849	0.25889	-0.36747
2428	8201	AA430545	0.62636	0.62636	NCAPD3	0.09253	-0.42805	0.15979	-0.46657
2431	5924	N59387	0.62613	0.62613	LMBR1	0.22682	-0.33281	0.20128	-0.42485
2433	8612	AA464142	0.62612	0.62612	RNF213	0.10602	-0.34074	0.27572	-0.3504
2438	1211	W72798	0.62541	0.62541	ZNFX1	0.02904	-0.51846	0.0614	-0.56401
2439	4909	H71224	0.6253	0.6253		0.49249	0.03697	0.2324	-0.3929
2443	5196	AA454177	0.6247	0.6247	GCLM	0.72729	0.30383	0.52246	-0.10224
2444	10537	H48661	0.62447	0.62447	GNPDA1	-0.11136	-0.54262	0.19654	-0.42793
2446	6692	AA416692	0.62423	0.62423		0.37315	-0.19247	0.30749	-0.31674
2448	5019	W93544	0.62422	0.62422		0.4081	-0.115	0.2155	-0.40872
2450	1373	AA700099	0.62399	0.62399	KLHDC5	0.27889	-0.29804	0.29943	-0.32456
2451	1709	AA777932	0.62399	0.62399		0.31984	0.05612	0.31484	-0.30915
2452	6153	AA009778	0.62399	0.62399	LOC645030	0.51335	0.17169	0.51067	-0.11332
2453	8787	AA411669	0.62387	0.62387	NAV1	0.406	-0.19402	0.40025	-0.22362
2456	3026	AA461174	0.62375	0.62375	ZDHHC2	0.65712	0.20331	0.51588	-0.10787
2460	6015	N55167	0.62305	0.62305	SIN3B	0.3114	-0.18061	0.37269	-0.25036
2461	8339	AA402431	0.62304	0.62304	CENPE	0.21898	-0.35042	0.27667	-0.34637
2463	1020	AA678164	0.62281	0.62281		0.3152	-0.16739	0.24016	-0.38265
2466	4407	N72384	0.62245	0.62245		0.42909	0.04023	0.30684	-0.31561
2469	8441	SSH343d12	0.62209	0.62209		0.14802	-0.30433	0.30346	-0.31863
2470	11122	N21609	0.62198	0.62198		-0.21059	-0.60088	-0.00243	-0.62441
2471	1365	N29431	0.62186	0.62186	LOC401433	0.08712	-0.36563	0.23945	-0.38241
2474	11253	H19826	0.62163	0.62163	HPCAL1	-0.08185	-0.52635	0.08393	-0.5377
2475	5048	R44357	0.62162	0.62162	NOL8	0.29043	-0.23986	0.17087	-0.45075
2477	5738	T98886	0.6215	0.6215		0.53689	0.06336	0.40665	-0.21485
2479	9942	H29295	0.62138	0.62138	BTN2A2	-0.1976	-0.57393	0.16714	-0.45424
2481	6544	AA021586	0.62138	0.62138	PHYHIPL	0.58853	0.166	0.56946	-0.05192
2482	3975	H52534	0.62115	0.62115	ACADSB	0.59191	0.12493	0.40351	-0.21764
2484	6510	N62652	0.62103	0.62103	C2orf34	0.39741	-0.16489	0.4415	-0.17953
2485	2786	AA135809	0.62091	0.62091		0.48302	0.02064	0.422	-0.19891
2486	10854	T98394	0.62091	0.62091	SLC7A7	-0.04055	-0.51233	0.21485	-0.40606
2488	6115	AA156247	0.62067	0.62067	SERPINB9	0.57515	0.07888	0.53983	-0.08084
2489	10558	W15533	0.62067	0.62067	PANK2	0.03825	-0.36728	0.29848	-0.32219
2490	5292	AA780057	0.62043	0.62043		0.56625	0.18751	0.37316	-0.24727
2491	7395	AA455291	0.62043	0.62043		0.33797	-0.09081	0.45116	-0.16927
2492	5069	AA699923	0.6202	0.6202		0.4737	0.01453	0.266	-0.3542
2494	3738	R98072	0.6202	0.6202		0.47943	0.0273	0.40256	-0.21764
2495	8208	AA464606	0.61996	0.61996	PANX1	0.30684	-0.21012	0.3798	-0.24016
2496	8175	N47993	0.61973	0.61973	P15RS	0.21611	-0.34127	0.24111	-0.37862
2497	182	SSH344b3	0.61972	0.61972		0.31827	-0.20371	0.36273	-0.25699
2498	11132	AA496794	0.61949	0.61949	PUS1	-0.12386	-0.69741	-0.00996	-0.62945
2501	396	N25982	0.61925	0.61925	C9orf93	0.42095	0.00562	0.4786	-0.14065
2504	5177	H09769	0.61878	0.61878		0.57182	0.22137	0.40991	-0.20887
2506	1362	AA461521	0.61854	0.61854	MAP1S	0.24145	-0.38783	0.21669	-0.40185
2508	7389	AA420981	0.61854	0.61854	LCK	0.29566	-0.2824	0.37933	-0.23921
2509	11121	AA446013	0.61854	0.61854	RPL27A	-0.21544	-0.66249	-0.05548	-0.67402
2513	3056	T52847	0.61759	0.61759	C18orf19	0.47707	0.10957	0.4661	-0.15149
2514	5240	AA703114	0.61747	0.61747		0.52612	0.07385	0.34548	-0.27199
2515	3561	AA034111	0.61736	0.61736		0.37193	-0.03445	0.34116	-0.2762
2516	7196	N50806	0.61736	0.61736	FLI1	0.26874	-0.24875	0.31532	-0.30204
2517	8269	N30747	0.61736	0.61736	CHORDC1	-0.03209	-0.50989	0.10242	-0.51494
2519	8415	AI160339	0.61735	0.61735	SRPRB	0.23537	-0.35666	0.266	-0.35135
2520	564	W42928	0.61711	0.61711	C20orf30	0.14507	-0.39795	0.1669	-0.45021
2522	5206	AA701877	0.61677	0.61677		0.6304	0.25073	0.4159	-0.20087
2523	8547	AA877255	0.61641	0.61641	IRF7	0.1161	-0.39608	0.21622	-0.40019
2525	9829	AA481554	0.61629	0.61629	CHERP	-0.10705	-0.60172	0.05068	-0.56561
2526	6267	W81603	0.61617	0.61617		0.56897	0.03364	0.43433	-0.18184
2528	1351	AA284237	0.61593	0.61593	SEMA5A	0.08789	-0.47155	0.10319	-0.51274
2530	8535	AA127794	0.6157	0.6157	LBA1	0.61285	-0.03189	0.52869	-0.08701
2531	6690	AA418839	0.61569	0.61569		0.42495	-0.22109	0.30678	-0.30891
2533	3403	AA070735	0.61522	0.61522		0.3782	-0.15753	0.312	-0.30322
2535	11057	N64801	0.61499	0.61499	TGFBR1	0.16902	-0.4079	0.23637	-0.37862
2536	6541	H94936	0.61499	0.61499		0.46573	0.04486	0.42793	-0.18706
2537	8195	AA496881	0.61498	0.61498	C19orf28	0.15713	-0.39431	0.26292	-0.35206
2539	5815	AA452545	0.61486	0.61486	FLJ13611	0.47679	-0.01353	0.39906	-0.2158
2541	8013	AA458969	0.61474	0.61474	RAB6A	0.45535	-0.02163	0.49075	-0.12399
2542	10584	T59055	0.61463	0.61463	XPO1	-0.12919	-0.50229	0.20164	-0.41299
2543	6779	R95962	0.61451	0.61451	PAX6	0.3846	-0.15011	0.34685	-0.26766
2545	4328	R98442	0.61439	0.61439	UGCGL1	0.552	0.16343	0.29759	-0.3168
2546	9796	AA779191	0.61428	0.61428	HNRNPR	0.00099	-0.38916	0.10906	-0.50522
2547	8220	AA461495	0.61427	0.61427	TRIM44	-0.04406	-0.57304	0.12115	-0.49312
2550	6116	R23146	0.61404	0.61404		0.51873	0.05993	0.53669	-0.07735
2551	8050	AA486538	0.61403	0.61403	UBE3B	0.24462	-0.28984	0.24988	-0.36415
2552	10520	H05577	0.6138	0.6138	SMNDC1	0.10848	-0.41436	0.21693	-0.39687
2555	7202	AA458633	0.61379	0.61379	FBXL4	0.19237	-0.33624	0.19369	-0.4201
2556	7891	AA406292	0.61356	0.61356	C1orf77	0.03677	-0.41199	0.13727	-0.47629
2560	8237	AA047568	0.61332	0.61332	LOC201164	0.32594	-0.20301	0.33404	-0.27928
2562	11161	H67274	0.61332	0.61332	GANAB	-0.22212	-0.71442	-0.02537	-0.63869
2563	7434	AA293671	0.61309	0.61309	CD8B	0.1805	-0.38562	0.23779	-0.3753
2564	8548	N63988	0.61309	0.61309	IFIT2	0.2086	-0.21402	0.32741	-0.28568
2565	1635	H29052	0.61285	0.61285	STX1B	0.5167	0.20586	0.50563	-0.10722
2566	7178	R50354	0.61285	0.61285	LIF	0.0732	-0.39503	0.24514	-0.36771
2567	2034	AA421018	0.61273	0.61273	FAM132B	0.19197	-0.19176	0.27898	-0.33375
2568	8384	AA446908	0.61261	0.61261	KIF3C	0.13636	-0.22735	0.2513	-0.36131
2570	5911	H40921	0.61214	0.61214	ZIC2	0.31472	-0.24078	0.27596	-0.33618
2573	1360	AA005290	0.61191	0.61191	SH3TC2	0.32621	-0.20345	0.35752	-0.25439
2574	7188	H19246	0.6119	0.6119	CSDC2	0.35541	-0.09948	0.34566	-0.26624
2575	7452	AA404337	0.6119	0.6119		0.39975	-0.1531	0.39995	-0.21195
2576	7489	AA463492	0.6119	0.6119		0.13835	-0.31807	0.26055	-0.35135
2577	8117	N49196	0.6119	0.6119		0.16159	-0.29499	0.29398	-0.31792
2579	9809	W31074	0.61166	0.61166	ACSL3	0.03728	-0.49375	0.16453	-0.44713
2581	12597	AA707195	0.61166	0.61166	PATL1	0.1175	-0.36581	0.21076	-0.4009
2584	5840	AA458882	0.61143	0.61143		0.62186	0.04131	0.48696	-0.12447
2587	6749	AA701893	0.61119	0.61119		0.145	-0.20145	0.30299	-0.3082
2588	12330	AA700811	0.61119	0.61119	CA14	0.24312	-0.31289	0.27335	-0.33784
2592	157	H15366	0.61071	0.61071		0.17329	-0.31258	0.24822	-0.36249
2593	6433	H78668	0.61071	0.61071	LOC645513	0.32363	-0.15991	0.39165	-0.21906
2596	8173	SSH122d8	0.61047	0.61047		0.28119	-0.1349	0.36492	-0.24555
2597	10634	AA504327	0.61024	0.61024		-0.18822	-0.58295	0.08274	-0.5275
2601	3533	H06266	0.60988	0.60988	RBJ	0.60265	0.17795	0.49662	-0.11326
2604	3424	AA699394	0.60976	0.60976		0.35521	0.04844	0.34945	-0.26031
2605	12663	AA598840	0.60965	0.60965	PHC2	0.02863	-0.471	0.19435	-0.4153
2607	2853	W95948	0.60953	0.60953		0.5712	0.0453	0.50047	-0.10906
2610	7713	N95476	0.6093	0.6093		0.16585	-0.34242	0.22357	-0.38573
2611	9804	AA195021	0.6093	0.6093	CCDC47	0.12748	-0.30137	0.28278	-0.32652
2612	10839	H28984	0.6093	0.6093	PTDSS1	0.08915	-0.50586	0.14059	-0.46871
2613	11109	AA436565	0.6093	0.6093	PHLDA1	-0.14062	-0.62375	0.07326	-0.53604
2614	6653	H95669	0.60929	0.60929		0.08109	-0.43617	0.1263	-0.48299
2619	3522	H99640	0.60858	0.60858		0.46601	0.08564	0.33025	-0.27833
2620	6499	AA425028	0.60858	0.60858	EBI3	0.33636	-0.08003	0.26719	-0.34139
2621	11065	H96850	0.60858	0.60858		0.01412	-0.50648	0.13845	-0.47013
2626	11160	R00431	0.60811	0.60811	NF2	-0.30844	-0.67766	-0.04813	-0.65624
2627	3974	N64684	0.6081	0.6081		0.51254	0.08392	0.31294	-0.29516
2628	8311	W68220	0.60799	0.60799	KIAA0101	0.128	-0.39419	0.19162	-0.41637
2629	89	AA447598	0.60787	0.60787		0.47882	-0.0987	0.32788	-0.27999
2630	1621	AA136060	0.60787	0.60787	PCGF5	0.44361	0.15535	0.60194	-0.00593
2632	5170	AA400154	0.60775	0.60775		0.43948	-0.06497	0.2695	-0.33825
2633	8789	H70099	0.60764	0.60764	C13orf18	0.10838	-0.37972	0.17544	-0.4322
2634	4930	T99688	0.6074	0.6074	NCOR1	0.50625	0.10848	0.27264	-0.33476
2635	147	AA430662	0.60739	0.60739	C1orf216	0.42125	-0.26062	0.33422	-0.27317
2636	5080	T99674	0.60728	0.60728		0.52171	0.03495	0.31561	-0.29167
2640	9820	H48096	0.60693	0.60693		0.0805	-0.41651	0.14225	-0.46468
2641	3397	H23963	0.60692	0.60692		0.51541	0.16662	0.36706	-0.23986
2642	5167	AA677013	0.60692	0.60692	C12orf51	0.55737	0.11247	0.41607	-0.19085
2643	4093	H78855	0.60669	0.60669		0.4121	-0.06238	0.25741	-0.34928
2647	8597	N64734	0.60645	0.60645		0.3961	-0.12387	0.44192	-0.16453
2648	10521	AA030013	0.60644	0.60644	PCTP	-0.01443	-0.40466	0.19606	-0.41038
2649	5921	R94504	0.60633	0.60633		0.28893	-0.27031	0.20371	-0.40262
2651	1367	AA160670	0.60621	0.60621	ACP6	-0.18694	-0.60631	-0.0847	-0.69091
2654	1370	AA401479	0.60574	0.60574	CDK5	-0.00609	-0.48964	0.06022	-0.54552
2657	8258	T72562	0.60515	0.60515	KBTBD6	0.09235	-0.41876	0.15784	-0.44731
2658	6457	W25169	0.60503	0.60503	HELLS	-0.04607	-0.43862	0.06757	-0.53746
2660	5166	H61758	0.60503	0.60503	ELK4	0.40777	-0.07884	0.22647	-0.37856
2662	2953	AA609004	0.60479	0.60479	LOC100130557	0.34817	-0.09021	0.28722	-0.31757
2663	1359	W57731	0.60456	0.60456	FOXD3	0.19333	-0.4284	0.1854	-0.41916
2668	3783	AA680367	0.6042	0.6042	SLC38A4	0.43732	-0.07704	0.27958	-0.32462
2672	6760	H64380	0.60361	0.60361	AGT	0.37004	-0.19495	0.38976	-0.21385
2676	2084	R43093	0.60349	0.60349		0.49449	0.17769	0.46047	-0.14302
2677	6277	AI127063	0.60349	0.60349		0.5565	-0.07732	0.38081	-0.22268
2683	8401	AA291398	0.60336	0.60336	RCC1	-0.12225	-0.60485	0.03295	-0.57041
2685	3831	AA890136	0.60313	0.60313	FAM155A	0.36182	-0.2079	0.17615	-0.42698
2686	3566	AA017066	0.60313	0.60313		0.59413	0.0225	0.44666	-0.15647
2688	1029	R91264	0.60289	0.60289	LPGAT1	0.12754	-0.40465	0.14699	-0.4559
2689	7280	AA461065	0.60289	0.60289	MPST	0.25051	-0.18654	0.28615	-0.31674
2690	8402	AA404394	0.60289	0.60289	PDIA5	0.10226	-0.43033	0.19867	-0.40422
2693	8520	AA452145	0.60278	0.60278		0.19806	-0.34596	0.2682	-0.33458
2696	6514	AA677167	0.60265	0.60265	TMCC2	0.5803	0.10156	0.44618	-0.15647
2697	8224	AA046411	0.60265	0.60265	APPBP2	0.27272	-0.18627	0.45851	-0.14414
2703	8614	AA620485	0.60218	0.60218	NUSAP1	0.2955	-0.15995	0.40185	-0.20033
2704	9879	AA449693	0.60218	0.60218	PTCD3	-0.2993	-0.58142	0.07563	-0.52655
2705	10903	AA028164	0.60218	0.60218	XRN2	-0.10824	-0.52291	0.14841	-0.45377
2706	1138	N52549	0.60207	0.60207		0.42297	-0.14504	0.30056	-0.30151
2711	4020	T99719	0.6017	0.6017	NUP210	0.39166	-0.11785	0.23115	-0.37055
2714	6714	AA487480	0.60147	0.60147	TRIO	0.32616	-0.16171	0.27003	-0.33144
2715	2781	AA149640	0.60135	0.60135	FLT1	0.51961	-0.07714	0.42277	-0.17858
2716	775	AA488324	0.60123	0.60123	BUB1B	0.26697	-0.20584	0.3146	-0.28663
2718	3928	AA001924	0.60088	0.60088		0.53097	0.10712	0.32699	-0.27389
2719	486	AA777379	0.60076	0.60076		0.32737	-0.20471	0.28141	-0.31935
2723	6551	AA427978	0.60064	0.60064		0.57434	0.11248	0.41388	-0.18676
2724	1348	W96450	0.60028	0.60028	FARSA	0.00719	-0.38516	0.1752	-0.42508
2725	8309	AA598478	0.60028	0.60028	C7	-0.02868	-0.44967	0.15007	-0.45021
2726	8308	N29844	0.60004	0.60004	ZRF1	0.27855	-0.29259	0.28947	-0.31057
2731	4917	T81827	0.59922	0.59922		0.68	0.33733	0.4728	-0.12642
2732	3041	R92164	0.5991	0.5991		0.32017	0.02456	0.36866	-0.23044
2733	5948	AA460151	0.5991	0.5991	GUCA1A	0.57554	0.04834	0.47179	-0.12731
2734	4912	N91165	0.59886	0.59886	LEAP2	0.55576	0.15278	0.35894	-0.23992
2735	6422	H17612	0.59886	0.59886	ARG2	0.56791	0.20191	0.49312	-0.10574
2736	6495	AA608582	0.59886	0.59886		0.49544	0.0607	0.45632	-0.14254
2740	7361	AA283007	0.5985	0.5985	GZMA	0.26654	-0.18108	0.32699	-0.27151
2741	3999	AA609242	0.59827	0.59827		0.44117	0.0337	0.26393	-0.33434
2742	1032	N34681	0.59815	0.59815	IL17D	0.17902	-0.35782	0.21147	-0.38668
2743	11100	N42770	0.59815	0.59815	TYR	0.06169	-0.37374	0.22001	-0.37814
2746	155	AA416875	0.59768	0.59768		0.36183	-0.15599	0.29208	-0.3056
2749	3772	AA256461	0.59744	0.59744		0.48292	0.05009	0.25154	-0.3459
2750	7362	AA278759	0.59744	0.59744	SRGN	0.37174	-0.12829	0.45472	-0.14272
2756	10581	AA699908	0.5972	0.5972	DCP1A	-0.09622	-0.51351	0.1605	-0.4367
2757	4406	N24024	0.59697	0.59697		0.4803	0.04995	0.27857	-0.3184
2759	12596	AA029283	0.59697	0.59697	LARGE	0.2114	-0.24107	0.32504	-0.27193
2760	6583	AA233892	0.59696	0.59696	S1PR3	0.22238	-0.27349	0.25889	-0.33807
2765	7658	W78156	0.59672	0.59672	NPL	0.46233	0.04854	0.55079	-0.04593
2766	7900	AA443125	0.59649	0.59649	NOL6	0.38882	-0.22152	0.36534	-0.23115
2767	9387	R44617	0.59649	0.59649	MDFI	-0.04747	-0.49937	0.14906	-0.44743
2769	4595	missing151	0.59602	0.59602		0.42047	-0.01198	0.26298	-0.33304
2770	8722	AA455095	0.59578	0.59578	SGCB	0.58181	0.04682	0.60929	0.01351
2771	10848	AA490946	0.59578	0.59578	DNAJA1	-0.03637	-0.49188	0.15861	-0.43717
2773	3936	AA446032	0.59554	0.59554	USH2A	0.56356	-0.00266	0.4137	-0.18184
2776	8328	AA457737	0.59531	0.59531	MRPS10	0.446	-0.06544	0.48862	-0.10669
2777	11251	AA448641	0.59507	0.59507	E2F4	-0.22025	-0.53796	0.07539	-0.51968
2781	9458	H00587	0.59483	0.59483		-0.03422	-0.42081	0.17781	-0.41702
2783	10582	AA043347	0.5946	0.5946	ADAM10	-0.08584	-0.50637	0.12044	-0.47416
2786	3760	N52780	0.59424	0.59424		0.52769	0.19858	0.49692	-0.09732
2789	3781	AA010617	0.59412	0.59412		0.5783	0.16057	0.32741	-0.26671
2790	5272	R89581	0.59412	0.59412	MED13	0.49194	0.0776	0.27904	-0.31508
2791	8186	AA421273	0.59412	0.59412	GLRX2	0.1653	-0.30314	0.28046	-0.31366
2793	8171	AA454607	0.59365	0.59365	BXDC2	0.28751	-0.15911	0.3798	-0.21385
2794	6552	N23399	0.59341	0.59341	UTS2D	0.43549	0.01757	0.38668	-0.20673
2796	5860	H70641	0.59317	0.59317		0.61082	0.21945	0.54202	-0.05115
2797	8691	AA460830	0.59294	0.59294	POLR2J	0.07145	-0.4148	0.33215	-0.26079
2798	6833	R43020	0.59293	0.59293		0.27783	-0.14768	0.31484	-0.27809
2799	7356	N50806	0.59281	0.59281	FLI1	0.11336	-0.30016	0.27323	-0.31958
2801	5897	H49981	0.5927	0.5927	LYRM7	0.52514	0.16633	0.44423	-0.14847
2802	8750	N53376	0.5927	0.5927	PIK3R5	0.14276	-0.25148	0.27098	-0.32172
2803	5082	AA609251	0.59246	0.59246		0.49674	0.03744	0.29848	-0.29398
2805	12340	H84444	0.59235	0.59235	CLPTM1L	0.07936	-0.27858	0.11801	-0.47434
2806	6426	N62944	0.59234	0.59234		0.26003	-0.11562	0.33025	-0.26209
2807	1485	R40663	0.59223	0.59223		0.12143	-0.20757	0.15529	-0.43694
2810	11205	AA457719	0.59199	0.59199	RCN1	-0.00273	-0.41192	0.24277	-0.34922
2811	8775	N24059	0.59199	0.59199	MDN1	-0.0546	-0.57098	0.0377	-0.55429
2813	6698	R51510	0.59175	0.59175	FAM48A	0.11194	-0.36592	0.18374	-0.40801
2814	10244	AA857716	0.59175	0.59175	IMMT	-0.26063	-0.49274	0.20863	-0.38312
2821	2952	AA621216	0.59068	0.59068	FAM12B	0.45074	0.04137	0.40801	-0.18267
2822	152	AA609482	0.59033	0.59033		0.28964	-0.30508	0.12565	-0.46468
2823	7345	AA464573	0.59033	0.59033		0.63197	0.20604	0.52845	-0.06188
2826	3920	N48580	0.59032	0.59032	SNX31	0.753	0.25332	0.555	-0.03532
2828	923	T70382	0.58985	0.58985	SENP5	0.37276	-0.16639	0.32622	-0.26363
2830	3308	R08830	0.58985	0.58985		0.62323	0.14308	0.43717	-0.15268
2831	5242	H66465	0.58985	0.58985		0.49717	0.10788	0.39894	-0.19091
2832	6022	W86216	0.58985	0.58985	ERF	0.44646	-0.02348	0.38383	-0.20602
2833	10532	AA486367	0.58985	0.58985	STAT1	-0.08803	-0.44752	0.25984	-0.33001
2835	8275	AA457731	0.58962	0.58962	YKT6	0.08308	-0.42186	0.22665	-0.36297
2836	1282	AA703383	0.58962	0.58962	PHIP	-0.07173	-0.58978	-0.05832	-0.64794
2838	4178	AA609245	0.58926	0.58926		0.50425	0.07146	0.3718	-0.21746
2839	11075	AA458486	0.58914	0.58914	COMMD4	0.00598	-0.49374	0.16643	-0.42271
2841	8284	AA455042	0.5889	0.5889	CKLF	0.00511	-0.37271	0.22641	-0.36249
2843	7184	AA428637	0.58866	0.58866		0.32254	-0.1793	0.32527	-0.26339
2844	8162	AA281932	0.58855	0.58855		0.15688	-0.20633	0.37713	-0.21142
2845	8092	AA677362	0.58843	0.58843	COQ10A	0.21277	-0.30066	0.25154	-0.33689
2847	388	AA449334	0.58819	0.58819		-0.0334	-0.3845	0.11451	-0.47368
2849	9466	N25945	0.58808	0.58808	PLSCR1	0.10844	-0.36494	0.2714	-0.31668
2853	6721	H43004	0.58772	0.58772	POLK	0.31776	-0.08638	0.40944	-0.17828
2854	7843	N40945	0.58772	0.58772	PITPNM1	0.11611	-0.34889	0.25018	-0.33754
2855	8412	AA456868	0.58771	0.58771		0.02183	-0.527	0.10028	-0.48743
2857	5894	N49952	0.58748	0.58748		0.46861	0.09852	0.4284	-0.15908
2861	6661	AA418392	0.58713	0.58713	KCNMB4	0.11294	-0.42415	0.09584	-0.49129
2864	6555	H40350	0.58677	0.58677		0.52419	0.07484	0.50095	-0.08582
2866	1383	R39430	0.58654	0.58654	TRIM24	0.0457	-0.44235	0.16833	-0.41821
2872	12507	N26125	0.58606	0.58606	NRP2	0.2534	-0.11907	0.2532	-0.33286
2874	5403	AA621644	0.58582	0.58582		0.39226	-0.1236	0.40706	-0.17876
2880	4165	R53980	0.58535	0.58535	THNSL1	0.55335	0.18529	0.34637	-0.23898
2883	7215	R32088	0.58534	0.58534	PAK2	0.07964	-0.30064	0.27643	-0.30891
2886	11088	AA489314	0.58523	0.58523	TMED9	-0.13075	-0.51944	0.20857	-0.37666
2887	816	AA485351	0.58511	0.58511	MTDH	0.10319	-0.37144	0.15837	-0.42674
2890	8559	AA130874	0.58463	0.58463		0.27837	-0.18046	0.40706	-0.17757
2893	5904	N32095	0.5844	0.5844		0.10399	-0.3429	0.17781	-0.40659
2894	8246	H98706	0.5844	0.5844	KIAA0892	0.17485	-0.35851	0.19085	-0.39355
2897	5926	T86429	0.58417	0.58417		0.36271	-0.01745	0.35734	-0.22683
2898	8075	W31725	0.58416	0.58416	EXTL2	0.24334	-0.20756	0.35704	-0.22712
2899	8513	R60722	0.58416	0.58416	P2RX4	0.07361	-0.32298	0.22214	-0.36202
2900	10254	N54932	0.58392	0.58392	FAM96A	-0.1148	-0.50929	0.1541	-0.42982
2902	559	AA425612	0.58346	0.58346	SLC16A2	0.04897	-0.23053	0.16021	-0.42325
2904	6389	H16743	0.58321	0.58321	PCDHA6	0.24244	-0.18926	0.30749	-0.27572
2905	11466	AA045074	0.58298	0.58298	ZNF313	0.12478	-0.38192	0.18919	-0.39379
2907	7939	AA045192	0.58286	0.58286		0.0929	-0.24452	0.32865	-0.25421
2908	4715	R12267	0.58274	0.58274		0.54	0.12842	0.24182	-0.34092
2909	4080	R12370	0.58263	0.58263		0.6519	0.37107	0.63028	0.04765
2910	541	N25619	0.58262	0.58262		0.25053	-0.0893	0.32604	-0.25658
2911	10525	AA448396	0.58262	0.58262		-0.11169	-0.46153	0.16329	-0.41933
2912	1678	R98074	0.5825	0.5825	BHMT2	0.31372	0.00611	0.35283	-0.22967
2913	4387	R09218	0.5825	0.5825		0.51105	0.09958	0.26458	-0.31792
2915	4181	AA478476	0.58227	0.58227		0.37264	-0.06495	0.35254	-0.22973
2916	3590	AA101299	0.58226	0.58226	ALDH7A1	0.27895	-0.19305	0.1963	-0.38596
2917	7140	AA406353	0.58226	0.58226	LOC728613	0.42864	-0.0069	0.47463	-0.10763
2923	5969	AA018867	0.58144	0.58144	AGXT2L1	0.34144	-0.15292	0.31668	-0.26476
2924	851	H40880	0.58132	0.58132		0.09941	-0.42105	0.11516	-0.46616
2925	7141	AA455521	0.58132	0.58132	E2F5	0.26313	-0.28783	0.31034	-0.27098
2926	7570	W72293	0.58132	0.58132	PTPN21	0.24185	-0.28612	0.3037	-0.27762
2927	8611	AA099706	0.58132	0.58132	DTX3L	0.35492	-0.16771	0.37269	-0.20863
2932	5872	AA256157	0.58084	0.58084	MIRHG1	0.06011	-0.45938	0.07942	-0.50142
2933	6658	AA700647	0.58084	0.58084		0.09363	-0.35236	0.18492	-0.39592
2934	7354	T97890	0.58061	0.58061	FERMT3	0.27382	-0.26866	0.32978	-0.25083
2935	10221	AA449834	0.58061	0.58061		-0.17477	-0.5575	0.11522	-0.46539
2936	8020	AA456001	0.58061	0.58061	NOX4	0.40786	-0.14533	0.53035	-0.05026
2937	6777	AA677687	0.5806	0.5806	C4BPB	0.31904	-0.14903	0.3504	-0.2302
2938	972	AA194819	0.58037	0.58037	MGA	0.03358	-0.42984	0.12328	-0.45709
2940	6453	AA291972	0.58037	0.58037	PVRL2	0.24956	-0.2289	0.23139	-0.34898
2942	10998	N69466	0.58013	0.58013	CPSF2	-0.0594	-0.30847	0.16785	-0.41228
2944	4253	N30316	0.57989	0.57989		0.46862	0.00982	0.21408	-0.36581
2946	6715	AA778748	0.57989	0.57989		0.49986	0.04899	0.42413	-0.15576
2949	8700	AA430677	0.57965	0.57965	WBSCR16	0.1972	-0.36582	0.21313	-0.36652
2950	11372	AA454597	0.57965	0.57965	GOLM1	-0.0127	-0.48325	0.10431	-0.47534
2951	806	W33134	0.57942	0.57942	TUBD1	0.20506	-0.30612	0.21313	-0.36629
2953	6751	H18932	0.57919	0.57919	XK	0.17114	-0.29192	0.21219	-0.367
2954	6654	AA732873	0.57918	0.57918	PLK4	0.23073	-0.28758	0.27003	-0.30915
2955	6634	AA150777	0.57895	0.57895		0.64201	0.05831	0.61925	0.0403
2956	8785	AA699914	0.57895	0.57895	CHD7	-0.00827	-0.45199	0.0863	-0.49265
2960	7727	AA456569	0.57824	0.57824	KIAA0746	0.47809	0.0457	0.49301	-0.08523
2963	7439	AA629189	0.57823	0.57823	KRT4	0.38164	-0.08986	0.45827	-0.11996
2964	6632	N99782	0.578	0.578		0.57618	0.13289	0.45543	-0.12257
2965	5291	T90857	0.57777	0.57777		0.48284	0.02592	0.30637	-0.2714
2966	7952	AA460530	0.57776	0.57776	LGR5	0.10547	-0.37145	0.17212	-0.40564
2967	8277	AA206311	0.57776	0.57776		-0.11086	-0.4807	0.15078	-0.42698
2971	7209	H60709	0.57682	0.57682		0.25634	-0.17026	0.33968	-0.23714
2972	8759	H54183	0.57681	0.57681	VAV2	-0.20475	-0.63733	-0.0652	-0.64201
2973	5305	AA004320	0.5767	0.5767		0.52744	0.16014	0.36564	-0.21106
2975	3756	AA703629	0.57658	0.57658		0.38693	0.03804	0.3523	-0.22428
2976	8509	N39306	0.57657	0.57657	KBTBD2	0.27459	-0.08308	0.44215	-0.13442
2978	10257	AA489699	0.57657	0.57657	COPS8	-0.17779	-0.50569	0.17028	-0.40629
2982	7364	AA166695	0.57634	0.57634	TNFSF13B	0.47991	-0.08446	0.49289	-0.08345
2984	366	H89293	0.57622	0.57622	GPD2	-0.03791	-0.42278	0.11243	-0.46379
2986	2859	AA256471	0.57586	0.57586	ZNF189	0.23442	-0.17521	0.21408	-0.36178
2987	6589	H92639	0.57563	0.57563		0.44437	0.05647	0.2449	-0.33073
2988	848	N35241	0.57563	0.57563	CDC42BPA	0.01441	-0.48973	0.10716	-0.46847
2989	8189	AA884167	0.57563	0.57563	ANXA13	0.22933	-0.21717	0.23732	-0.33831
2992	5071	R99105	0.57539	0.57539		0.54043	0.11042	0.36439	-0.211
2994	215	missing38	0.57468	0.57468		0.57717	0.10918	0.64723	0.07255
2995	12650	AA027230	0.57444	0.57444	XPO6	0.13355	-0.27567	0.20104	-0.3734
2997	9592	AA447731	0.57444	0.57444	UCRC	-0.20447	-0.59842	0.05168	-0.52276
2998	10845	H79129	0.57444	0.57444	ZCCHC3	-0.16228	-0.63272	0.00071	-0.57373
3001	7248	AA620611	0.57421	0.57421	UBE2W	0.0736	-0.34716	0.17402	-0.40019
3002	3878	W15574	0.5742	0.5742		0.324	-0.19855	0.09649	-0.47771
3004	5043	W84658	0.57374	0.57374	PDE3B	0.50088	0.04746	0.25439	-0.31935
3005	3536	R72185	0.57373	0.57373	ANKS6	0.6559	0.2497	0.56425	-0.00948
3007	8060	AA406373	0.5735	0.5735	TAP2	0.17838	-0.2773	0.34045	-0.23305
3009	577	H43666	0.57326	0.57326	CENTG3	0.17182	-0.292	0.24698	-0.32628
3010	1209	AA699725	0.57326	0.57326	TNRC6B	0.00496	-0.49108	0.06899	-0.50427
3013	5163	W90605	0.57302	0.57302		0.57484	0.17188	0.33683	-0.23619
3014	11206	AA034062	0.57302	0.57302	SAP30L	0.17649	-0.2904	0.29759	-0.27543
3015	8211	H99736	0.57302	0.57302		0.00602	-0.36341	0.15529	-0.41773
3016	489	N27366	0.57279	0.57279		0.45824	0.10032	0.49046	-0.08233
3017	10583	R53527	0.57267	0.57267	TNRC4	-0.03117	-0.47407	0.14083	-0.43184
3019	6281	N26163	0.57255	0.57255	LOC100132181	0.38483	-0.16078	0.2129	-0.35965
3021	1139	N46845	0.57254	0.57254	HEY2	0.55585	0.01311	0.49573	-0.07681
3024	12969	AA426408	0.57243	0.57243	SEZ6L2	0.14034	-0.23562	0.27021	-0.30222
3025	10485	AA922700	0.57231	0.57231	MAPRE1	-0.38023	-0.61643	0.12779	-0.44452
3026	10522	W96107	0.57231	0.57231	SEC61G	-0.01458	-0.45182	0.18777	-0.38454
3029	6484	N53169	0.57184	0.57184		0.19601	-0.23289	0.22096	-0.35088
3031	2785	AA599094	0.57183	0.57183	RHOBTB3	0.37257	-0.14361	0.22617	-0.34566
3033	3309	R16150	0.57183	0.57183	NUDT11	0.509	0.02245	0.36439	-0.20744
3035	2977	missing243	0.5716	0.5716		0.33894	0.13452	0.2449	-0.3267
3036	5066	H53949	0.5716	0.5716		0.52107	0.0082	0.25385	-0.31775
3040	3018	W91880	0.57136	0.57136		0.66303	0.22971	0.49449	-0.07687
3041	6635	N32766	0.57136	0.57136	AP4S1	0.55588	-0.0129	0.40019	-0.17117
3042	8207	AA454662	0.57136	0.57136	KIAA0020	0.18059	-0.25233	0.23423	-0.33713
3045	3405	AA425056	0.57113	0.57113		0.3972	-0.07401	0.36463	-0.2065
3047	6154	W80619	0.57089	0.57089		0.6649	0.18747	0.51565	-0.05524
3048	6726	AA456592	0.57088	0.57088		0.51059	0.02034	0.36818	-0.2027
3049	4524	H94236	0.57077	0.57077		0.54878	0.16701	0.34359	-0.22718
3050	7720	N62638	0.57065	0.57065	CCDC88A	0.54519	0.10092	0.48477	-0.08588
3051	8084	AA464531	0.57065	0.57065	NOLA3	0.38106	-0.29378	0.25249	-0.31816
3052	8393	R67915	0.57065	0.57065	POMP	0.12944	-0.26618	0.23542	-0.33523
3053	10579	SSH343f1	0.57065	0.57065		-0.00637	-0.38422	0.26316	-0.30749
3056	8754	AA454725	0.57042	0.57042	DCP2	0.08964	-0.24098	0.29256	-0.27786
3058	5058	AA004803	0.57041	0.57041		0.41835	-0.08142	0.26458	-0.30583
3059	8560	AA609976	0.57041	0.57041	SMCP	0.33886	-0.11321	0.44286	-0.12755
3060	10860	AA446887	0.57041	0.57041		-0.1381	-0.48393	0.07065	-0.49976
3062	8628	AA447782	0.57018	0.57018	LTBP3	0.11275	-0.26001	0.19672	-0.37346
3063	1270	AA455456	0.57017	0.57017	TNPO3	-0.23124	-0.68619	-0.13235	-0.70252
3064	9625	H08440	0.57017	0.57017	TRIM27	-0.06405	-0.57439	0.07705	-0.49312
3066	3728	AA437142	0.57006	0.57006	USP32	0.4257	0.01381	0.22884	-0.34122
3067	1694	T71757	0.56994	0.56994	HMOX1	0.37593	0.08234	0.46349	-0.10645
3069	12327	N93686	0.56982	0.56982	ALDH3B1	0.21721	-0.29046	0.26227	-0.30755
3070	10838	AA411107	0.5697	0.5697	SNRPC	0.00444	-0.46444	0.11166	-0.45804
3073	3980	AA056086	0.56947	0.56947		0.58417	0.16295	0.37127	-0.1982
3074	8762	AA489639	0.56947	0.56947	ZNF233	0.31637	-0.26454	0.32907	-0.2404
3076	3719	N74907	0.56911	0.56911		0.33566	-0.03846	0.29949	-0.26962
3077	883	AA621025	0.56899	0.56899		0.40059	0.00559	0.35917	-0.20982
3079	2779	N69335	0.56887	0.56887	COL9A1	0.60818	0.17246	0.66886	0.09999
3080	6667	N91097	0.56887	0.56887	HEATR5B	0.07626	-0.49228	0.04546	-0.52341
3082	7422	AA436152	0.56875	0.56875	SEMA5A	0.20924	-0.27363	0.23542	-0.33333
3084	5174	R73481	0.56852	0.56852		0.54327	0.07854	0.29327	-0.27525
3085	3908	R21408	0.56851	0.56851		0.58754	0.13079	0.4495	-0.11901
3086	6450	AA664007	0.56828	0.56828	STK25	0.14128	-0.30084	0.18919	-0.37909
3088	8408	AA464540	0.56816	0.56816	RRBP1	0.31193	-0.21144	0.38674	-0.18142
3089	1630	N63398	0.56804	0.56804	LILRA2	0.40419	0.12806	0.44713	-0.12091
3090	2814	SSH125d8	0.56792	0.56792		0.55925	0.17209	0.64853	0.08061
3091	5944	N78263	0.56781	0.56781		0.48742	0.12411	0.41655	-0.15126
3092	3383	H65052	0.56757	0.56757	F2	0.41327	0.04039	0.35088	-0.21669
3093	4525	AA701485	0.56757	0.56757		0.55953	0.17858	0.32486	-0.24271
3097	1631	N93255	0.56756	0.56756		0.46442	0.16802	0.52489	-0.04267
3098	7948	AA128153	0.56756	0.56756	IL1RL1	0.2103	-0.26077	0.28378	-0.28378
3100	5062	R20755	0.5671	0.5671		0.38711	-0.11729	0.18208	-0.38502
3101	10856	R53421	0.5671	0.5671	LOC203411	0.07514	-0.4604	0.18208	-0.38502
3102	3693	H38627	0.56709	0.56709		0.64168	0.28994	0.60544	0.03835
3103	3899	W80361	0.56697	0.56697		0.61777	0.26932	0.44719	-0.11978
3104	6753	AA431987	0.56686	0.56686		0.35503	-0.0072	0.38478	-0.18208
3105	8172	W31784	0.56686	0.56686		0.24545	-0.2505	0.28568	-0.28118
3108	11350	H98630	0.56685	0.56685	TEX10	-0.26149	-0.65759	-0.04647	-0.61332
3109	1012	AA699443	0.56662	0.56662		0.23505	-0.26238	0.18563	-0.38099
3110	5287	R22856	0.56662	0.56662		0.47199	-0.02425	0.26956	-0.29706
3111	11073	AA401883	0.56662	0.56662	NEU1	-0.00758	-0.45197	0.16003	-0.40659
3113	6605	N31952	0.56639	0.56639	MCCC2	0.42619	-0.04712	0.44832	-0.11807
3114	1598	H11033	0.56638	0.56638		0.47685	0.19574	0.53959	-0.02679
3115	6668	T70438	0.56638	0.56638	ACMSD	0.27812	-0.26918	0.23305	-0.33333
3118	5061	R44353	0.56614	0.56614		0.41588	-0.13666	0.16761	-0.39853
3119	9810	AA488721	0.56614	0.56614	TFRC	0.04729	-0.29379	0.33333	-0.23281
3122	2094	AA707063	0.56543	0.56543	CIT	0.22847	-0.32194	0.11854	-0.44689
3123	8260	AA459956	0.56543	0.56543	RNASEN	-0.02241	-0.37662	0.16074	-0.40469
3125	6133	H91207	0.56532	0.56532		0.7056	0.25074	0.45573	-0.10959
3126	3526	AA453623	0.56531	0.56531	JMJD2C	0.47605	-0.07846	0.25041	-0.3149
3127	9375	AA148859	0.5652	0.5652	TGS1	-0.11588	-0.58017	0.00806	-0.55714
3128	10648	R19938	0.5652	0.5652	MAP2K1	-0.3121	-0.5104	0.13348	-0.43172
3130	8715	AA410469	0.56519	0.56519	TRAF7	0.26765	-0.29144	0.27477	-0.29042
3131	1264	AA678361	0.56496	0.56496	KIAA0562	-0.08411	-0.56347	-0.08867	-0.65363
3133	1352	AA458932	0.56496	0.56496	IMP4	-0.07372	-0.6456	-0.05761	-0.62257
3135	1624	AA199586	0.56473	0.56473		0.24099	0.03387	0.36629	-0.19844
3138	3562	AA757581	0.56472	0.56472		0.43515	0.04264	0.34471	-0.22001
3139	3789	R78565	0.56448	0.56448		0.24842	-0.19748	0.2954	-0.26908
3140	143	AA040332	0.56437	0.56437		0.44091	-0.01169	0.44275	-0.12162
3141	8212	N56947	0.56425	0.56425	CHD1	0.1598	-0.28318	0.22066	-0.34359
3144	5035	AA456130	0.56401	0.56401		0.5313	0.07521	0.31063	-0.25338
3145	8630	H73661	0.56378	0.56378	SNX4	0.37317	-0.04111	0.41987	-0.14391
3147	6693	H46748	0.56365	0.56365	RPL27A	0.35302	-0.18383	0.2951	-0.26855
3149	10562	AA190339	0.56354	0.56354	DUSP3	0.00694	-0.45738	0.1934	-0.37014
3152	5827	N27098	0.5633	0.5633		0.41604	0.00862	0.34471	-0.21859
3153	3249	H09759	0.5633	0.5633		0.01565	-0.24169	0.20792	-0.35538
3155	10505	AA598974	0.56306	0.56306	CDC2	-0.12042	-0.47826	0.10787	-0.45519
3157	562	AA608869	0.56295	0.56295		0.05017	-0.26472	0.2356	-0.32735
3158	8360	AA262211	0.56283	0.56283	DLGAP5	0.23998	-0.21773	0.30868	-0.25415
3159	5936	N72697	0.56282	0.56282	ASF1B	0.38214	-0.09944	0.25296	-0.30986
3160	8694	AA112660	0.56282	0.56282		0.39003	-0.1681	0.41844	-0.14438
3164	11369	AA456646	0.56236	0.56236	CHML	0.00478	-0.49331	0.12856	-0.4338
3167	5097	W86630	0.56212	0.56212		0.62934	0.3099	0.52442	-0.0377
3170	6805	W72043	0.56176	0.56176	PXDN	0.36732	-0.03406	0.42111	-0.14065
3171	8176	AA447997	0.56176	0.56176	BIN3	0.15111	-0.36788	0.18581	-0.37595
3172	6088	AA704338	0.56165	0.56165		0.3477	-0.04799	0.20004	-0.36161
3173	1354	AA431746	0.56164	0.56164	ZNF783	0.01517	-0.49171	0.07089	-0.49075
3177	3626	H93373	0.56141	0.56141		0.44836	0.20126	0.35183	-0.20958
3178	4543	AA609170	0.56141	0.56141		0.41419	0.0046	0.23495	-0.32646
3179	7734	W47116	0.5614	0.5614	SLC9A7	0.32528	-0.0052	0.36415	-0.19725
3180	8287	N95752	0.5614	0.5614	CISD2	0.16449	-0.23982	0.24016	-0.32124
3182	5186	R98282	0.56117	0.56117		0.68557	0.43289	0.51968	-0.04149
3184	5023	AA496542	0.56093	0.56093	ZNF673	0.42193	-0.0441	0.20057	-0.36036
3187	8616	N52073	0.56092	0.56092	RASSF6	0.27317	-0.19349	0.38436	-0.17656
3191	6603	H63361	0.56057	0.56057		0.36062	-0.02012	0.33114	-0.22943
3192	96	N81049	0.56046	0.56046	CSPG5	0.30537	-0.16911	0.4322	-0.12826
3194	11054	AA436871	0.56046	0.56046	STX3	0.00257	-0.45743	0.13917	-0.42129
3198	4546	W92160	0.5601	0.5601		0.4995	0.07558	0.39527	-0.16483
3199	1350	AA432275	0.55998	0.55998	FOXK2	0.02946	-0.50517	0.01802	-0.54196
3200	5831	N36873	0.55998	0.55998	PDE4B	0.49563	0.1278	0.41133	-0.14865
3207	3915	R05832	0.55963	0.55963		0.51943	0.07698	0.33482	-0.22481
3209	3476	W42674	0.55951	0.55951	FKBP14	0.50694	0.19318	0.46468	-0.09483
3210	8527	AA418675	0.55927	0.55927	ADPRH	0.0563	-0.44005	0.14106	-0.41821
3214	11190	N57530	0.55903	0.55903	CHCHD8	-0.04739	-0.4784	0.1541	-0.40493
3215	3344	AA621232	0.55903	0.55903	LOC348761	0.46979	0.11909	0.42982	-0.12921
3216	6452	AA056484	0.55891	0.55891	SLC35E1	0.07271	-0.34475	0.18711	-0.3718
3218	4803	R06284	0.5588	0.5588	COG1	0.50351	0.1695	0.23471	-0.32409
3219	8325	R71890	0.5588	0.5588		0.05393	-0.36681	0.18587	-0.37293
3221	7225	N26836	0.55867	0.55867	SLC22A4	0.26554	-0.18247	0.32687	-0.2318
3222	4026	R99167	0.55856	0.55856		0.28485	-0.13498	0.19156	-0.367
3223	8139	W94105	0.55856	0.55856	ZNF532	-0.00577	-0.4647	0.15979	-0.39877
3226	7231	AA151481	0.55832	0.55832	PTCD3	-0.17058	-0.52803	0.0566	-0.50172
3229	5207	N68928	0.55809	0.55809	PAPD4	0.53986	0.13814	0.29493	-0.26316
3230	7670	AA620597	0.55809	0.55809	YIPF6	0.12187	-0.33444	0.21954	-0.33855
3231	546	R62653	0.55808	0.55808		0.1248	-0.17256	0.31816	-0.23992
3234	6678	N27028	0.55785	0.55785		0.5699	0.22351	0.4773	-0.08055
3239	4990	AA151775	0.55761	0.55761		0.58738	0.22001	0.29469	-0.26292
3240	9929	W47015	0.55761	0.55761	TSFM	-0.1258	-0.45129	0.14699	-0.41062
3241	3034	W71990	0.5575	0.5575		0.46894	0.11706	0.35023	-0.20727
3242	6181	AA460346	0.55737	0.55737	ZNF385B	0.61745	0.19847	0.41536	-0.14201
3243	6545	R21770	0.55737	0.55737	DSCR4	0.3264	-0.17714	0.23826	-0.31911
3244	8696	AA663435	0.55726	0.55726	TRIM28	0.22705	-0.30774	0.20786	-0.3494
3247	10617	H68107	0.5569	0.5569	BTN2A1	-0.27652	-0.56741	0.13964	-0.41726
3249	3587	AA017359	0.55689	0.55689		0.19012	-0.28916	0.15546	-0.40143
3250	11117	W80702	0.55678	0.55678	ZNF689	-0.09567	-0.59067	0.00053	-0.55625
3251	5369	T97794	0.55666	0.55666		0.42549	0.0109	0.28094	-0.27572
3252	3031	AA703625	0.55666	0.55666		0.53121	0.19145	0.49028	-0.06638
3253	6506	AA479093	0.55666	0.55666	ITPR2	0.31066	-0.24758	0.31176	-0.2449
3254	7895	AA427921	0.55643	0.55643	MGC3032	0.21016	-0.35634	0.20152	-0.35491
3256	10616	AA452256	0.55596	0.55596	ZRANB2	-0.29885	-0.46951	0.0588	-0.49716
3257	3682	W92947	0.55595	0.55595		0.5691	0.15147	0.47155	-0.0844
3260	4919	H95044	0.55583	0.55583		0.66468	0.32337	0.37263	-0.1832
3261	3691	AA447982	0.55572	0.55572	BBS5	0.54292	0.15312	0.28829	-0.26743
3263	12475	N35397	0.55571	0.55571	DCPS	-0.0413	-0.44643	0.0403	-0.51541
3264	3636	AA677215	0.55571	0.55571		0.47617	0.07391	0.34258	-0.21313
3269	808	R09504	0.55559	0.55559		0.0175	-0.31676	0.25782	-0.29777
3270	1642	W69995	0.55548	0.55548	HEMGN	0.55878	0.19614	0.45638	-0.0991
3273	7217	R21415	0.55547	0.55547	RRAS2	0.18073	-0.09775	0.31057	-0.2449
3275	7169	missing163	0.55524	0.55524		0.17852	-0.2396	0.25723	-0.29801
3278	6650	AA001648	0.55512	0.55512	RG9MTD2	0.14564	-0.30041	0.17953	-0.37559
3279	8	R32409	0.55501	0.55501	PLA2G5	0.16518	-0.21757	0.27383	-0.28118
3281	4908	missing102	0.555	0.555		0.48437	0.07013	0.25984	-0.29516
3282	7737	AA057073	0.555	0.555	DIP2B	0.27924	-0.11239	0.35799	-0.19701
3284	7839	T97054	0.55477	0.55477		0.35353	-0.16842	0.25984	-0.29493
3287	8605	N67034	0.55465	0.55465		0.27733	-0.18722	0.32012	-0.23453
3288	1135	H85475	0.55453	0.55453		0.30907	-0.19889	0.27003	-0.2845
3290	4939	H91245	0.55453	0.55453		0.52864	0.26571	0.32415	-0.23038
3293	8069	AA677403	0.55452	0.55452	CGA	0.13455	-0.38825	0.13436	-0.42016
3295	7915	R98985	0.55429	0.55429	OXSR1	0.27381	-0.11827	0.3194	-0.23489
3296	8469	N73242	0.55429	0.55429	CHEK1	0.22983	-0.18506	0.29706	-0.25723
3297	9830	AA490490	0.55429	0.55429	SETX	-0.16015	-0.5449	0.10597	-0.44832
3299	5830	AA046662	0.55406	0.55406	TP53RK	0.4609	0.08332	0.40351	-0.15055
3300	6448	AA478066	0.55393	0.55393	PKMYT1	0.30237	-0.06201	0.39183	-0.1621
3302	3864	H49995	0.55382	0.55382		0.34255	0.05286	0.211	-0.34282
3304	8382	AA410604	0.55358	0.55358	CDC16	0.19624	-0.29463	0.26434	-0.28924
3306	9926	W95682	0.55335	0.55335	MYO1B	-0.1999	-0.57805	0.05216	-0.50119
3307	6548	N29457	0.55334	0.55334	CENPL	0.50498	0.03471	0.53556	-0.01778
3308	365	R43550	0.55334	0.55334	GPR161	0.08161	-0.30229	0.13205	-0.42129
3310	401	R41389	0.55311	0.55311		0.26656	-0.13292	0.30773	-0.24538
3311	3938	R93162	0.55311	0.55311	ALS2CR12	0.5027	0.09367	0.39545	-0.15766
3312	8238	AA428383	0.55311	0.55311	PTCD3	0.30177	-0.26557	0.27999	-0.27312
3314	8286	R64020	0.5531	0.5531	RP11-11C5.2	0.10929	-0.24357	0.23518	-0.31792
3315	4911	H69653	0.55275	0.55275		0.55865	0.1517	0.29842	-0.25433
3318	6676	AA620408	0.55263	0.55263	C14orf143	0.61321	0.15587	0.5505	-0.00213
3319	8386	N51325	0.55263	0.55263	B3GALTL	0.16442	-0.32528	0.16643	-0.3862
3320	8748	AA027049	0.55263	0.55263	OSGIN2	0.28184	-0.08404	0.3568	-0.19583
3323	3402	AA447553	0.55239	0.55239	SP1	0.51448	0.16435	0.50047	-0.05192
3325	1369	AA868008	0.55216	0.55216	HIST1H4C	-0.12207	-0.55829	-0.09554	-0.6477
3326	4597	H48138	0.55216	0.55216		0.38921	0.01732	0.21171	-0.34045
3328	976	H15703	0.55192	0.55192	MLL2	0.18389	-0.18626	0.28337	-0.26855
3331	3658	AA398431	0.55168	0.55168		0.35134	0.10133	0.36913	-0.18255
3335	3396	H74330	0.55144	0.55144		0.57393	0.20931	0.40564	-0.1458
3337	3595	N49191	0.55121	0.55121		0.2566	-0.02631	0.29872	-0.25249
3339	3408	N30615	0.55097	0.55097	CNTN6	0.40999	-0.08446	0.36676	-0.18421
3340	5124	AI148335	0.55097	0.55097		0.44336	0.0587	0.31863	-0.23234
3341	7432	AA437226	0.55097	0.55097		0.30236	-0.15931	0.34945	-0.20152
3342	6456	N30367	0.55085	0.55085	COBRA1	0.2701	-0.13501	0.25883	-0.29202
3345	6160	N54321	0.55073	0.55073		0.48099	0.15836	0.40582	-0.14491
3347	5883	AA708096	0.55062	0.55062		0.42805	0.04025	0.42609	-0.12453
3348	7897	N75967	0.5505	0.5505	MTR	0.48776	-0.03575	0.34637	-0.20413
3354	1317	AA600207	0.55002	0.55002		-0.18956	-0.59551	-0.02839	-0.57841
3358	3012	H93906	0.5499	0.5499		0.47581	0.13274	0.41032	-0.13958
3359	2843	AA425128	0.54979	0.54979		0.3742	0.0617	0.31905	-0.23074
3360	3257	AA007633	0.54979	0.54979		0.65947	0.2697	0.56567	0.01588
3361	5000	AA708327	0.54979	0.54979		0.47678	0.09499	0.29896	-0.25083
3364	10524	H54752	0.54978	0.54978	RFC4	-0.04683	-0.44021	0.17899	-0.37079
3365	3853	R23058	0.54978	0.54978		0.59156	0.19175	0.3504	-0.19938
3368	5411	N64791	0.54955	0.54955		0.53413	0.11115	0.2954	-0.25415
3369	5054	H59056	0.54931	0.54931		0.51984	0.07443	0.21716	-0.33215
3372	4605	AA757841	0.54907	0.54907		0.43939	0.04905	0.20904	-0.34003
3373	7424	AA425806	0.54907	0.54907	DEAF1	0.26804	-0.18504	0.26037	-0.2887
3374	1344	AA251784	0.54896	0.54896	GLA	0.13241	-0.25695	0.20466	-0.3443
3375	10618	AA425006	0.54896	0.54896	KPNB1	-0.16795	-0.60395	0.04303	-0.50593
3376	1064	H62009	0.54884	0.54884		0.38623	-0.12074	0.24016	-0.30868
3377	3591	N30792	0.54884	0.54884	ANGEL2	0.37498	-0.02125	0.18777	-0.36107
3378	11052	H99851	0.54884	0.54884		0.06075	-0.40921	0.1771	-0.37174
3381	11194	AA463454	0.54872	0.54872		0.06646	-0.42761	0.15784	-0.39088
3382	7437	AA135001	0.5486	0.5486	TMEM45B	0.21632	-0.24644	0.29706	-0.25154
3383	12607	AA282922	0.54837	0.54837	XPO4	-0.20582	-0.53997	0.03989	-0.50848
3384	8356	AA459213	0.54836	0.54836	CCNA2	0.06529	-0.40875	0.13679	-0.41157
3385	156	H08720	0.54813	0.54813	KCNJ10	0.30093	-0.20537	0.31745	-0.23068
3386	3410	AA683050	0.54813	0.54813	RPS8	0.27371	-0.16397	0.17046	-0.37767
3387	7193	AA136532	0.54813	0.54813	SLC30A7	0.1203	-0.32216	0.19725	-0.35088
3388	8101	SSH342h9	0.54812	0.54812		0.20425	-0.21329	0.24893	-0.29919
3389	935	AA504265	0.54812	0.54812	LIMS1	-0.04584	-0.55623	-0.0278	-0.57592
3391	8253	AA683500	0.54812	0.54812	ATRN	0.16223	-0.29616	0.24247	-0.30565
3394	10493	H00286	0.54789	0.54789	SNRPB2	-0.35488	-0.57108	0.04641	-0.50148
3398	1721	H79534	0.54765	0.54765	HBE1	0.2876	-0.07103	0.25367	-0.29398
3400	1030	missing257	0.54718	0.54718		0.30698	-0.22976	0.15647	-0.39071
3405	2897	AA425295	0.54717	0.54717		0.35088	0.00235	0.26671	-0.28046
3406	6746	AA421716	0.54694	0.54694	MSH3	0.17528	-0.22769	0.23874	-0.3082
3407	8815	H57857	0.54694	0.54694		0.00846	-0.41626	0.14509	-0.40185
3408	10526	AA133577	0.54694	0.54694	SNRPG	0.03384	-0.38392	0.12992	-0.41702
3412	1337	AA454833	0.5467	0.5467	YDJC	-0.01759	-0.48121	0.03651	-0.51019
3413	4325	H67666	0.54647	0.54647	RPS6KA3	0.59582	0.20081	0.43196	-0.11451
3416	10621	R36592	0.54646	0.54646		-0.24101	-0.52941	0.04362	-0.50284
3417	8492	AA456008	0.54635	0.54635	MLLT11	0.24051	-0.19847	0.32379	-0.22256
3418	899	W42414	0.54623	0.54623	SMAD3	0.08136	-0.34288	0.23969	-0.30654
3419	8071	H62894	0.54623	0.54623		0.30335	-0.13187	0.38075	-0.16548
3421	3868	T97931	0.546	0.546		0.51603	0.15249	0.36724	-0.17876
3422	12608	AA448194	0.54599	0.54599	SMN2	-0.03924	-0.50504	0.00498	-0.54101
3424	8532	R06634	0.54587	0.54587	ITIH2	0.27779	-0.17261	0.23109	-0.31478
3425	3017	W01172	0.54576	0.54576		0.65042	0.1873	0.49834	-0.04742
3426	4392	H65044	0.54564	0.54564		0.64403	0.28714	0.49212	-0.05352
3427	3861	T66794	0.54552	0.54552		0.49804	0.08939	0.29439	-0.25113
3432	6679	H49511	0.54528	0.54528	NRGN	0.5178	0.03386	0.42295	-0.12233
3433	5319	AA701458	0.54505	0.54505	ZFYVE27	0.68095	0.26314	0.52679	-0.01826
3434	7669	N48003	0.54505	0.54505	C14orf126	0.08167	-0.29166	0.2698	-0.27525
3436	7890	R68706	0.54492	0.54492		0.20939	-0.24959	0.26606	-0.27886
3437	3923	W86002	0.54481	0.54481	LTV1	0.49185	0.22036	0.39924	-0.14557
3438	8090	AA128316	0.54457	0.54457	C11orf10	0.06075	-0.47132	0.05714	-0.48743
3442	6546	T66826	0.5441	0.5441		0.40139	-0.01592	0.26458	-0.27952
3445	3572	AA149253	0.54386	0.54386		0.54702	0.20945	0.51494	-0.02892
3446	6524	N51239	0.54386	0.54386	PDE11A	0.38032	0.01942	0.41655	-0.12731
3447	12123	W94120	0.54386	0.54386	FAH	0.21629	-0.19674	0.29848	-0.24538
3448	10902	H41237	0.54362	0.54362	NRXN2	-0.09207	-0.46828	0.12897	-0.41465
3450	1816	T74882	0.54338	0.54338	COQ6	0.29763	-0.03718	0.32764	-0.21574
3451	6104	AA155748	0.54327	0.54327	FLJ12529	0.38639	-0.07019	0.28989	-0.25338
3452	6259	SSH124b11	0.54326	0.54326		0.57072	0.09661	0.48749	-0.05577
3453	2852	H24616	0.54315	0.54315		0.52513	0.14788	0.48933	-0.05382
3454	8115	AA464962	0.54315	0.54315	COMMD5	0.04537	-0.38478	0.10218	-0.44097
3458	5906	AA007522	0.54314	0.54314		0.21413	-0.29689	0.1036	-0.43954
3460	4465	R16769	0.54291	0.54291	ZNF138	0.52436	0.13423	0.25699	-0.28592
3462	5028	AA704718	0.54268	0.54268	RUNX1T1	0.41854	0.00528	0.14154	-0.40114
3464	6935	N51068	0.54267	0.54267		0.44352	0.06345	0.31057	-0.2321
3467	7418	AA465378	0.54244	0.54244	IGHG1	0.25786	-0.20505	0.24615	-0.29629
3468	9640	W02580	0.54244	0.54244	ZFYVE26	-0.38953	-0.70302	-0.08369	-0.62613
3469	3848	AA680379	0.5422	0.5422		0.37576	-0.03688	0.29753	-0.24467
3470	5828	N51761	0.5422	0.5422		0.5029	0.09849	0.39403	-0.14817
3471	11043	AA019774	0.5422	0.5422	ARNT2	0.01002	-0.51124	0.04078	-0.50142
3472	5589	T48692	0.54208	0.54208	ADRA2A	0.65682	0.24507	0.47872	-0.06336
3474	5059	AA489779	0.54196	0.54196		0.5028	0.06793	0.23945	-0.30251
3475	8278	N75572	0.54196	0.54196	SFT2D1	0.14636	-0.3135	0.23874	-0.30322
3477	363	AA487550	0.54173	0.54173	C16orf72	0.42719	0.11638	0.38715	-0.15458
3478	7399	AA490903	0.54173	0.54173	PSCDBP	0.23365	-0.16318	0.29161	-0.25012
3480	6756	R97220	0.54161	0.54161	L3MBTL4	0.33273	-0.10775	0.4089	-0.13271
3488	1141	AA424511	0.5409	0.5409	ALDH1L2	0.59425	0.11407	0.47647	-0.06443
3489	8159	AA608871	0.5409	0.5409		0.30983	-0.15673	0.34762	-0.19328
3490	7459	N71628	0.54078	0.54078	SPIB	0.22918	-0.03948	0.39717	-0.14361
3493	1357	AA434395	0.54054	0.54054	TTYH2	0.10566	-0.44552	0.10692	-0.43362
3494	4712	H55915	0.54054	0.54054		0.56609	0.1721	0.31294	-0.2276
3498	3003	AA486195	0.54042	0.54042	RAD1	0.47482	0.16007	0.32029	-0.22013
3500	811	AI161207	0.54031	0.54031	ATXN7L1	0.00384	-0.41956	0.0588	-0.48151
3501	8140	W02630	0.5403	0.5403	SDCCAG3	0.05907	-0.40607	0.2091	-0.3312
3502	9814	AA160484	0.5403	0.5403	RSBN1L	-0.00854	-0.48742	0.07468	-0.46562
3503	11008	AA449336	0.5403	0.5403	PRC1	-0.096	-0.50339	0.07871	-0.46159
3506	3592	H39024	0.53983	0.53983	FSD1	0.32665	-0.07607	0.23495	-0.30488
3507	3950	N32241	0.53983	0.53983	FLJ32214	0.39562	-0.10533	0.234	-0.30583
3508	6096	AA677112	0.53983	0.53983		0.35781	-0.0847	0.32029	-0.21954
3509	8119	AA464367	0.53983	0.53983	DTYMK	0.14753	-0.33315	0.18089	-0.35894
3510	7339	R48796	0.5396	0.5396		0.55049	0.04194	0.5377	-0.0019
3511	3029	H05826	0.53959	0.53959	LOC646214	0.27072	-0.07046	0.24277	-0.29682
3513	7862	N73976	0.53936	0.53936		0.17927	-0.15641	0.33612	-0.20324
3514	6048	AA417017	0.53935	0.53935		0.38317	-0.03382	0.28544	-0.25391
3515	10545	N71782	0.53935	0.53935	MICA	0.05894	-0.3938	0.19529	-0.34406
3517	6657	AA446016	0.53912	0.53912	KIF24	0.31059	-0.19871	0.25083	-0.28829
3518	7867	AA447525	0.53912	0.53912	DZIP1	0.13961	-0.29064	0.17615	-0.36297
3520	8626	AA405690	0.53911	0.53911		0.31763	-0.07437	0.3763	-0.16281
3521	478	AA701996	0.539	0.539	DLK1	0.1399	-0.1965	0.17739	-0.36161
3522	957	H96416	0.53888	0.53888		0.37307	-0.04412	0.33197	-0.20691
3523	6786	AA436142	0.53888	0.53888	SPOCK1	0.17995	-0.23701	0.31389	-0.22499
3524	8561	AA292074	0.53888	0.53888	UBE2L6	0.1377	-0.25619	0.27999	-0.25889
3527	4587	N52799	0.53841	0.53841	DOCK2	0.5913	0.1806	0.36439	-0.17402
3529	6566	AA458503	0.5384	0.5384	NRIP1	0.50105	0.07702	0.54931	0.01091
3530	7625	AA446901	0.53829	0.53829	AGK	0.14322	-0.28747	0.20976	-0.32853
3531	6114	W23541	0.53817	0.53817		0.63341	0.23878	0.49745	-0.04072
3533	8014	AA010559	0.5377	0.5377	FAH	0.22241	-0.1025	0.38407	-0.15363
3534	3971	AA019335	0.53769	0.53769		0.5798	0.07425	0.39521	-0.14248
3535	1333	T71382	0.53746	0.53746	TRPV2	0.16206	-0.35607	0.16856	-0.3689
3536	1481	AA443920	0.53746	0.53746	MAP3K3	0.24512	-0.29255	0.26292	-0.27454
3538	1757	H24302	0.53745	0.53745		0.49503	-0.01796	0.33167	-0.20578
3540	9539	AA129338	0.53699	0.53699	THOC1	0.03159	-0.27847	0.35586	-0.18113
3542	6261	N77096	0.53699	0.53699		0.69444	0.27751	0.64794	0.11095
3544	719	N30080	0.53687	0.53687		0.30935	-0.21456	0.22481	-0.31206
3545	8586	AA490238	0.53675	0.53675	FERMT2	0.27921	-0.25972	0.24585	-0.2909
3548	3759	W74618	0.5364	0.5364	MCF2L	0.52913	0.10666	0.33067	-0.20573
3549	8165	R91503	0.53628	0.53628	ABCC2	0.31953	-0.02282	0.44761	-0.08867
3551	6763	W93120	0.53627	0.53627		0.17671	-0.27165	0.19956	-0.33671
3553	8444	AA449118	0.53627	0.53627	TFAM	0.04102	-0.37408	0.18919	-0.34708
3556	198	R15779	0.53603	0.53603		0.45509	0.03271	0.4834	-0.05263
3557	8198	AA463445	0.5358	0.5358	NEDD4L	0.13737	-0.33791	0.17757	-0.35823
3560	6384	N25621	0.53545	0.53545	TNIK	0.26956	-0.10969	0.25765	-0.2778
3561	9854	AA160780	0.53532	0.53532		-0.10094	-0.48646	0.12565	-0.40967
3562	1318	N54540	0.53509	0.53509	ZC3H13	0.01831	-0.53993	-0.02679	-0.56188
3563	9384	R09634	0.53509	0.53509		-0.01128	-0.41284	0.17544	-0.35965
3564	1247	AA452823	0.53497	0.53497	THOC2	-0.11981	-0.61409	-0.09365	-0.62862
3565	2125	AA464728	0.53485	0.53485	RHPN2	-0.03332	-0.46273	0.08653	-0.44832
3568	11012	AA431179	0.53485	0.53485	SLC35D2	-0.06321	-0.57797	0.01399	-0.52086
3569	3833	AA455227	0.53462	0.53462	CAMK4	0.41479	-0.01188	0.14723	-0.38739
3570	6684	N33236	0.53461	0.53461	MRPS30	0.12473	-0.39701	0.13774	-0.39687
3571	8621	H99152	0.53461	0.53461	PIP4K2A	0.29926	-0.30819	0.24514	-0.28947
3573	8727	T59641	0.53438	0.53438	PBX2	0.10321	-0.27869	0.21118	-0.3232
3574	9497	AA669557	0.53437	0.53437	ARF1	-0.11676	-0.43652	0.11332	-0.42105
3575	11245	R34297	0.53437	0.53437	CREB3L2	-0.05938	-0.46932	0.10052	-0.43385
3577	8243	AA598621	0.53414	0.53414	SRPR	0.01237	-0.53127	0.03461	-0.49953
3578	4273	AA443712	0.53391	0.53391		0.54479	0.11478	0.30228	-0.23163
3580	1759	AA018980	0.5339	0.5339	PRKACB	0.49466	-0.03369	0.41062	-0.12328
3581	5168	R68381	0.5339	0.5339		0.42631	0.03847	0.23613	-0.29777
3582	8510	AA455138	0.5339	0.5339	XKR8	0.4891	0.11481	0.56401	0.03011
3584	12332	AA281583	0.5339	0.5339	BCL7A	0.19126	-0.25007	0.22208	-0.31182
3586	9234	AA434117	0.53379	0.53379	EHMT2	0.2596	-0.20798	0.29416	-0.23963
3591	9859	AA706815	0.53331	0.53331	C17orf85	-0.10624	-0.49515	-0.02448	-0.55779
3594	7165	AA425756	0.53319	0.53319		0.07624	-0.25183	0.20128	-0.33191
3596	2129	N26285	0.53272	0.53272	FN1	0.31053	-0.06256	0.32243	-0.21029
3597	8215	AA504656	0.53272	0.53272	LTBP1	0.17598	-0.34262	0.08701	-0.44571
3599	3057	AA599102	0.53271	0.53271	CLDN12	0.24047	-0.10066	0.26339	-0.26932
3601	1760	AA207105	0.53248	0.53248		0.34029	-0.12216	0.3053	-0.22718
3604	8802	R69355	0.53224	0.53224	AFAP1	0.12172	-0.33712	0.24674	-0.2855
3607	970	T55592	0.53177	0.53177		0.20782	-0.15253	0.09697	-0.4348
3608	2878	AA284279	0.53177	0.53177	LOC202181	0.33854	-0.04407	0.2129	-0.31887
3611	7732	T91080	0.53153	0.53153		0.26506	-0.15721	0.30986	-0.22167
3612	8044	R69354	0.53141	0.53141		0.08797	-0.32086	0.1928	-0.33861
3613	10510	AA011394	0.53141	0.53141	YRDC	-0.06863	-0.48954	0.13359	-0.39782
3614	6543	AA412477	0.5313	0.5313		0.49625	0.04974	0.30963	-0.22167
3616	7128	H93663	0.53129	0.53129	TMEM87B	0.26544	-0.12004	0.36581	-0.16548
3617	185	N20482	0.53106	0.53106	POPDC3	0.43562	-0.1373	0.43267	-0.09839
3618	2091	R53072	0.53106	0.53106	CNTNAP2	0.24163	-0.06318	0.27673	-0.25433
3619	7587	AA876054	0.53106	0.53106	HFE	0.31282	-0.08403	0.30862	-0.22244
3621	10824	N64014	0.53106	0.53106	PIP5K1A	-0.2328	-0.54338	0.02584	-0.50522
3622	5737	AA706778	0.53105	0.53105		0.49275	0.05935	0.4137	-0.11735
3623	8767	N48294	0.53094	0.53094		0.1288	-0.39781	0.08932	-0.44162
3625	8283	N95381	0.53082	0.53082	ATG5	0.01743	-0.32583	0.17781	-0.35301
3626	11085	R14443	0.53082	0.53082	AP3M2	-0.12114	-0.51712	0.10953	-0.42129
3628	2825	N46849	0.5307	0.5307		0.49864	0.1428	0.5355	0.0048
3629	6504	N68399	0.53059	0.53059		0.26846	-0.2253	0.23329	-0.2973
3631	10461	R73545	0.53058	0.53058		-0.29357	-0.64317	-0.02276	-0.55334
3634	8182	N24113	0.53034	0.53034		0.36183	-0.13724	0.39995	-0.13039
3635	186	H26271	0.53011	0.53011		0.17511	-0.37845	0.17662	-0.35349
3637	4716	H79845	0.53011	0.53011		0.54214	0.13569	0.24277	-0.28734
3638	11179	H11464	0.53011	0.53011	C1orf2	-0.10133	-0.47316	0.07824	-0.45187
3641	6092	AA398073	0.5301	0.5301		0.51257	0.09437	0.38193	-0.14817
3642	10563	AA448285	0.52999	0.52999	C14orf135	0.08854	-0.41734	0.17799	-0.352
3643	190	AA704699	0.52988	0.52988	PLEKHO2	0.23521	-0.24625	0.29327	-0.23661
3645	9639	T67046	0.52975	0.52975	C20orf194	-0.03043	-0.44548	0.12986	-0.39989
3647	5173	N64198	0.52963	0.52963		0.61148	0.22483	0.31152	-0.21811
3648	7138	AA397819	0.52963	0.52963	KLRK1	0.46289	-0.08676	0.40896	-0.12067
3649	5169	AA974495	0.5294	0.5294	DNA2	0.42174	-0.00829	0.234	-0.2954
3650	11203	AA598659	0.5294	0.5294	LOC100128494	0.12931	-0.19502	0.31034	-0.21906
3652	8724	AA488073	0.52916	0.52916	MUC1	0.34086	-0.0406	0.35941	-0.16975
3653	5083	R31793	0.52916	0.52916		0.43739	-0.0179	0.17947	-0.34969
3655	6736	N69491	0.52892	0.52892	KIFC1	0.1539	-0.33454	0.16447	-0.36445
3656	3948	H98780	0.52868	0.52868		0.46052	0.12229	0.34542	-0.18326
3657	6625	T99033	0.52868	0.52868		0.53017	-0.00796	0.39023	-0.13845
3659	6967	W86070	0.52845	0.52845	C6orf218	0.31489	-0.10153	0.38881	-0.13964
3660	9805	AA418903	0.52845	0.52845	CNTF	0.02442	-0.37574	0.22854	-0.29991
3661	3631	AA129929	0.52821	0.52821	C22orf39	0.5619	0.15566	0.42579	-0.10242
3664	10499	AA447502	0.52798	0.52798	FAM127B	-0.4675	-0.60133	0.08156	-0.44642
3665	10632	AA460827	0.52797	0.52797	PPP1R1A	-0.33001	-0.64756	-0.05382	-0.58179
3666	11351	AA458983	0.52797	0.52797	SLC26A6	0.0895	-0.34071	0.13063	-0.39734
3667	6519	AA427719	0.52786	0.52786	GRAMD1B	0.37069	-0.10108	0.37038	-0.15748
3668	6398	AA454159	0.52774	0.52774	RBP5	0.44027	-0.06172	0.3587	-0.16904
3669	6784	R28660	0.52774	0.52774		0.41231	-0.06726	0.42864	-0.0991
3672	11204	H79130	0.52751	0.52751	GNA12	0.02263	-0.33336	0.2065	-0.32101
3673	4378	H42983	0.5275	0.5275	ZFPM2	0.53564	0.2806	0.27288	-0.25462
3678	8132	N62953	0.52703	0.52703	CREBZF	0.09732	-0.33303	0.09365	-0.43338
3685	7623	T72915	0.52632	0.52632	SOCS3	0.39021	-0.07288	0.39	-0.13632
3686	10033	AA504128	0.52632	0.52632	RAE1	-0.19419	-0.53057	0.18587	-0.34045
3688	12662	AA279283	0.52631	0.52631	C11orf79	-0.16177	-0.5963	0.02892	-0.49739
3689	7355	N70765	0.52608	0.52608	DOCK2	0.1172	-0.34442	0.17757	-0.34851
3691	12515	AA452248	0.52608	0.52608	SLC25A36	0.06627	-0.23938	0.13964	-0.38644
3692	6443	N53492	0.52596	0.52596	ZFHX4	0.35926	-0.16578	0.32018	-0.20578
3694	6569	AA424948	0.52584	0.52584	DDX31	0.16499	-0.34112	0.13164	-0.3942
3695	7934	AA497132	0.52584	0.52584	PSMD12	0.15901	-0.11545	0.35947	-0.16637
3696	8191	AA406201	0.52561	0.52561	C3orf26	0.09791	-0.35788	0.18706	-0.33855
3700	1364	W45518	0.52537	0.52537	SLC4A2	-0.11861	-0.51339	0.03201	-0.49336
3702	4995	N38959	0.52525	0.52525	CCT2	0.45922	0.09206	0.2465	-0.27875
3704	5892	W93369	0.52513	0.52513	DKFZP434L187	0.37173	-0.05243	0.29587	-0.22926
3708	2784	AA058369	0.52502	0.52502	ZKSCAN5	0.23848	-0.23821	0.14563	-0.37939
3709	4179	AA206050	0.52501	0.52501		0.47304	0.10899	0.35485	-0.17016
3711	9957	H38623	0.52489	0.52489	ATP5J2	-0.05653	-0.42881	0.20294	-0.32195
3714	1076	AA621026	0.52477	0.52477	FZR1	0.18561	-0.22392	0.1314	-0.39337
3716	5928	AA018567	0.52466	0.52466		0.33919	-0.04455	0.22244	-0.30222
3719	6520	AA001950	0.52453	0.52453		0.39188	0.01717	0.41032	-0.11421
3721	3850	missing10	0.52442	0.52442		0.55029	0.10595	0.266	-0.25842
3722	7949	R78516	0.5243	0.5243	SELT	0.14603	-0.28004	0.27531	-0.24899
3723	6427	R16195	0.52418	0.52418	CHST10	0.45687	-0.01372	0.38739	-0.13679
3727	9392	AA463206	0.52371	0.52371	KREMEN1	-0.15092	-0.52123	-0.00853	-0.53224
3730	5084	AA707935	0.52347	0.52347		0.34663	-0.15648	0.13253	-0.39094
3731	5318	AA443634	0.52347	0.52347	UBE2G2	0.56451	0.16857	0.34187	-0.1816
3735	10588	AA504351	0.52324	0.52324	ZNF146	-0.1544	-0.53179	0.08867	-0.43457
3740	12384	N71095	0.523	0.523	TOR1A	0.39246	-0.14379	0.31437	-0.20863
3743	835	R01937	0.52276	0.52276		0.36477	-0.13631	0.2276	-0.29516
3746	7047	H25897	0.52264	0.52264		0.21864	-0.19386	0.30518	-0.21746
3748	8158	AA401693	0.52241	0.52241	CD163	0.34744	-0.04026	0.46213	-0.06028
3751	5850	N72882	0.52229	0.52229		0.64326	0.23254	0.51399	-0.0083
3752	8184	AA463625	0.52229	0.52229	RHEB	0.30914	-0.12057	0.19488	-0.32741
3755	3021	AA678010	0.52205	0.52205		0.57811	0.26109	0.50356	-0.01849
3756	5734	H48502	0.52205	0.52205	C1orf174	0.3571	-0.06638	0.19132	-0.33073
3757	5927	R65963	0.52205	0.52205		0.41492	0.07587	0.34448	-0.17757
3758	11094	H83225	0.52205	0.52205		-0.12596	-0.51301	0.14438	-0.37767
3761	13026	AA457155	0.52204	0.52204	ZNF212	0.07308	-0.18914	0.20578	-0.31626
3772	1903	AA455632	0.5211	0.5211	RBM15B	-0.07979	-0.18742	0.17022	-0.35088
3773	8156	R42894	0.5211	0.5211	CADPS	0.14898	-0.33658	0.21817	-0.30293
3774	10635	AA036974	0.5211	0.5211	AOC3	-0.34585	-0.65488	-0.02821	-0.54931
3775	13004	AA707086	0.5211	0.5211	C1orf59	0.1467	-0.27286	0.1707	-0.3504
3780	1071	AA789015	0.52039	0.52039		0.10236	-0.3357	0.07569	-0.4447
3781	5837	H10372	0.52039	0.52039		0.54966	0.18754	0.46017	-0.06022
3782	11239	missing195	0.52039	0.52039		-0.05379	-0.38687	0.18824	-0.33215
3783	4902	N39325	0.52038	0.52038		0.57525	0.21184	0.28046	-0.23992
3784	7206	N52980	0.52028	0.52028	DHFR	0.3599	-0.08537	0.33968	-0.1806
3786	1037	R41600	0.52016	0.52016		0.0699	-0.51235	0.01826	-0.5019
3787	6411	T52652	0.52015	0.52015		0.5784	0.16019	0.4642	-0.05595
3788	3881	N35684	0.52003	0.52003		0.57349	0.11899	0.39331	-0.12672
3789	7875	AA447599	0.51992	0.51992	CLASP2	0.16566	-0.23985	0.2679	-0.25202
3792	8265	H19668	0.51944	0.51944	CCDC43	0.26565	-0.20976	0.30281	-0.21663
3797	139	AA164543	0.51873	0.51873		0.55736	-0.02183	0.40926	-0.10947
3798	1861	H65042	0.51873	0.51873		0.34356	0.06537	0.38312	-0.13561
3800	1457	AA788788	0.5185	0.5185		0.21054	-0.21984	0.20004	-0.31846
3801	5732	AA700843	0.51837	0.51837	WDR37	0.3402	-0.01351	0.1752	-0.34317
3804	549	AA174133	0.51825	0.51825		0.12975	-0.29208	0.13306	-0.38519
3807	480	AA453014	0.51802	0.51802		0.20023	-0.22071	0.22404	-0.29398
3809	12486	AA452095	0.51802	0.51802	SMC4	-0.13928	-0.55061	-0.02015	-0.53817
3810	815	N95230	0.51801	0.51801	ZFP1	0.26742	-0.2426	0.20104	-0.31697
3812	4254	W04272	0.51778	0.51778		0.42823	0.02944	0.22025	-0.29753
3813	6827	AA461314	0.51755	0.51755		0.19575	-0.08243	0.22683	-0.29072
3815	7944	AA450360	0.51755	0.51755	SSR1	0.28869	-0.15468	0.40114	-0.11641
3816	5279	AA431423	0.51754	0.51754	SMG7	0.3583	-0.08773	0.16311	-0.35443
3817	9837	missing74	0.51754	0.51754		-0.01171	-0.42017	0.18581	-0.33173
3819	3305	AI127075	0.51731	0.51731		0.53796	0.07718	0.41489	-0.10242
3821	389	AA235116	0.51719	0.51719	RAB3B	0.18923	-0.09646	0.28645	-0.23074
3822	3976	R45446	0.51707	0.51707		0.557	0.11346	0.37221	-0.14486
3823	6034	AA679279	0.51707	0.51707		0.15947	-0.35274	0.15363	-0.36344
3826	6525	R43009	0.51683	0.51683		0.34637	-0.05827	0.35609	-0.16074
3827	6975	AA481745	0.51683	0.51683	AGPAT7	0.08511	-0.25746	0.21835	-0.29848
3832	12602	R94153	0.51683	0.51683		0.21647	-0.18563	0.29635	-0.22048
3833	3860	AA157017	0.51671	0.51671		0.55141	0.19377	0.42016	-0.09655
3836	8567	AA644657	0.5166	0.5166	HLA-A	0.05051	-0.2047	0.28853	-0.22807
3841	3977	H16581	0.51636	0.51636	PDPR	0.47576	0.04178	0.25747	-0.25889
3842	7398	T87012	0.51636	0.51636	CD79A	0.21244	-0.21703	0.3312	-0.18516
3844	7440	AA664179	0.51612	0.51612	KRT18	0.31373	-0.13168	0.36652	-0.1496
3848	7251	N59148	0.51588	0.51588	SMEK2	0.0139	-0.28373	0.17828	-0.3376
3849	7894	W84524	0.51588	0.51588	TM4SF5	-0.14407	-0.49299	0.05589	-0.45999
3854	11045	T68845	0.51565	0.51565	DEXI	-0.20956	-0.52829	0.08108	-0.43457
3855	178	H95977	0.51565	0.51565	PLA1A	0.31943	-0.09489	0.41323	-0.10242
3857	5308	N29986	0.51541	0.51541		0.52063	0.1476	0.23992	-0.27549
3860	3527	AA485969	0.51541	0.51541		0.52865	0.10467	0.37055	-0.14486
3861	4910	R15800	0.51541	0.51541		0.50351	0.10739	0.24656	-0.26885
3862	8252	T74606	0.51529	0.51529	TRAM2	0.10624	-0.30352	0.18972	-0.32557
3864	3259	T91284	0.51493	0.51493		0.57625	0.29637	0.66453	0.1496
3865	6139	AA774230	0.5147	0.5147	NKRF	0.5297	-0.01813	0.3769	-0.1378
3866	7671	R31197	0.5147	0.5147	DIMT1L	0.03195	-0.31731	0.22949	-0.28521
3867	6107	W90067	0.51434	0.51434		0.30879	-0.04912	0.22291	-0.29143
3871	9377	AA018613	0.51422	0.51422	FAM130A1	-0.2705	-0.58809	-0.02632	-0.54054
3872	11248	R38343	0.5141	0.5141	PTPRG	0.16228	-0.22144	0.29202	-0.22208
3875	3681	AA452578	0.51398	0.51398		0.35749	0.00198	0.29516	-0.21882
3876	10089	AA877082	0.51398	0.51398	ZNF345	0.13064	-0.37085	0.20507	-0.30891
3877	3764	N50702	0.51375	0.51375		0.35555	0.04037	0.1944	-0.31935
3879	5839	R07142	0.51375	0.51375		0.41937	-0.03492	0.37488	-0.13887
3880	887	AA610040	0.51351	0.51351	HIST1H2BA	0.26509	-0.19796	0.29801	-0.2155
3882	9834	SSH124b3	0.5134	0.5134		-0.05185	-0.47017	0.10805	-0.40535
3884	3338	AA598674	0.51328	0.51328	HOXA11	0.50214	0.10855	0.38549	-0.12779
3885	9863	AA291494	0.51328	0.51328	KIAA1539	-0.13451	-0.5385	-0.06235	-0.57563
3886	3882	W90506	0.51327	0.51327		0.52826	0.14462	0.33007	-0.1832
3887	843	W69460	0.51304	0.51304	PISD	-0.03701	-0.32863	0.18303	-0.33001
3888	974	missing84	0.51304	0.51304		0.21396	-0.20967	0.1285	-0.38454
3889	12376	R38349	0.51292	0.51292	C9orf91	-0.00926	-0.51564	0.01025	-0.50267
3891	369	AA425107	0.5128	0.5128	SVIP	0.10813	-0.29521	0.14059	-0.37221
3893	5919	T83098	0.51257	0.51257		0.21917	-0.27528	0.10147	-0.4111
3894	7383	AA521232	0.51257	0.51257	RAC2	0.27695	-0.20029	0.32409	-0.18848
3895	10104	N52973	0.51257	0.51257	C7orf42	-0.02344	-0.43352	0.19322	-0.31935
3896	10578	R62996	0.51257	0.51257	QKI	-0.17334	-0.4414	0.15292	-0.35965
3898	4274	AA757932	0.51245	0.51245		0.47032	0.05508	0.22398	-0.28847
3899	10029	AA052960	0.51244	0.51244	DKC1	-0.26065	-0.57589	0.00385	-0.50859
3901	8542	AA456589	0.51233	0.51233	FLJ11286	0.18373	-0.24714	0.27454	-0.23779
3905	5024	AA421311	0.51209	0.51209	OSGEP	0.42727	-0.00869	0.1413	-0.37079
3906	9836	AA700390	0.51209	0.51209	TRIP12	-0.1106	-0.38651	0.16311	-0.34898
3907	10492	N30404	0.51209	0.51209	CCS	-0.28189	-0.56505	-0.01446	-0.52655
3909	893	W15284	0.51197	0.51197	ZNF557	0.19905	-0.261	0.13294	-0.37903
3911	8695	AA630320	0.51174	0.51174	LONP1	0.17457	-0.31874	0.1445	-0.36724
3915	431	AA707789	0.51138	0.51138		0.20383	-0.15321	0.22807	-0.28331
3916	469	AA164712	0.51138	0.51138	TTC14	0.29698	-0.16611	0.21693	-0.29445
3917	6128	AA112105	0.51138	0.51138	FNTA	0.70332	0.30387	0.66999	0.15861
3918	6611	AA010609	0.51138	0.51138	PVALB	0.41585	-0.11314	0.36155	-0.14983
3919	8029	N92611	0.51138	0.51138	EIF1AY	0.18374	-0.14422	0.37127	-0.14011
3926	1125	T83321	0.51067	0.51067		-0.14373	-0.4646	0.08938	-0.42129
3931	6274	N47002	0.51066	0.51066		0.33011	-0.15441	0.27809	-0.23257
3933	6600	H91815	0.50996	0.50996	FGB	0.33312	-0.08892	0.33043	-0.17953
3935	7442	N63943	0.50972	0.50972	LYZ	0.33719	-0.11501	0.36439	-0.14533
3936	12389	AA873056	0.50972	0.50972	RAD51	0.32568	-0.09423	0.32361	-0.18611
3937	13285	N66138	0.50972	0.50972	CREB5	0.13895	-0.10182	0.14841	-0.36131
3939	8668	AA426037	0.50924	0.50924	RBM28	0.16663	-0.35337	0.17188	-0.33736
3941	4899	N63892	0.50901	0.50901		0.50542	0.20044	0.26174	-0.24727
3942	5143	R22065	0.50889	0.50889		0.35517	0.01645	0.18557	-0.32332
3943	7384	R05416	0.50877	0.50877	CD48	0.10474	-0.31275	0.22072	-0.28805
3946	5188	R31218	0.50854	0.50854		0.52146	0.30353	0.30299	-0.20555
3952	4449	N49436	0.50806	0.50806	ZNF250	0.59126	0.16632	0.37577	-0.13229
3953	4943	H38148	0.50783	0.50783		0.54067	0.1835	0.26482	-0.24301
3957	14600	AA447689	0.50759	0.50759	LOC147299	0.47121	-0.09243	0.35817	-0.14942
3960	409	AA455058	0.50735	0.50735		0.12684	-0.31888	0.09418	-0.41317
3964	1704	R02728	0.50723	0.50723	TREML1	0.41746	0.17331	0.39171	-0.11552
3966	4017	H92642	0.50711	0.50711	BRUNOL4	0.41626	0.12579	0.27501	-0.2321
3967	6924	N45226	0.50688	0.50688		0.39037	0.12251	0.48957	-0.01731
3968	8407	H93424	0.50688	0.50688		0.19314	-0.23602	0.23495	-0.27193
3971	4540	AA621665	0.50664	0.50664		0.4802	0.08333	0.24514	-0.2615
3972	5337	AI130888	0.50664	0.50664		0.61215	0.23567	0.45282	-0.05382
3973	406	AA476305	0.50663	0.50663	SMG5	0.33926	-0.08849	0.33902	-0.16761
3975	3524	AA678990	0.5064	0.5064		0.3947	0.04659	0.23589	-0.27051
3976	3633	AA459652	0.5064	0.5064		0.44447	0.0395	0.25083	-0.25557
3977	8629	AA435936	0.5064	0.5064		0.19743	-0.08967	0.25367	-0.25273
3980	1004	R07530	0.50617	0.50617		0.05732	-0.39979	0.03367	-0.4725
3982	548	N70038	0.50616	0.50616	ARS2	0.07381	-0.33564	0.15386	-0.3523
3983	10619	AA465353	0.50593	0.50593	HDAC1	-0.3498	-0.6558	-0.05808	-0.56401
3986	4608	R30956	0.50569	0.50569		0.58595	0.22616	0.32901	-0.17668
3987	5401	H23270	0.50569	0.50569		0.34847	-0.08483	0.26648	-0.23921
3990	1773	AA701006	0.50558	0.50558	CRX	0.26036	-0.12369	0.17242	-0.33316
3992	5980	AA016016	0.50545	0.50545		0.12597	-0.25432	0.12399	-0.38146
3993	11200	T63072	0.50545	0.50545	JOSD1	0.08048	-0.34413	0.22285	-0.2826
3994	3245	H19427	0.50534	0.50534		0.19426	0.13931	0.39326	-0.11208
3995	4374	N20939	0.50522	0.50522	ALS2	0.5847	0.34872	0.38478	-0.12044
3997	8482	AA490483	0.50498	0.50498		0.18752	-0.35431	0.18824	-0.31674
3999	14684	N66624	0.50498	0.50498	QKI	0.39056	0.05312	0.37814	-0.12684
4000	5844	AA456651	0.50497	0.50497		0.70266	0.14811	0.54433	0.03936
4001	2744	N52051	0.50474	0.50474	COPA	0.31487	-0.09564	0.23447	-0.27027
4003	3939	N58192	0.50451	0.50451		0.42458	-0.01458	0.24366	-0.26085
4004	3890	N53362	0.5045	0.5045	PURG	0.52353	0.05743	0.44879	-0.05571
4007	3762	AI126727	0.50427	0.50427		0.39819	0.01063	0.34661	-0.15766
4008	5307	R90957	0.50427	0.50427		0.54695	0.21193	0.2954	-0.20887
4009	7461	AA262719	0.50427	0.50427	PTPN7	0.36061	-0.09799	0.41394	-0.09033
4010	394	R38196	0.50426	0.50426		0.30411	0.03005	0.30725	-0.19701
4012	4542	N71492	0.50392	0.50392		0.4111	0.10572	0.26014	-0.24378
4013	3575	H59805	0.50391	0.50391	IGF2BP1	0.38165	0.09953	0.38768	-0.11623
4014	1685	N54085	0.50391	0.50391		0.27896	0.02153	0.26025	-0.24366
4015	528	R68581	0.5038	0.5038	RNASEH2B	0.21613	-0.12738	0.22191	-0.28189
4016	817	W94774	0.50379	0.50379		-0.20736	-0.57766	-0.02679	-0.53058
4017	1014	AA032084	0.50379	0.50379		0.27753	-0.16284	0.11759	-0.3862
4019	953	N47313	0.50368	0.50368		0.33716	-0.22519	0.21924	-0.28444
4021	6163	N48975	0.50367	0.50367		0.56149	0.13033	0.41862	-0.08505
4022	5126	AA703640	0.50344	0.50344		0.47041	0.11088	0.40013	-0.10331
4027	7436	AA701545	0.50331	0.50331	RNASE6	0.12522	-0.29739	0.18468	-0.31863
4029	4967	N26026	0.50309	0.50309	SIP1	0.42267	0.0886	0.22357	-0.27952
4030	9862	N47091	0.50308	0.50308	RBM15	-0.14471	-0.56603	-0.03746	-0.54054
4032	7850	AA456611	0.50297	0.50297	FLOT1	0.48453	-0.11384	0.4044	-0.09857
4033	6750	AA421468	0.50285	0.50285	GLIPR1L1	0.14721	-0.11472	0.22404	-0.27881
4034	7186	R38540	0.50285	0.50285		0.16991	-0.22968	0.25658	-0.24627
4035	2903	AA431402	0.50284	0.50284		0.45908	0.04963	0.38288	-0.11996
4037	6794	N32919	0.50272	0.50272	GNPNAT1	0.5742	0.14429	0.53876	0.03604
4040	7309	AA430512	0.5026	0.5026	SERPINB9	-0.09142	-0.52001	-0.00925	-0.51185
4042	10030	N50802	0.50238	0.50238	GFM1	-0.26153	-0.48004	0.101	-0.40138
4046	4094	N62340	0.5019	0.5019	FBXO45	0.38498	0.03531	0.22499	-0.27691
4047	4985	AA701108	0.5019	0.5019		0.4126	0.00785	0.19109	-0.31081
4048	5180	R89356	0.5019	0.5019	GYPA	0.40365	0.02879	0.22072	-0.28118
4049	5432	AA706870	0.5019	0.5019	LGALS13	0.44824	-0.00794	0.37245	-0.12945
4050	4405	AA464952	0.50189	0.50189		0.48236	0.10806	0.31057	-0.19132
4051	5306	AA700636	0.50178	0.50178		0.45255	0.1449	0.31692	-0.18486
4055	9379	H72107	0.50166	0.50166	LOC150383	-0.21031	-0.45678	0.07889	-0.42277
4057	7331	AA452753	0.50143	0.50143	RPS6KA1	0.21065	-0.19827	0.30797	-0.19346
4059	1615	AA485441	0.5013	0.5013	SLC25A39	0.09364	-0.17987	0.21995	-0.28135
4060	12318	H08446	0.5013	0.5013	GYS1	0.5629	0.1686	0.54297	0.04167
4062	4676	H70962	0.50118	0.50118		0.48055	0.13754	0.22712	-0.27406
4063	402	W47416	0.50095	0.50095	C11orf30	0.25781	-0.1563	0.1832	-0.31775
4065	5014	H83123	0.50083	0.50083		0.53949	0.17149	0.24283	-0.258
4067	6645	AA702399	0.50071	0.50071	PCNX	0.39432	-0.0316	0.45638	-0.04433
4068	8718	AA418846	0.50071	0.50071	MAST4	0.28384	-0.10687	0.36729	-0.13342
4073	5277	W92045	0.50023	0.50023		0.36753	0.03893	0.2433	-0.25693
4074	6696	AA626845	0.50023	0.50023	DDX3X	0.34879	-0.07752	0.34068	-0.15955
4075	8562	AA086475	0.50023	0.50023	CUL5	0.21448	-0.22863	0.31294	-0.18729
4076	2131	AA063598	0.50011	0.50011	ZNF594	0.18383	-0.19755	0.19849	-0.30162
4077	7873	AA291513	0.5	0.5	BCL7B	0.11482	-0.23138	0.28189	-0.21811
4080	5268	N74625	0.49953	0.49953		0.49916	0.20858	0.25771	-0.24182
4082	11246	R63735	0.49953	0.49953	CXXC5	-0.08743	-0.53515	0.04339	-0.45614
4083	5943	AA121271	0.49952	0.49952		0.4107	0.06798	0.36747	-0.13205
4085	8591	AA490777	0.49929	0.49929	TPM1	0.38856	-0.14919	0.33784	-0.16145
4087	7400	R09777	0.49929	0.49929	BIN2	0.32647	-0.1205	0.37814	-0.12115
4088	6447	N69694	0.49906	0.49906	CENPM	0.36665	-0.09473	0.36321	-0.13585
4089	10834	N72295	0.49882	0.49882		-0.22351	-0.63102	-0.07847	-0.57729
4090	24	H96504	0.49881	0.49881		0.54503	0.09334	0.44239	-0.05642
4094	4987	T99881	0.49834	0.49834	C18orf21	0.57136	0.2346	0.28402	-0.21432
4098	11201	AA448569	0.49798	0.49798	SRPX	0.18078	-0.24087	0.28467	-0.21331
[truncated: 12,749 more rows]

## Sheet: ADAxTP63
											0	0	0	2	2	2	2	2	2	2	2	2	1	1	1	1	1	4	3	3	3	3	3	4	4	4	4	4	4	4	4	4	4	4	4	4	4
											Skin1	Skin2	Skin3	MN38.1	MN40	MN41	MN38.2	MN39	MN35	MN32.1	MN26	MN30	PM14B	PM25.1	PM25.2	PM27	PM34.2	MM36	MM-02	MM-05	MM-06	MM-12	MM-14A	MM-01	MM-03	MM-07A	MM-07B	MM-08	MM-10	MM-11	MM-13	MM-15	MM-16	MM-20	MM-21	MM34.3	MM34.4		UGCluster
										TP63	1.999	2.105	1.827	2.774	2.199	1.622	2.437	1.032	0.881	1.186	2.778	1.884	-1.524	1.183	1.512	-0.226	-1.777	-0.153	-0.371	-1.94	-1.109	-1.677	-0.382	-2.168	-1.699	-2.303	-1.613	-1.987	-1.38	-1.189	-1.229	-0.47	-1.173	-1.945	-0.66	-1.788	-1.999	TP63	Hs.137569
										ADA	-1.229	-1.034	-0.521	-1.001	-0.348	-0.917	-0.803	-0.54	0.052	-1.076	-1.007	-0.926	0.102	-0.441	-0.016	0.237	0.51	-0.138	-0.464	0.295	-0.056	1.14	0.015	1.74	-0.001	1.509	1.213	0.445	-0.171	0.228	0.723	-0.258	-0.028	-0.018	1.459	1.237	0.087		Hs.654536
[truncated: 16 more columns]

## Sheet: 27genes-Heatmap
											skin
											nevy
											primary
											metastases

## Sheet: PKP1+JUDXDSP and CLDN1XAQP3
												Skin1	Skin2	Skin3	MN38.1	MN40	MN41	MN38.2	MN39	MN35	MN32.1	MN26	MN30	PM14B	PM25.1	PM25.2	PM27	PM34.2	MM36	MM-02	MM-05	MM-06	MM-12	MM-14A	MM-01	MM-03	MM-07A	MM-07B	MM-08	MM-10	MM-11	MM-13	MM-15	MM-16	MM-20	MM-21	MM34.3	MM34.4
62	13938	R33456	1.13016	DSP	-0.72423	0.32696	0.51257	-0.734	0.39616	0.49526		5.196	5.35	4.766	3.406	2.991	2.493	2.939	2.151	2.039	2.807	4.452	4.273	-3.267	2.872	3.43	1.903	-3.539	1.082	-3.215	-2.924	-2.661	-2.782	-2.696	-1.207	-2.827	-1.736	-2.027	-0.191	-4.616	-3.058	-2.556	-0.177	-3.198	-4.247	-1.067	-2.179	-1.98
				PKP1+JUD								3.373	3.326	3.0215	3.1475	1.9385	1.89	3.33	1.069	1.328	1.6505	2.7405	2.035	-2.8555	2.434	2.5625	0.385	-1.8695	0.7825	-2.058	-1.82	-0.9075	-1.7275	-1.6635	-0.5015	-2.2435	-0.855	-0.9535	-2.3215	-2.5565	-1.7685	-2.056	-0.1925	-2.3235	-2.004	-1.354	-1.729	-2.041
93	13911	R06417	1.11095	JUP	-0.67941	0.34707	0.50159	-0.69085	0.4201	0.51185		2.994	3.155	2.761	2.722	1.548	1.282	3.038	0.506	1.05	1.148	2.811	1.902	-2.955	2.272	2.815	0.575	-1.565	0.522	-2.54	-1.443	0.218	-1.726	-2.046	0.325	-2.013	-1.815	-1.12	-1.479	-2.42	-1.526	-1.698	-0.358	-2.295	-1.513	-0.922	-0.746	-1.463
10	13951	AA733090	1.20555	PKP1	-0.68116	0.40402	0.5468	-0.67544	0.53011	0.53011		3.752	3.497	3.282	3.573	2.329	2.498	3.622	1.632	1.606	2.153	2.67	2.168	-2.756	2.596	2.31	0.195	-2.174	1.043	-1.576	-2.197	-2.033	-1.729	-1.281	-1.328	-2.474	0.105	-0.787	-3.164	-2.693	-2.011	-2.414	-0.027	-2.352	-2.495	-1.786	-2.712	-2.619
				CLDN1	-0.57119	0.42721	0.46254	-0.62423	0.51778	0.46728		2.275	2.266	1.528	0.591	1.613	1.296	1.905	1.609	1.344	0.549	1.888	1.061	-1.497	0.338	0.422	0.525	-1.495	-0.193	-0.24	-1.155	-0.679	-1.334	0.09	-0.799	-0.513	-2.129	-2.117	-0.61	-0.255	-1.811	-1.213	-0.036	-1.388	1.605	-0.718	-2.107	-0.778
36	13939	R91904	1.15765	AQP3	-0.69597	0.36933	0.47231	-0.66287	0.49478	0.51067		3.578	4.071	3.553	2.048	1.881	2.047	2.385	1.58	1.919	2.276	3.436	2.057	-2.783	2.427	2.88	-0.146	-1.888	0.781	-1.373	-1.94	-1.056	-1.046	-1.339	-1.862	-2.381	-1.63	-1.834	-1.905	-2.579	-2.909	-1.345	-0.788	-2.11	-3.134	-0.782	-0.509	-1.578

## Sheet: AQP
	gene expression
	Skin1	Skin2	Skin3	MN38.1	MN40	MN41	MN38.2	MN39	MN35	MN32.1	MN26	MN30	PM14B	PM25.1	PM25.2	PM27	PM34.2	MM36	MM-02	MM-05	MM-06	MM-12	MM-14A	MM-01	MM-03	MM-07A	MM-07B	MM-08	MM-10	MM-11	MM-13	MM-15	MM-16	MM-20	MM-21	MM34.3	MM34.4										UGCluster	Name	Symbol
AQP3	3.578	4.071	3.553	2.048	1.881	2.047	2.385	1.58	1.919	2.276	3.436	2.057	-2.783	2.427	2.88	-0.146	-1.888	0.781	-1.373	-1.94	-1.056	-1.046	-1.339	-1.862	-2.381	-1.63	-1.834	-1.905	-2.579	-2.909	-1.345	-0.788	-2.11	-3.134	-0.782	-0.509	-1.578
AQP1	0.784	0.519	1.936	3.51	1.121	3.206	3.037	2.344	1.869	2.582	1.11	1.872	-1.694	0.875	-0.308	0.892	-0.855	0.156	-0.275	-1.472	-2.337	0.036	-1.76	-1.965	-1.749	-2.299	-2.211	-3.344	-1.532	-1.506	-1.523	0.97	-2	-1.881	1.229	0.586	0.077
AQP5	0.159	0.897	1.691	2.35	2.782	2.333	0.707	1.227	1.714	-0.389	-0.9	-0.363	-0.659	0.65	1.082	1.378	-1.258	0.484	-0.392	-1.47	0.67	-0.828	-0.557	-0.242	-1.172	-1.348	-0.556	0.377	-0.573	-1.051	-0.988	-0.91	-1.427	-0.681	-0.921	-0.962	-0.856
AQP9	0.532	-0.609	-0.037	0.118	0.979	2.476	0.958	0.34	1.089	1.086	1.18	1.524	-0.208	0.56	0.157	-1.758	1.585	1.221	0.378	-1.141	-1.668	0.044	0.073	-1.838	-1.898	-0.995	-1.163	-1.215	-0.536	-1.401	-1.024	2.532	-1.363	-1.15	-0.736	0.692	1.049
AQP7	-0.204	0.332	-0.15	0.644	2.502	0.421	0.246	0.102	0.798	-0.413	-0.788	-1.509	-0.742	-0.728	-0.919	-0.901	-0.057	0.11	0.582	-0.846	0.006	0.554	0.373	-0.469	-0.895	-0.816	-0.344	-0.069	-0.2	-0.317	0.731	4.526	-0.356	0.105	0.19	-0.79	-0.128
AQP4	0.298	-0.026	-0.206	-0.349	1.111	-0.884	0.851	0.242	-0.131	-0.497	-0.116	0.8	0.009	-0.249	-0.151	0.45	-0.298	2.082	0.147	-0.112	-0.502	0.123	0.474	-0.441	-0.03	-0.207	-0.381	-1.882	0.505	0.386	0.159	-0.068	0.352	-0.085	0.428	-0.999	-0.653
	1.26325	1.2195	1.78575	2.0065	1.69075	2.5155	1.77175	1.37275	1.64775	1.38875	1.2065	1.2725	-1.336	1.128	0.95275	0.0915	-0.604	0.6605	-0.4155	-1.50575	-1.09775	-0.4485	-0.89575	-1.47675	-1.8	-1.568	-1.441	-1.52175	-1.305	-1.71675	-1.22	0.451	-1.725	-1.7115	-0.3025	-0.04825	-0.327
	AQP3	AQP1	AQP5	AQP9
Skin3	3.553	1.936	1.691	-0.037		1.78575
Skin1	3.578	0.784	0.159	0.532		1.26325
Skin2	4.071	0.519	0.897	-0.609		1.2195
MN41	2.047	3.206	2.333	2.476		2.5155
MN38.1	2.048	3.51	2.35	0.118		2.0065
MN38.2	2.385	3.037	0.707	0.958		1.77175
MN40	1.881	1.121	2.782	0.979		1.69075
MN35	1.919	1.869	1.714	1.089		1.64775														skin
MN32.1	2.276	2.582	-0.389	1.086		1.38875
MN39	1.58	2.344	1.227	0.34		1.37275														nevy
MN30	2.057	1.872	-0.363	1.524		1.2725
MN26	3.436	1.11	-0.9	1.18		1.2065														primary
PM25.1	2.427	0.875	0.65	0.56		1.128
PM25.2	2.88	-0.308	1.082	0.157		0.95275														metastases
PM36	0.781	0.156	0.484	1.221		0.6605
PM27	-0.146	0.892	1.378	-1.758		0.0915
PM34.2	-1.888	-0.855	-1.258	1.585		-0.604
PM14B	-2.783	-1.694	-0.659	-0.208		-1.336
MM-15	-0.788	0.97	-0.91	2.532		0.451
MM34.3	-0.509	0.586	-0.962	0.692		-0.04825
MM-21	-0.782	1.229	-0.921	-0.736		-0.3025
MM34.4	-1.578	0.077	-0.856	1.049		-0.327
MM-02	-1.373	-0.275	-0.392	0.378		-0.4155
MM-12	-1.046	0.036	-0.828	0.044		-0.4485
MM-14A	-1.339	-1.76	-0.557	0.073		-0.89575
MM-06	-1.056	-2.337	0.67	-1.668		-1.09775
MM-13	-1.345	-1.523	-0.988	-1.024		-1.22
MM-10	-2.579	-1.532	-0.573	-0.536		-1.305
MM-07B	-1.834	-2.211	-0.556	-1.163		-1.441
MM-01	-1.862	-1.965	-0.242	-1.838		-1.47675
MM-05	-1.94	-1.472	-1.47	-1.141		-1.50575
MM-08	-1.905	-3.344	0.377	-1.215		-1.52175
MM-07A	-1.63	-2.299	-1.348	-0.995		-1.568
MM-20	-3.134	-1.881	-0.681	-1.15		-1.7115
MM-11	-2.909	-1.506	-1.051	-1.401		-1.71675
MM-16	-2.11	-2	-1.427	-1.363		-1.725
MM-03	-2.381	-1.749	-1.172	-1.898		-1.8
[truncated: 14 more columns]

## Sheet: AQP_heatmap
AQP3
AQP1
AQP5
AQP9
