# Supplementary material for: Cancer Biomarker Discovery: The Entropic Hallmark
Source: PLoS One. 2010 Aug 18;5(8):e12262. doi: 10.1371/journal.pone.0012262 (PMC2923618; doi:10.1371/journal.pone.0012262)
Supplement: File S3 — True Data Supporting File (7.23 MB XLS) [file pone.0012262.s003.xls]

## Sheet: Results-Complexity-31samples
>>>>>>>>> Calculo de H, MPR-C, M-C para Genes (Cancer) - Lapointe-Data :
Archivo de datos ( INFILE1 ) = prostata31dat1.txt
Archivo de salida ( OUTFILE1 ) = true31dat-d1.out
FILEDATA = <MicroarrayData>
NPAT = 31
NGEN = 0
..... True-Data Codigos:
IBKOD1= 0 ===> Gleason 3
IBKOD1= 1 ===> Gleason 4
IBKOD1= 2 ===> Gleason 5
	ITOT	JJP	SAMPLE	IBKOD	HHH	CMPR	CMAVEK0	CMAVEK2
Prostate_normal_adjacent_cancer_02-003E	1	1	Prostate_normal	0	0.962435	0.111286	0.0635439	0.064673
Prostate_normal_adjacent_cancer_03-015F	2	2	Prostate_normal	0	0.983485	0.0425188	0.0147121	0.0214191
Prostate_cancer_03-021F_LCM_GL3	3	3	Prostate_cancer	0	0.986015	0.0383427	0.0187612	0.02221
Prostate_cancer_03-029B_LCM_GL3	4	4	Prostate_cancer	0	0.995403	0.0139697	0.0080802	0.0197603
Prostate_cancer_03-060A_LCM_GL3	5	5	Prostate_cancer	0	0.997399	0.00890373	0.0100495	0.0174475
Prostate_normal_adjacent_cancer_03-063A	6	6	Prostate_normal	0	0.957221	0.0903197	0.0441049	0.0736173
Prostate_normal_adjacent_cancer_03-066C	7	7	Prostate_normal	0	0.988858	0.0338918	0.0226022	0.0385832
Prostate_normal_adjacent_cancer_03-068D	8	8	Prostate_normal	0	0.988445	0.0311203	0.0141353	0.0297142
Prostate_cancer_03-119D_LCM_GL3	9	9	Prostate_cancer	0	0.996007	0.0130677	0.0134991	0.019887
Prostate_cancer_03-138A_LCM_GL3	10	10	Prostate_cancer	0	0.988258	0.0306126	0.0152409	0.0283083
Prostate_cancer_03-140B_LCM_GL3	11	11	Prostate_cancer	0	0.985022	0.046963	0.0247153	0.0350985
Prostate_cancer_02-053C_LCM_GL4	12	12	Prostate_cancer	1	0.97646	0.0607786	0.043574	0.0472382
Prostate_cancer_03-055H_LCM_GL4	13	13	Prostate_cancer	1	0.973457	0.0621062	0.0390281	0.0413591
Prostate_normal_adjacent_cancer_03-066C	14	14	Prostate_normal	1	0.983996	0.0383924	0.0218123	0.0263179
Prostate_cancer_03-093D_LCM_GL4	15	15	Prostate_cancer	1	0.978687	0.049541	0.0324931	0.0381625
Prostate_normal_adjacent_cancer_03-115E	16	16	Prostate_normal	1	0.973378	0.0722356	0.0394966	0.0361445
Prostate_cancer_03-135C_LCM_GL4	17	17	Prostate_cancer	1	0.987473	0.0374165	0.0271776	0.0182453
Prostate_normal_adjacent_cancer_03-141C	18	18	Prostate_normal	1	0.978817	0.0623237	0.0338372	0.0311917
Prostate_normal_adjacent_cancer_03-155C	19	19	Prostate_normal	1	0.991199	0.0288667	0.0222318	0.0231579
Prostate_cancer_03-158F_LCM_GL4	20	20	Prostate_cancer	1	0.971119	0.0850943	0.0466312	0.0425642
Prostate_cancer_03-159_LCM_GL4	21	21	Prostate_cancer	1	0.97063	0.0801417	0.0463812	0.0393336
Prostate_cancer_03-207C_LCM_GL4	22	22	Prostate_cancer	1	0.973123	0.0667688	0.0430141	0.0393933
Prostate_normal_adjacent_cancer_04-030A	23	23	Prostate_normal	1	0.986778	0.0370761	0.0325587	0.0421035
Prostate_cancer_03-068D_LCM_GL5	24	24	Prostate_cancer	2	0.973791	0.0700123	0.0435498	0.0339431
Prostate_normal_adjacent_cancer_03-089D	25	25	Prostate_normal	2	0.975524	0.0586205	0.0368699	0.0222264
Prostate_cancer_03-115E_LCM_GL5	26	26	Prostate_cancer	2	0.976539	0.0719201	0.041773	0.0302613
Prostate_normal_adjacent_cancer_03-116C	27	27	Prostate_normal	2	0.97831	0.0535097	0.0357565	0.0272965
Prostate_cancer_03-143C_LCM_GL5	28	28	Prostate_cancer	2	0.977797	0.062886	0.034162	0.0242723
Prostate_normal_adjacent_cancer_03-152A	29	29	Prostate_normal	2	0.972537	0.0707097	0.0462533	0.0294928
Prostate_normal_adjacent_cancer_03-184C	30	30	Prostate_normal	2	0.985439	0.0428693	0.0322605	0.0236148
Prostate_normal_adjacent_cancer_04-023C	31	31	Prostate_normal	2	0.987529	0.0339966	0.0313931	0.0279458
++++++++ CORRELASION ENTRE GENES Y H ( Pearson ) ; All ; NPAT = 31
++++++++ CORRELASION ENTRE GENES Y C-MPR ( Pearson ) ; All ; NPAT = 31
++++++++ CORRELASION ENTRE GENES Y C-M ( Pearson ) ; All ; NPAT = 31
++++++++ CORRELASION ENTRE GENES Y C-M0 ( Pearson ) ; All ; NPAT = 31
++++++++ CORRELASION ENTRE GENES Y C-M1 ( Pearson ) ; All ; NPAT = 31
++++++++ CORRELASION ENTRE GENES Y C-M2 ( Pearson ) ; All ; NPAT = 31
++++++++ CORRELASION ENTRE GENES Y H ( Spearman ) ; All ; NPAT = 31
++++++++ CORRELASION ENTRE GENES Y C-MPR ( Spearman ) ; All ; NPAT = 31
++++++++ CORRELASION ENTRE GENES Y C-M ( Spearman ) ; All ; NPAT = 31
++++++++ CORRELASION ENTRE GENES Y CM0 ( Spearman ) ; All ; NPAT = 31
++++++++ CORRELASION ENTRE GENES Y CM1 ( Spearman ) ; All ; NPAT = 31
++++++++ CORRELASION ENTRE GENES Y CM2 ( Spearman ) ; All ; NPAT = 31
++++++++ CORRELASION ENTRE GENES Y H ( Pearson ) ; IBKOD1 = 0 ; KPMAX = 11
++++++++ CORRELASION ENTRE GENES Y C-MPR ( Pearson ) ; IBKOD1 = 0 ; KPMAX = 11
++++++++ CORRELASION ENTRE GENES Y C-M0 ( Pearson ) ; IBKOD1 = 0 ; KPMAX = 11
++++++++ CORRELASION ENTRE GENES Y H ( Pearson ) ; IBKOD1 = 1 ; KPMAX = 12
++++++++ CORRELASION ENTRE GENES Y C-MPR ( Pearson ) ; IBKOD1 = 1 ; KPMAX = 12
++++++++ CORRELASION ENTRE GENES Y C-M1 ( Pearson ) ; IBKOD1 = 1 ; KPMAX = 12
++++++++ CORRELASION ENTRE GENES Y H ( Pearson ) ; IBKOD1 = 2 ; KPMAX = 8
++++++++ CORRELASION ENTRE GENES Y C-MPR ( Pearson ) ; IBKOD1 = 2 ; KPMAX = 8
++++++++ CORRELASION ENTRE GENES Y C-M2 ( Pearson ) ; IBKOD1 = 2 ; KPMAX = 8
++++++++ CORRELASION ENTRE GENES Y H ( Spearman ) ; IBKOD1 = 0 ; KPMAX = 11
++++++++ CORRELASION ENTRE GENES Y C-MPR ( Spearman ) ; IBKOD1 = 0 ; KPMAX = 11
++++++++ CORRELASION ENTRE GENES Y C-M0 ( Spearman ) ; IBKOD1 = 0 ; KPMAX = 11
++++++++ CORRELASION ENTRE GENES Y H ( Spearman ) ; IBKOD1 = 1 ; KPMAX = 12
++++++++ CORRELASION ENTRE GENES Y C-MPR ( Spearman ) ; IBKOD1 = 1 ; KPMAX = 12
++++++++ CORRELASION ENTRE GENES Y C-M1 ( Spearman ) ; IBKOD1 = 1 ; KPMAX = 12
++++++++ CORRELASION ENTRE GENES Y H ( Spearman ) ; IBKOD1 = 2 ; KPMAX = 8
++++++++ CORRELASION ENTRE GENES Y C-MPR ( Spearman ) ; IBKOD1 = 2 ; KPMAX = 8
++++++++ CORRELASION ENTRE GENES Y C-M2 ( Spearman ) ; IBKOD1 = 2 ; KPMAX = 8
++++++++ CORRELASION ENTRE GENES Y H, C-MPR , C-M ( Pearson & Spearman ) :

## Sheet: Results-Complexity-29samples
True Data:		NGEN = 13188
		NPAT = 29
Correlation with f0
IBKOD1= 0 ===> Gleason 3
IBKOD1= 1 ===> Gleason 4
IBKOD1= 2 ===> Gleason 5
ITOT	JJP	SAMPLE	IBKOD	HHH	CMPR	CMAVEK0	CMAVEK2
1	1	PNA_03-015F	0	0.983486	0.0425187	0.0141472	0.021419
2	2	PC_03-021F_LCM_	0	0.986016	0.0383425	0.0161608	0.0222099
3	3	PC_03-029B_LCM_	0	0.995403	0.0139697	0.00620568	0.0197602
4	4	PC_03-060A_LCM_	0	0.997399	0.0089037	0.00805482	0.0174474
5	5	PNA_03-066C	0	0.988858	0.0338917	0.0203067	0.038583
6	6	PNA_03-068D	0	0.988445	0.0311202	0.0135935	0.0297141
7	7	PC_03-119D_LCM_	0	0.996007	0.0130676	0.0117792	0.019887
8	8	PC_03-138A_LCM_	0	0.988258	0.0306125	0.0129471	0.0283082
9	9	PC_03-140B_LCM_	0	0.985022	0.0469628	0.0219632	0.0350984
10	10	PC_02-053C_LCM_	1	0.97646	0.0607784	0.0434294	0.047238
11	11	PC_03-055H_LCM_	1	0.973457	0.062106	0.0384859	0.0413589
12	12	PNC_03-066C	1	0.983996	0.0383923	0.0216289	0.0263178
13	13	PC_03-093D_LCM_	1	0.978687	0.0495408	0.0325264	0.0381623
14	14	PNA_03-115E	1	0.973378	0.0722353	0.0410054	0.0361443
15	15	PC_03-135C_LCM_	1	0.987473	0.0374164	0.0245235	0.0182452
16	16	PNA_03-141C	1	0.978817	0.0623235	0.0350939	0.0311916
17	17	PNA_03-155C	1	0.991199	0.0288666	0.0214143	0.0231578
18	18	PC_03-158F_LCM_	1	0.971119	0.085094	0.0473336	0.0425641
19	19	PC_03-159_LCM_G	1	0.97063	0.0801415	0.0488582	0.0393335
20	20	PC_03-207C_LCM_	1	0.973123	0.0667686	0.0421585	0.0393932
21	21	PNA_04-030A	1	0.986778	0.037076	0.0309685	0.0421034
22	22	PC_03-068D_LCM_	2	0.973791	0.070012	0.0442745	0.033943
23	23	PNA_03-089D	2	0.975524	0.0586203	0.0353802	0.0222263
24	24	PC_03-115E_LCM_	2	0.976539	0.0719199	0.0426249	0.0302612
25	25	PNA_03-116C	2	0.97831	0.0535095	0.0352059	0.0272964
26	26	PC_03-143C_LCM_	2	0.977798	0.0628858	0.0319688	0.0242722
27	27	PNA_03-152A	2	0.972537	0.0707095	0.0458353	0.0294927
28	28	PNA_03-184C	2	0.985439	0.0428692	0.0296292	0.0236148
29	29	PNA_04-023C	2	0.987529	0.0339965	0.0285629	0.0279457

## Sheet: Results-correlation
True Data:		NGEN = 13188
		NPAT = 29
Correlation with f0
IKCOD2= 3	===>	Gleason 3
IKCOD2= 4	===>	Gleason 4
IKCOD2= 5	===>	Gleason 5
				ranking
II	Gene	H-Pear	JSM-Pear	H-Spear	JSM-Spear				Gene title	Gene symbol	Gene ID	UniGene title	UniGene symbol	UniGene ID	Nucleotide Title	GI	GenBank Accession	Platform_CLONEID	Platform_ORF	Platform_SPOTID	Chromosome location	Chromosome annotation	GO:Function	GO:Process	GO:Component	GO:Function	GO:Process	GO:Component
9878	101164_NM_078626_CDKN2C	-0.76568	0.631	-0.80099	0.66552				cyclin-dependent kinase inhibitor 2C (p18, inhibits CDK4)	CDKN2C	1031				Homo sapiens cyclin-dependent kinase inhibitor 2C (p18, inhibits CDK4) (CDKN2C), transcript variant 2, mRNA	89903019	NM_078626	101164			1p32	Chromosome 1, NC_000001.9 (51206955..51212897)	cyclin-dependent protein kinase inhibitor activity///protein binding///protein kinase binding	G1/S transition of mitotic cell cycle///cell cycle///cell cycle arrest///induction of apoptosis///negative regulation of cell growth///negative regulation of cell proliferation///negative regulation of phosphorylation///oligodendrocyte differentiation///regulation of cyclin-dependent protein kinase activity	cytoplasm///nucleus	GO:0004861///GO:0005515///GO:0019901	GO:0000082///GO:0007049///GO:0007050///GO:0006917///GO:0030308///GO:0008285///GO:0042326///GO:0048709///GO:0000079	GO:0005737///GO:0005634
3327	93420_NM_078626_CDKN2C	-0.73958	0.63259	-0.77685	0.6867				cyclin-dependent kinase inhibitor 2C (p18, inhibits CDK4)	CDKN2C	1031				Homo sapiens cyclin-dependent kinase inhibitor 2C (p18, inhibits CDK4) (CDKN2C), transcript variant 2, mRNA	89903019	NM_078626	93420			1p32	Chromosome 1, NC_000001.9 (51206955..51212897)	cyclin-dependent protein kinase inhibitor activity///protein binding///protein kinase binding	G1/S transition of mitotic cell cycle///cell cycle///cell cycle arrest///induction of apoptosis///negative regulation of cell growth///negative regulation of cell proliferation///negative regulation of phosphorylation///oligodendrocyte differentiation///regulation of cyclin-dependent protein kinase activity	cytoplasm///nucleus	GO:0004861///GO:0005515///GO:0019901	GO:0000082///GO:0007049///GO:0007050///GO:0006917///GO:0030308///GO:0008285///GO:0042326///GO:0048709///GO:0000079	GO:0005737///GO:0005634
8023	98981_NM_078626_CDKN2C	-0.75048	0.61189	-0.77537	0.64483				cyclin-dependent kinase inhibitor 2C (p18, inhibits CDK4)	CDKN2C	1031				Homo sapiens cyclin-dependent kinase inhibitor 2C (p18, inhibits CDK4) (CDKN2C), transcript variant 2, mRNA	89903019	NM_078626	98981			1p32	Chromosome 1, NC_000001.9 (51206955..51212897)	cyclin-dependent protein kinase inhibitor activity///protein binding///protein kinase binding	G1/S transition of mitotic cell cycle///cell cycle///cell cycle arrest///induction of apoptosis///negative regulation of cell growth///negative regulation of cell proliferation///negative regulation of phosphorylation///oligodendrocyte differentiation///regulation of cyclin-dependent protein kinase activity	cytoplasm///nucleus	GO:0004861///GO:0005515///GO:0019901	GO:0000082///GO:0007049///GO:0007050///GO:0006917///GO:0030308///GO:0008285///GO:0042326///GO:0048709///GO:0000079	GO:0005737///GO:0005634
218	89884_NM_000240_MAOA	-0.73868	0.68168	-0.76502	0.71872				monoamine oxidase A	MAOA	4128				Homo sapiens monoamine oxidase A (MAOA), nuclear gene encoding mitochondrial protein, mRNA	33469954	NM_000240	89884			Xp11.3	Chromosome X, NC_000023.9 (43400353..43491012)	amine oxidase activity///electron carrier activity///protein binding	behavior///catecholamine metabolic process///dopamine catabolic process///oxidation reduction	integral to membrane///membrane///mitochondrial outer membrane///mitochondrion	GO:0008131///GO:0009055///GO:0005515	GO:0007610///GO:0006584///GO:0042420///GO:0055114	GO:0016021///GO:0016020///GO:0005741///GO:0005739
5290	95667_AF130048_	-0.72448	0.52858	-0.75714	0.51478				hypothetical LOC286144	LOC286144	286144				Homo sapiens clone FLB3344 PRO0845 mRNA, complete cds	11493402	AF130048	95667			8q22.1	Chromosome 8, NC_000008.9 (93964934..94047548, complement)
9020	100108_BP367148_UQCRH	-0.70899	0.42975	-0.74729	0.47783				ubiquinol-cytochrome c reductase hinge protein	UQCRH	7388	Ubiquinol-cytochrome c reductase hinge protein	UQCRH	Hs.481571	BP367148 Sugano cDNA library, thymus Homo sapiens cDNA clone TMS03265 5-, mRNA sequence	52297398	BP367148	100108			1p33	Chromosome 1, NC_000001.9 (46541967..46555035)	ubiquinol-cytochrome-c reductase activity///ubiquinol-cytochrome-c reductase activity	aerobic respiration///mitochondrial electron transport, ubiquinol to cytochrome c///oxidation reduction///oxidative phosphorylation///transport	membrane///mitochondrial respiratory chain///mitochondrion	GO:0008121///GO:0008121	GO:0009060///GO:0006122///GO:0055114///GO:0006119///GO:0006810	GO:0016020///GO:0005746///GO:0005739
3178	93267_NM_012248_SEPHS2	-0.65692	0.47018	-0.74187	0.5734				selenophosphate synthetase 2	SEPHS2	22928				Homo sapiens selenophosphate synthetase 2 (SEPHS2), mRNA	24797146	NM_012248	93267			16p11.2	Chromosome 16, NC_000016.8 (30362453..30364725, complement)	ATP binding///nucleotide binding///selenide, water dikinase activity///selenide, water dikinase activity///selenium binding///transferase activity	selenocysteine biosynthetic process	cellular_component	GO:0005524///GO:0000166///GO:0004756///GO:0004756///GO:0008430///GO:0016740	GO:0016260	GO:0005575
6866	97628_NM_000240_MAOA	-0.72683	0.66965	-0.73695	0.70049				monoamine oxidase A	MAOA	4128				Homo sapiens monoamine oxidase A (MAOA), nuclear gene encoding mitochondrial protein, mRNA	33469954	NM_000240	97628			Xp11.3	Chromosome X, NC_000023.9 (43400353..43491012)	amine oxidase activity///electron carrier activity///protein binding	behavior///catecholamine metabolic process///dopamine catabolic process///oxidation reduction	integral to membrane///membrane///mitochondrial outer membrane///mitochondrion	GO:0008131///GO:0009055///GO:0005515	GO:0007610///GO:0006584///GO:0042420///GO:0055114	GO:0016021///GO:0016020///GO:0005741///GO:0005739
1402	91237_NM_078626_CDKN2C	-0.71497	0.58921	-0.72759	0.59212				cyclin-dependent kinase inhibitor 2C (p18, inhibits CDK4)	CDKN2C	1031				Homo sapiens cyclin-dependent kinase inhibitor 2C (p18, inhibits CDK4) (CDKN2C), transcript variant 2, mRNA	89903019	NM_078626	91237			1p32	Chromosome 1, NC_000001.9 (51206955..51212897)	cyclin-dependent protein kinase inhibitor activity///protein binding///protein kinase binding	G1/S transition of mitotic cell cycle///cell cycle///cell cycle arrest///induction of apoptosis///negative regulation of cell growth///negative regulation of cell proliferation///negative regulation of phosphorylation///oligodendrocyte differentiation///regulation of cyclin-dependent protein kinase activity	cytoplasm///nucleus	GO:0004861///GO:0005515///GO:0019901	GO:0000082///GO:0007049///GO:0007050///GO:0006917///GO:0030308///GO:0008285///GO:0042326///GO:0048709///GO:0000079	GO:0005737///GO:0005634
7761	98655_BC051827_FLJ20457	-0.6902	0.47419	-0.7266	0.5335				chromosome 9 open reading frame 6	C9orf6	54942				Homo sapiens chromosome 9 open reading frame 6, mRNA (cDNA clone IMAGE:5177122), with apparent retained intron	30704738	BC051827	98655			9q31.3	Chromosome 9, NC_000009.10 (110736282..110743059)
12276	103970_BC008064_MAOA	-0.72975	0.60795	-0.7266	0.633				monoamine oxidase A	MAOA	4128				Homo sapiens monoamine oxidase A, mRNA (cDNA clone MGC:2288 IMAGE:2990003), complete cds	37589078	BC008064	103970			Xp11.3	Chromosome X, NC_000023.9 (43400353..43491012)	amine oxidase activity///electron carrier activity///protein binding	behavior///catecholamine metabolic process///dopamine catabolic process///oxidation reduction	integral to membrane///membrane///mitochondrial outer membrane///mitochondrion	GO:0008131///GO:0009055///GO:0005515	GO:0007610///GO:0006584///GO:0042420///GO:0055114	GO:0016021///GO:0016020///GO:0005741///GO:0005739
805	90537_AC135037_	-0.65871	0.46809	-0.72414	0.54187				N-acetylated alpha-linked acidic dipeptidase-like 2	NAALADL2	254827				Homo sapiens 3 BAC RP11-411M4 (Roswell Park Cancer Institute Human BAC Library) complete sequence	24308591	AC135037	90537			3q26.31	Chromosome 3, NC_000003.10 (176059805..177006122)			integral to membrane///membrane			GO:0016021///GO:0016020
3637	93816_CF127525_PDE6D	-0.54672	0.2921	-0.72069	0.45222				phosphodiesterase 6D, cGMP-specific, rod, delta	PDE6D	5147	Phosphodiesterase 6D, cGMP-specific, rod, delta	PDE6D	Hs.516808	UI-HF-ET0-awh-h-04-0-UI.r1 NIH_MGC_214 Homo sapiens cDNA clone IMAGE:30554571 5-, mRNA sequence	33205852	CF127525	93816			2q35-q36	Chromosome 2, NC_000002.10 (232305391..232354218, complement)	3',5'-cyclic-nucleotide phosphodiesterase activity///hydrolase activity///protein binding	response to stimulus///visual perception		GO:0004114///GO:0016787///GO:0005515	GO:0050896///GO:0007601
5763	96226_BC008064_MAOA	-0.72712	0.60282	-0.7202	0.62217				monoamine oxidase A	MAOA	4128				Homo sapiens monoamine oxidase A, mRNA (cDNA clone MGC:2288 IMAGE:2990003), complete cds	37589078	BC008064	96226			Xp11.3	Chromosome X, NC_000023.9 (43400353..43491012)	amine oxidase activity///electron carrier activity///protein binding	behavior///catecholamine metabolic process///dopamine catabolic process///oxidation reduction	integral to membrane///membrane///mitochondrial outer membrane///mitochondrion	GO:0008131///GO:0009055///GO:0005515	GO:0007610///GO:0006584///GO:0042420///GO:0055114	GO:0016021///GO:0016020///GO:0005741///GO:0005739
9040	100129_CR613581_MYCBP	-0.69284	0.45872	-0.71823	0.45172				c-myc binding protein	MYCBP	26292				full-length cDNA clone CL0BB019ZG07 of Neuroblastoma of Homo sapiens (human)	50494388	CR613581	100129			1p33-p32.2	Chromosome 1, NC_000001.9 (39101221..39111637, complement)	protein binding///transcription coactivator activity	regulation of transcription, DNA-dependent///spermatogenesis	cytoplasm///mitochondrion///nucleus	GO:0005515///GO:0003713	GO:0006355///GO:0007283	GO:0005737///GO:0005739///GO:0005634
7712	98594_CR598707_CCNG2	-0.66418	0.47901	-0.71823	0.50394				cyclin G2	CCNG2	901	Cyclin G2	CCNG2	Hs.13291	full-length cDNA clone CS0DC010YA03 of Neuroblastoma Cot 25-normalized of Homo sapiens (human)	50479514	CR598707	98594			4q21.1	Chromosome 4, NC_000004.10 (78297551..78306970)		cell cycle///cell cycle checkpoint///cell division///mitosis	cytoplasm		GO:0007049///GO:0000075///GO:0051301///GO:0007067	GO:0005737
9735	101011_NM_012248_SEPHS2	-0.65053	0.47092	-0.71773	0.55813				selenophosphate synthetase 2	SEPHS2	22928				Homo sapiens selenophosphate synthetase 2 (SEPHS2), mRNA	24797146	NM_012248	101011			16p11.2	Chromosome 16, NC_000016.8 (30362453..30364725, complement)	ATP binding///nucleotide binding///selenide, water dikinase activity///selenide, water dikinase activity///selenium binding///transferase activity	selenocysteine biosynthetic process	cellular_component	GO:0005524///GO:0000166///GO:0004756///GO:0004756///GO:0008430///GO:0016740	GO:0016260	GO:0005575
2641	92658_BM905295_ATP5C1	-0.6746	0.43082	-0.71232	0.44631				ATP synthase, H+ transporting, mitochondrial F1 complex, gamma polypeptide 1	ATP5C1	509	ATP synthase, H+ transporting, mitochondrial F1 complex, gamma polypeptide 1	ATP5C1	Hs.271135	AGENCOURT_6698659 NIH_MGC_72 Homo sapiens cDNA clone IMAGE:5558197 5-, mRNA sequence	19355686	BM905295	92658			10p15.1	Chromosome 10, NC_000010.9 (7870099..7889770)	contributes_to ATPase activity///contributes_to ATPase activity///hydrogen ion transporting ATP synthase activity, rotational mechanism///hydrogen ion transporting ATPase activity, rotational mechanism///metal ion binding	ATP synthesis coupled proton transport///ion transport///proton transport	membrane///mitochondrial matrix///mitochondrial proton-transporting ATP synthase complex, catalytic core F(1)///mitochondrion///proton-transporting two-sector ATPase complex	contributes_to GO:0016887///contributes_to GO:0016887///GO:0046933///GO:0046961///GO:0046872	GO:0015986///GO:0006811///GO:0015992	GO:0016020///GO:0005759///GO:0000275///GO:0005739///GO:0016469
1125	90911_BC051827_FLJ20457	-0.68115	0.4442	-0.71182	0.50443				chromosome 9 open reading frame 6	C9orf6	54942				Homo sapiens chromosome 9 open reading frame 6, mRNA (cDNA clone IMAGE:5177122), with apparent retained intron	30704738	BC051827	90911			9q31.3	Chromosome 9, NC_000009.10 (110736282..110743059)
4867	95187	-0.71875	0.48041	-0.71182	0.44384													95187		Failed Sequencing
9235	100402_BM905295_ATP5C1	-0.66834	0.44953	-0.70887	0.43842				ATP synthase, H+ transporting, mitochondrial F1 complex, gamma polypeptide 1	ATP5C1	509	ATP synthase, H+ transporting, mitochondrial F1 complex, gamma polypeptide 1	ATP5C1	Hs.271135	AGENCOURT_6698659 NIH_MGC_72 Homo sapiens cDNA clone IMAGE:5558197 5-, mRNA sequence	19355686	BM905295	100402			10p15.1	Chromosome 10, NC_000010.9 (7870099..7889770)	contributes_to ATPase activity///contributes_to ATPase activity///hydrogen ion transporting ATP synthase activity, rotational mechanism///hydrogen ion transporting ATPase activity, rotational mechanism///metal ion binding	ATP synthesis coupled proton transport///ion transport///proton transport	membrane///mitochondrial matrix///mitochondrial proton-transporting ATP synthase complex, catalytic core F(1)///mitochondrion///proton-transporting two-sector ATPase complex	contributes_to GO:0016887///contributes_to GO:0016887///GO:0046933///GO:0046961///GO:0046872	GO:0015986///GO:0006811///GO:0015992	GO:0016020///GO:0005759///GO:0000275///GO:0005739///GO:0016469
9037	100125_BQ877332_C6orf48	-0.65154	0.45036	-0.70394	0.53596				chromosome 6 open reading frame 48	C6orf48	50854	Chromosome 6 open reading frame 48	C6orf48	Hs.640836	AGENCOURT_8071922 NIH_MGC_112 Homo sapiens cDNA clone IMAGE:6089400 5-, mRNA sequence	22269340	BQ877332	100125			6p21.3	Chromosome 6, NC_000006.10 (31910672..31915520)
3083	93171_AK095528_FLJ21924	-0.59268	0.39218	-0.70246	0.46404				glutamine and serine rich 1	QSER1	79832				Homo sapiens cDNA FLJ38209 fis, clone FCBBF1000526	21754802	AK095528	93171			11p13	Chromosome 11, NC_000011.8 (32871368..32958392)
6900	97665_BG403270_SLK	-0.6755	0.47945	-0.70197	0.42808				STE20-like kinase (yeast)	SLK	9748	STE20-like kinase (yeast)	SLK	Hs.591922	602419425F1 NIH_MGC_93 Homo sapiens cDNA clone IMAGE:4526478 5-, mRNA sequence	13296718	BG403270	97665			10q25.1	Chromosome 10, NC_000010.9 (105717460..105777332)	ATP binding///DNA binding///nuclease activity///nucleotide binding///protein serine/threonine kinase activity///transferase activity	apoptosis///nucleotide-excision repair///protein amino acid phosphorylation	cytoplasm	GO:0005524///GO:0003677///GO:0004518///GO:0000166///GO:0004674///GO:0016740	GO:0006915///GO:0006289///GO:0006468	GO:0005737
5065	95397	-0.68749	0.54198	-0.70049	0.4867													95397		Failed Sequencing
7336	98146_X98001_RABGGTB	-0.63947	0.48681	-0.69754	0.47882				Rab geranylgeranyltransferase, beta subunit	RABGGTB	5876				H.sapiens mRNA for geranylgeranyl transferase II	1332507	X98001	98146			1p31	Chromosome 1, NC_000001.9 (76024474..76033352)	Rab-protein geranylgeranyltransferase activity///metal ion binding///prenyltransferase activity///protein binding///transferase activity///zinc ion binding	protein modification process///visual perception		GO:0004663///GO:0046872///GO:0004659///GO:0005515///GO:0016740///GO:0008270	GO:0006464///GO:0007601
6653	97301_NM_004231_ATP6V1F	-0.59012	0.45896	-0.69458	0.62118				ATPase, H+ transporting, lysosomal 14kDa, V1 subunit F	ATP6V1F	9296				Homo sapiens ATPase, H+ transporting, lysosomal 14kDa, V1 subunit F (ATP6V1F), mRNA	20357546	NM_004231	97301			7q32	Chromosome 7, NC_000007.12 (128290134..128293138)	hydrogen ion transporting ATP synthase activity, rotational mechanism///hydrogen ion transporting ATPase activity, rotational mechanism///hydrolase activity	ATP metabolic process///ion transport///proton transport	membrane fraction///proton-transporting two-sector ATPase complex	GO:0046933///GO:0046961///GO:0016787	GO:0046034///GO:0006811///GO:0015992	GO:0005624///GO:0016469
4832	95149_W81685_TCEB1	-0.61949	0.39072	-0.69113	0.433				transcription elongation factor B (SIII), polypeptide 1 (15kDa, elongin C)	TCEB1	6921	Transcription elongation factor B (SIII), polypeptide 1 (15kDa, elongin C)	TCEB1	Hs.554594	zd84f11.s1 Soares_fetal_heart_NbHH19W Homo sapiens cDNA clone IMAGE:347373 3-, mRNA sequence	1392195	W81685	95149			8q21.11	Chromosome 8, NC_000008.9 (75021188..75046900, complement)	protein binding	regulation of transcription from RNA polymerase II promoter///transcription///ubiquitin cycle///ubiquitin-dependent protein catabolic process	cytosol///nucleoplasm///nucleus	GO:0005515	GO:0006357///GO:0006350///GO:0006512///GO:0006511	GO:0005829///GO:0005654///GO:0005634
11345	102893_W81685_TCEB1	-0.63926	0.37277	-0.68768	0.40296				transcription elongation factor B (SIII), polypeptide 1 (15kDa, elongin C)	TCEB1	6921	Transcription elongation factor B (SIII), polypeptide 1 (15kDa, elongin C)	TCEB1	Hs.554594	zd84f11.s1 Soares_fetal_heart_NbHH19W Homo sapiens cDNA clone IMAGE:347373 3-, mRNA sequence	1392195	W81685	102893			8q21.11	Chromosome 8, NC_000008.9 (75021188..75046900, complement)	protein binding	regulation of transcription from RNA polymerase II promoter///transcription///ubiquitin cycle///ubiquitin-dependent protein catabolic process	cytosol///nucleoplasm///nucleus	GO:0005515	GO:0006357///GO:0006350///GO:0006512///GO:0006511	GO:0005829///GO:0005654///GO:0005634
11286	102828_CR608037_UQCRH	-0.64279	0.37286	-0.68571	0.44384				ubiquinol-cytochrome c reductase hinge protein	UQCRH	7388				full-length cDNA clone CS0DI033YB07 of Placenta Cot 25-normalized of Homo sapiens (human)	50488844	CR608037	102828			1p33	Chromosome 1, NC_000001.9 (46541967..46555035)	ubiquinol-cytochrome-c reductase activity///ubiquinol-cytochrome-c reductase activity	aerobic respiration///mitochondrial electron transport, ubiquinol to cytochrome c///oxidation reduction///oxidative phosphorylation///transport	membrane///mitochondrial respiratory chain///mitochondrion	GO:0008121///GO:0008121	GO:0009060///GO:0006122///GO:0055114///GO:0006119///GO:0006810	GO:0016020///GO:0005746///GO:0005739
2422	92364_BP367148_UQCRH	-0.66164	0.39357	-0.68276	0.41232				ubiquinol-cytochrome c reductase hinge protein	UQCRH	7388	Ubiquinol-cytochrome c reductase hinge protein	UQCRH	Hs.481571	BP367148 Sugano cDNA library, thymus Homo sapiens cDNA clone TMS03265 5-, mRNA sequence	52297398	BP367148	92364			1p33	Chromosome 1, NC_000001.9 (46541967..46555035)	ubiquinol-cytochrome-c reductase activity///ubiquinol-cytochrome-c reductase activity	aerobic respiration///mitochondrial electron transport, ubiquinol to cytochrome c///oxidation reduction///oxidative phosphorylation///transport	membrane///mitochondrial respiratory chain///mitochondrion	GO:0008121///GO:0008121	GO:0009060///GO:0006122///GO:0055114///GO:0006119///GO:0006810	GO:0016020///GO:0005746///GO:0005739
11712	103322_BQ050648_RPL15	-0.60844	0.27345	-0.68227	0.31232				ribosomal protein L15	RPL15	6138	Ribosomal protein L15	RPL15	Hs.381219	AGENCOURT_6808785 NIH_MGC_71 Homo sapiens cDNA clone IMAGE:5784658 5-, mRNA sequence	19810000	BQ050648	103322			3p24.2	Chromosome 3, NC_000003.10 (23933643..23937338)	RNA binding///structural constituent of ribosome///structural constituent of ribosome	translation///translational elongation	cytosol///intracellular///ribosome///ribosome	GO:0003723///GO:0003735///GO:0003735	GO:0006412///GO:0006414	GO:0005829///GO:0005622///GO:0005840///GO:0005840
6752	97509_NM_003609_HIRIP3	-0.66963	0.37072	-0.68177	0.37389				HIRA interacting protein 3	HIRIP3	8479				Homo sapiens HIRA interacting protein 3 (HIRIP3), mRNA	21396499	NM_003609	97509			16p11.2	Chromosome 16, NC_000016.8 (29911817..29914888, complement)		chromatin assembly or disassembly	nucleus		GO:0006333	GO:0005634
10019	101382_AU140195_MYO18A	-0.66978	0.45733	-0.68177	0.44236				myosin XVIIIA	MYO18A	399687	Myosin XVIIIA	MYO18A	Hs.708160	AU140195 PLACE2 Homo sapiens cDNA clone PLACE2000101 5-, mRNA sequence	11001716	AU140195	101382			17q11.2	Chromosome 17, NC_000017.9 (24424654..24531533, complement)	ATP binding///motor activity///nucleotide binding///protein binding	anti-apoptosis	ER-Golgi intermediate compartment///cytoplasm///cytoskeleton///myosin complex	GO:0005524///GO:0003774///GO:0000166///GO:0005515	GO:0006916	GO:0005793///GO:0005737///GO:0005856///GO:0016459
2439	92381_BQ877332_C6orf48	-0.63965	0.41804	-0.68128	0.50246				chromosome 6 open reading frame 48	C6orf48	50854	Chromosome 6 open reading frame 48	C6orf48	Hs.640836	AGENCOURT_8071922 NIH_MGC_112 Homo sapiens cDNA clone IMAGE:6089400 5-, mRNA sequence	22269340	BQ877332	92381			6p21.3	Chromosome 6, NC_000006.10 (31910672..31915520)
5067	95399	-0.62029	0.32507	-0.68079	0.43153													95399		Failed Sequencing
4770	95084_CR608037_UQCRH	-0.63376	0.35565	-0.67931	0.43547				ubiquinol-cytochrome c reductase hinge protein	UQCRH	7388				full-length cDNA clone CS0DI033YB07 of Placenta Cot 25-normalized of Homo sapiens (human)	50488844	CR608037	95084			1p33	Chromosome 1, NC_000001.9 (46541967..46555035)	ubiquinol-cytochrome-c reductase activity///ubiquinol-cytochrome-c reductase activity	aerobic respiration///mitochondrial electron transport, ubiquinol to cytochrome c///oxidation reduction///oxidative phosphorylation///transport	membrane///mitochondrial respiratory chain///mitochondrion	GO:0008121///GO:0008121	GO:0009060///GO:0006122///GO:0055114///GO:0006119///GO:0006810	GO:0016020///GO:0005746///GO:0005739
6504	97146_BI544456_VBP1	-0.62762	0.43519	-0.67931	0.47685				von Hippel-Lindau binding protein 1	VBP1	7411	Von Hippel-Lindau binding protein 1	VBP1	Hs.436803	603241971F1 NIH_MGC_95 Homo sapiens cDNA clone IMAGE:5284432 5-, mRNA sequence	15431768	BI544456	97146			Xq28	Chromosome X, NC_000023.9 (154097744..154121292)	unfolded protein binding	protein folding	cytoplasm///nucleus///prefoldin complex	GO:0051082	GO:0006457	GO:0005737///GO:0005634///GO:0016272
2010	91894_BU742985_CDK4	-0.61343	0.33987	-0.67833	0.42118				cyclin-dependent kinase 4	CDK4	1019	Cyclin-dependent kinase 4	CDK4	Hs.95577	UI-E-EO1-aiv-p-20-0-UI.s1 UI-E-EO1 Homo sapiens cDNA clone UI-E-EO1-aiv-p-20-0-UI 3-, mRNA sequence	23690032	BU742985	91894			12q14	Chromosome 12, NC_000012.10 (56428270..56432431, complement)	ATP binding///cyclin-dependent protein kinase activity///nucleotide binding///protein binding///protein kinase activity///transferase activity	G1/S transition of mitotic cell cycle///cell cycle///cell division///positive regulation of fibroblast proliferation///protein amino acid phosphorylation///regulation of gene expression	cyclin-dependent protein kinase holoenzyme complex///cytosol///nucleoplasm///nucleus	GO:0005524///GO:0004693///GO:0000166///GO:0005515///GO:0004672///GO:0016740	GO:0000082///GO:0007049///GO:0051301///GO:0048146///GO:0006468///GO:0010468	GO:0000307///GO:0005829///GO:0005654///GO:0005634
3747	93934_BQ432504_CDK7	-0.60605	0.48424	-0.67635	0.57044				cyclin-dependent kinase 7	CDK7	1022	Cyclin-dependent kinase 7	CDK7	Hs.184298	AGENCOURT_7890843 NIH_MGC_71 Homo sapiens cDNA clone IMAGE:6175970 5-, mRNA sequence	21171580	BQ432504	93934			5q12.1	Chromosome 5, NC_000005.8 (68566471..68609006)	ATP binding///RNA polymerase subunit kinase activity///androgen receptor binding///cyclin-dependent protein kinase activity///nucleotide binding///protein C-terminus binding///transcription coactivator activity///transferase activity	DNA repair///RNA elongation from RNA polymerase II promoter///androgen receptor signaling pathway///cell cycle///cell division///cell proliferation///nucleotide-excision repair, DNA damage removal///positive regulation of transcription from RNA polymerase II promoter///protein amino acid phosphorylation///regulation of cyclin-dependent protein kinase activity///transcription///transcription initi…	nucleoplasm///nucleus	GO:0005524///GO:0008353///GO:0050681///GO:0004693///GO:0000166///GO:0008022///GO:0003713///GO:0016740	GO:0006281///GO:0006368///GO:0030521///GO:0007049///GO:0051301///GO:0008283///GO:0000718///GO:0045944///GO:0006468///GO:0000079///GO:0006350///GO:0006367///GO:0006367	GO:0005654///GO:0005634
5082	95423	-0.62723	0.3287	-0.67537	0.41478													95423		Failed Sequencing
7461	98281_AC135037_	-0.61418	0.44025	-0.67438	0.56305				N-acetylated alpha-linked acidic dipeptidase-like 2	NAALADL2	254827				Homo sapiens 3 BAC RP11-411M4 (Roswell Park Cancer Institute Human BAC Library) complete sequence	24308591	AC135037	98281			3q26.31	Chromosome 3, NC_000003.10 (176059805..177006122)			integral to membrane///membrane			GO:0016021///GO:0016020
3667	93853_AK130897_PRDX3	-0.60711	0.3338	-0.67389	0.38473				peroxiredoxin 3	PRDX3	10935				Homo sapiens cDNA FLJ27387 fis, clone UBA09535, highly similar to Mitochondrial thioredoxin-dependent peroxide reductase precursor	34528121	AK130897	93853			10q25-q26	Chromosome 10, NC_000010.9 (120917205..120928335, complement)	alkyl hydroperoxide reductase activity///antioxidant activity///oxidoreductase activity///peroxiredoxin activity///protein kinase binding	oxidation reduction///positive regulation of NF-kappaB transcription factor activity	colocalizes_with IkappaB kinase complex///mitochondrion	GO:0008785///GO:0016209///GO:0016491///GO:0051920///GO:0019901	GO:0055114///GO:0051092	colocalizes_with GO:0008385///GO:0005739
11378	102931	-0.67049	0.42724	-0.67291	0.42118													102931		Failed Sequencing
7648	98510_NM_004231_ATP6V1F	-0.60534	0.38743	-0.67094	0.48719				ATPase, H+ transporting, lysosomal 14kDa, V1 subunit F	ATP6V1F	9296				Homo sapiens ATPase, H+ transporting, lysosomal 14kDa, V1 subunit F (ATP6V1F), mRNA	20357546	NM_004231	98510			7q32	Chromosome 7, NC_000007.12 (128290134..128293138)	hydrogen ion transporting ATP synthase activity, rotational mechanism///hydrogen ion transporting ATPase activity, rotational mechanism///hydrolase activity	ATP metabolic process///ion transport///proton transport	membrane fraction///proton-transporting two-sector ATPase complex	GO:0046933///GO:0046961///GO:0016787	GO:0046034///GO:0006811///GO:0015992	GO:0005624///GO:0016469
7371	98184_AK026043_FLJ22390	-0.57049	0.26125	-0.66946	0.29951				MOCO sulphurase C-terminal domain containing 1	MOSC1	64757				Homo sapiens cDNA: FLJ22390 fis, clone HRC07810	10438757	AK026043	98184			1q41	Chromosome 1, NC_000001.9 (219026894..219054353)	molybdenum ion binding///oxidoreductase activity///pyridoxal phosphate binding	oxidation reduction	mitochondrion	GO:0030151///GO:0016491///GO:0030170	GO:0055114	GO:0005739
9432	100612_CR456966_C10orf7	-0.60053	0.33975	-0.66749	0.39507				cell division cycle 123 homolog (S. cerevisiae)	CDC123	8872				Homo sapiens full open reading frame cDNA clone RZPDo834B085D for gene C10orf7, chromosome 10 open reading frame 7; complete cds, incl. stopcodon	48146048	CR456966	100612			10p13	Chromosome 10, NC_000010.9 (12277971..12332593)		cell cycle///cell cycle arrest///cell division///positive regulation of cell proliferation///regulation of mitotic cell cycle	cytoplasm		GO:0007049///GO:0007050///GO:0051301///GO:0008284///GO:0007346	GO:0005737
2587	92603_CN269314_RPL23	-0.65108	0.41613	-0.667	0.48571				ribosomal protein L23	RPL23	9349	Ribosomal protein L23	RPL23	Hs.406300	328770174 GRN_ES Homo sapiens cDNA 5-, mRNA sequence	47285728	CN269314	92603			17q	Chromosome 17, NC_000017.9 (34259847..34263579, complement)	structural constituent of ribosome///structural constituent of ribosome	ribosomal protein import into nucleus///translation///translational elongation	cytosol///intracellular///ribosome///ribosome	GO:0003735///GO:0003735	GO:0006610///GO:0006412///GO:0006414	GO:0005829///GO:0005622///GO:0005840///GO:0005840
5439	95833	-0.63023	0.44893	-0.667	0.49754													95833		Failed Sequencing
12182	103870_AF016582_CHEK1	-0.60949	0.44949	-0.667	0.50936				CHK1 checkpoint homolog (S. pombe)	CHEK1	1111				Homo sapiens checkpoint kinase Chk1 (CHK1) mRNA, complete cds	2367668	AF016582	103870			11q24-q24	Chromosome 11, NC_000011.8 (125001547..125030847)	ATP binding///nucleotide binding///protein binding///protein kinase binding///protein serine/threonine kinase activity///protein serine/threonine kinase activity///transferase activity	DNA damage checkpoint///DNA repair///DNA replication///G2/M transition of mitotic cell cycle///cell cycle///gamete generation///meiotic recombination///negative regulation of cell proliferation///protein amino acid phosphorylation///regulation of cyclin-dependent protein kinase activity	condensed nuclear chromosome///cytoplasm///nucleoplasm///nucleus///replication fork	GO:0005524///GO:0000166///GO:0005515///GO:0019901///GO:0004674///GO:0004674///GO:0016740	GO:0000077///GO:0006281///GO:0006260///GO:0000086///GO:0007049///GO:0007276///GO:0007131///GO:0008285///GO:0006468///GO:0000079	GO:0000794///GO:0005737///GO:0005654///GO:0005634///GO:0005657
2227	92159_BC016295_EIF4A2	-0.66477	0.47665	-0.66355	0.42857				eukaryotic translation initiation factor 4A, isoform 2	EIF4A2	1974				Homo sapiens eukaryotic translation initiation factor 4A, isoform 2, mRNA (cDNA clone IMAGE:3912165), complete cds	34783259	BC016295	92159			3q28	Chromosome 3, NC_000003.10 (187984055..187990380)	ATP binding///ATP-dependent helicase activity///RNA binding///hydrolase activity///nucleic acid binding///nucleotide binding///protein binding///translation initiation factor activity///translation initiation factor activity	regulation of translational initiation///translation	cytosol///eukaryotic translation initiation factor 4F complex	GO:0005524///GO:0008026///GO:0003723///GO:0016787///GO:0003676///GO:0000166///GO:0005515///GO:0003743///GO:0003743	GO:0006446///GO:0006412	GO:0005829///GO:0016281
11589	103165	-0.66072	0.51999	-0.66108	0.45961													103165		Failed Sequencing
4469	94740_CR615811_AMACR	-0.64664	0.37337	-0.65911	0.4532				alpha-methylacyl-CoA racemase	AMACR	23600				full-length cDNA clone CS0DI027YJ12 of Placenta Cot 25-normalized of Homo sapiens (human)	50496618	CR615811	94740			5p13	Chromosome 5, NC_000005.8 (34023652..34043963, complement)	alpha-methylacyl-CoA racemase activity///catalytic activity///isomerase activity///oxidoreductase activity	metabolic process	mitochondrion///peroxisome	GO:0008111///GO:0003824///GO:0016853///GO:0016491	GO:0008152	GO:0005739///GO:0005777
1074	90850_CR598707_CCNG2	-0.63878	0.44283	-0.65862	0.44631				cyclin G2	CCNG2	901	Cyclin G2	CCNG2	Hs.13291	full-length cDNA clone CS0DC010YA03 of Neuroblastoma Cot 25-normalized of Homo sapiens (human)	50479514	CR598707	90850			4q21.1	Chromosome 4, NC_000004.10 (78297551..78306970)		cell cycle///cell cycle checkpoint///cell division///mitosis	cytoplasm		GO:0007049///GO:0000075///GO:0051301///GO:0007067	GO:0005737
2264	92198_CR591859_PDE6D	-0.65468	0.46258	-0.65862	0.43695				phosphodiesterase 6D, cGMP-specific, rod, delta	PDE6D	5147				full-length cDNA clone CS0DJ014YI14 of T cells (Jurkat cell line) Cot 10-normalized of Homo sapiens (human)	50472666	CR591859	92198			2q35-q36	Chromosome 2, NC_000002.10 (232305391..232354218, complement)	3',5'-cyclic-nucleotide phosphodiesterase activity///hydrolase activity///protein binding	response to stimulus///visual perception		GO:0004114///GO:0016787///GO:0005515	GO:0050896///GO:0007601
12691	104496_CD522781_COX6C	-0.62526	0.3864	-0.65764	0.43448				cytochrome c oxidase subunit VIc	COX6C	1345	Cytochrome c oxidase subunit VIc	COX6C	Hs.351875	AGENCOURT_14353597 NIH_MGC_191 Homo sapiens cDNA clone IMAGE:30411260 5-, mRNA sequence	31454499	CD522781	104496			8q22-q23	Chromosome 8, NC_000008.9 (100959548..100975071, complement)	cytochrome-c oxidase activity	generation of precursor metabolites and energy	integral to membrane///membrane///mitochondrial inner membrane///mitochondrion	GO:0004129	GO:0006091	GO:0016021///GO:0016020///GO:0005743///GO:0005739
5540	95992_AI217634_COX6C	-0.6148	0.41327	-0.65764	0.46601				cytochrome c oxidase subunit VIc	COX6C	1345	Cytochrome c oxidase subunit VIc	COX6C	Hs.351875	qd45h05.x1 Soares_fetal_heart_NbHH19W Homo sapiens cDNA clone IMAGE:1732473 3- similar to gb:X13238 CYTOCHROME C OXIDASE POLYPEPTIDE VIC PRECURSOR (HUMAN);, mRNA sequence	3797449	AI217634	95992			8q22-q23	Chromosome 8, NC_000008.9 (100959548..100975071, complement)	cytochrome-c oxidase activity	generation of precursor metabolites and energy	integral to membrane///membrane///mitochondrial inner membrane///mitochondrion	GO:0004129	GO:0006091	GO:0016021///GO:0016020///GO:0005743///GO:0005739
11742	103353_AL543285_FBXO8	-0.55337	0.31406	-0.65665	0.41675				F-box protein 8	FBXO8	26269	F-box protein 8	FBXO8	Hs.76917	AL543285 Homo sapiens PLACENTA COT 25-NORMALIZED Homo sapiens cDNA clone CS0DI001YH17 5-PRIME, mRNA sequence	45718846	AL543285	103353			4q34.1	Chromosome 4, NC_000004.10 (175394384..175441977, complement)	ARF guanyl-nucleotide exchange factor activity///ARF guanyl-nucleotide exchange factor activity	regulation of ARF protein signal transduction///ubiquitin-dependent protein catabolic process	intracellular///ubiquitin ligase complex	GO:0005086///GO:0005086	GO:0032012///GO:0006511	GO:0005622///GO:0000151
10198	101583_BC004155_RNF5	-0.61748	0.43672	-0.65665	0.45911				ring finger protein 5	RNF5	6048				Homo sapiens ring finger protein 5, mRNA (cDNA clone MGC:2407 IMAGE:2822537), complete cds	37589902	BC004155	101583			6p21.3	Chromosome 6, NC_000006.10 (32254140..32256548)	ligase activity///metal ion binding///protein binding///zinc ion binding	ubiquitin cycle	integral to membrane///membrane	GO:0016874///GO:0046872///GO:0005515///GO:0008270	GO:0006512	GO:0016021///GO:0016020
99	89765_NM_003609_HIRIP3	-0.65434	0.34005	-0.65517	0.32562				HIRA interacting protein 3	HIRIP3	8479				Homo sapiens HIRA interacting protein 3 (HIRIP3), mRNA	21396499	NM_003609	89765			16p11.2	Chromosome 16, NC_000016.8 (29911817..29914888, complement)		chromatin assembly or disassembly	nucleus		GO:0006333	GO:0005634
4204	94441	-0.62924	0.37258	-0.65517	0.40985													94441		Failed Sequencing
12051	103736_AI217634_COX6C	-0.62998	0.41789	-0.65419	0.44138				cytochrome c oxidase subunit VIc	COX6C	1345	Cytochrome c oxidase subunit VIc	COX6C	Hs.351875	qd45h05.x1 Soares_fetal_heart_NbHH19W Homo sapiens cDNA clone IMAGE:1732473 3- similar to gb:X13238 CYTOCHROME C OXIDASE POLYPEPTIDE VIC PRECURSOR (HUMAN);, mRNA sequence	3797449	AI217634	103736			8q22-q23	Chromosome 8, NC_000008.9 (100959548..100975071, complement)	cytochrome-c oxidase activity	generation of precursor metabolites and energy	integral to membrane///membrane///mitochondrial inner membrane///mitochondrion	GO:0004129	GO:0006091	GO:0016021///GO:0016020///GO:0005743///GO:0005739
3183	93272_CN353311_PC4	-0.61769	0.40436	-0.6532	0.40246				SUB1 homolog (S. cerevisiae)	SUB1	10923	SUB1 homolog (S. cerevisiae)	SUB1	Hs.229641	17000600021559 GRN_PRENEU Homo sapiens cDNA 5-, mRNA sequence	47353245	CN353311	93272			5p13.3	Chromosome 5, NC_000005.8 (32621434..32637820)	DNA binding///protein binding///single-stranded DNA binding///transcription coactivator activity	regulation of transcription from RNA polymerase II promoter///transcription	nucleus///transcription factor complex	GO:0003677///GO:0005515///GO:0003697///GO:0003713	GO:0006357///GO:0006350	GO:0005634///GO:0005667
5329	95707_CX872713_C1orf43	-0.57827	0.25375	-0.65271	0.27882				chromosome 1 open reading frame 43	C1orf43	25912	Chromosome 1 open reading frame 43	C1orf43	Hs.287471	HESC4_72_C11.g1_A037 NIH_MGC_262 Homo sapiens cDNA clone IMAGE:7487256 5-, mRNA sequence	58555887	CX872713	95707			1q21.2	Chromosome 1, NC_000001.9 (152445807..152459897, complement)			integral to membrane///membrane			GO:0016021///GO:0016020
6103	96663_BX116331_ARL1	-0.55301	0.35253	-0.65172	0.44433				ADP-ribosylation factor-like 1	ARL1	400	ADP-ribosylation factor-like 1	ARL1	Hs.372616	BX116331 Soares fetal liver spleen 1NFLS Homo sapiens cDNA clone IMAGp998P1492 ; IMAGE:113533 5-, mRNA sequence	27839919	BX116331	96663			12q23.2	Chromosome 12, NC_000012.10 (100311045..100325703, complement)	GTP binding///GTPase activity///enzyme activator activity///nucleotide binding///protein binding	small GTPase mediated signal transduction	Golgi apparatus///intracellular	GO:0005525///GO:0003924///GO:0008047///GO:0000166///GO:0005515	GO:0007264	GO:0005794///GO:0005622
3434	93604_CK906101_NDUFB3	-0.62882	0.38376	-0.65123	0.38916				NADH dehydrogenase (ubiquinone) 1 beta subcomplex, 3, 12kDa	NDUFB3	4709	NADH dehydrogenase (ubiquinone) 1 beta subcomplex, 3, 12kDa	NDUFB3	Hs.109760	ie95f04.y5 Melton Normalized Human Islet 4 N4-HIS 1 Homo sapiens cDNA clone IMAGE:5674878 5- similar to SW:NB2M_HUMAN O43676 NADH-UBIQUINONE OXIDOREDUCTASE B12 SUBUNIT ;, mRNA sequence	45367632	CK906101	93604			2q31.3	Chromosome 2, NC_000002.10 (201644779..201658710)	NADH dehydrogenase (ubiquinone) activity///NADH dehydrogenase activity	mitochondrial electron transport, NADH to ubiquinone///transport	membrane///mitochondrial respiratory chain complex I///mitochondrion	GO:0008137///GO:0003954	GO:0006120///GO:0006810	GO:0016020///GO:0005747///GO:0005739
11704	103313_BG117761_	-0.58893	0.39673	-0.65025	0.36502							Transcribed locus		Hs.145710	602350442F1 NIH_MGC_90 Homo sapiens cDNA clone IMAGE:4445147 5-, mRNA sequence	12611267	BG117761	103313
4221	94465	-0.62442	0.34962	-0.64877	0.39212													94465		Failed Sequencing
6811	97569_BX428146_TUBA1	-0.53704	0.16364	-0.64828	0.32857				tubulin, alpha 4a	TUBA4A	7277	Tubulin, alpha 4a	TUBA4A	Hs.75318	BX428146 Homo sapiens ADULT BRAIN Homo sapiens cDNA clone CS0DN005YK12 3-PRIME, mRNA sequence	47006653	BX428146	97569			2q35	Chromosome 2, NC_000002.10 (219823245..219826882, complement)	GTP binding///GTPase activity///nucleotide binding///protein binding///structural molecule activity	microtubule-based movement///protein polymerization	microtubule///protein complex	GO:0005525///GO:0003924///GO:0000166///GO:0005515///GO:0005198	GO:0007018///GO:0051258	GO:0005874///GO:0043234
7777	98672_BU195783_AP3S1	-0.63888	0.41058	-0.64778	0.433				adaptor-related protein complex 3, sigma 1 subunit	AP3S1	1176	Adaptor-related protein complex 3, sigma 1 subunit	AP3S1	Hs.406191	AGENCOURT_7939649 NIH_MGC_67 Homo sapiens cDNA clone IMAGE:6172895 5-, mRNA sequence	22709767	BU195783	98672			5q22	Chromosome 5, NC_000005.8 (115205518..115277677)	protein binding///transporter activity	insulin receptor signaling pathway///intracellular protein transport///vesicle-mediated transport	AP-type membrane coat adaptor complex///Golgi apparatus///cytoplasmic vesicle///cytoplasmic vesicle membrane///membrane///transport vesicle	GO:0005515///GO:0005215	GO:0008286///GO:0006886///GO:0016192	GO:0030119///GO:0005794///GO:0031410///GO:0030659///GO:0016020///GO:0030133
5236	95609_AL543285_FBXO8	-0.58001	0.28464	-0.64729	0.33793				F-box protein 8	FBXO8	26269	F-box protein 8	FBXO8	Hs.76917	AL543285 Homo sapiens PLACENTA COT 25-NORMALIZED Homo sapiens cDNA clone CS0DI001YH17 5-PRIME, mRNA sequence	45718846	AL543285	95609			4q34.1	Chromosome 4, NC_000004.10 (175394384..175441977, complement)	ARF guanyl-nucleotide exchange factor activity///ARF guanyl-nucleotide exchange factor activity	regulation of ARF protein signal transduction///ubiquitin-dependent protein catabolic process	intracellular///ubiquitin ligase complex	GO:0005086///GO:0005086	GO:0032012///GO:0006511	GO:0005622///GO:0000151
11798	103411_AF130048_	-0.66112	0.4996	-0.64729	0.42857				hypothetical LOC286144	LOC286144	286144				Homo sapiens clone FLB3344 PRO0845 mRNA, complete cds	11493402	AF130048	103411			8q22.1	Chromosome 8, NC_000008.9 (93964934..94047548, complement)
11645	103251_BI856291_RPL36	-0.6084	0.22945	-0.64532	0.24729				ribosomal protein L36	RPL36	25873	Ribosomal protein L36	RPL36	Hs.408018	603387534F1 NIH_MGC_87 Homo sapiens cDNA clone IMAGE:5396288 5-, mRNA sequence	15997038	BI856291	103251			19p13.3	Chromosome 19, NC_000019.8 (5641272..5642678)	protein binding///structural constituent of ribosome	translational elongation	cytosol///cytosolic large ribosomal subunit///intracellular///nucleolus///ribosome	GO:0005515///GO:0003735	GO:0006414	GO:0005829///GO:0022625///GO:0005622///GO:0005730///GO:0005840
8611	99638_BU742985_CDK4	-0.59551	0.33865	-0.64532	0.39557				cyclin-dependent kinase 4	CDK4	1019	Cyclin-dependent kinase 4	CDK4	Hs.95577	UI-E-EO1-aiv-p-20-0-UI.s1 UI-E-EO1 Homo sapiens cDNA clone UI-E-EO1-aiv-p-20-0-UI 3-, mRNA sequence	23690032	BU742985	99638			12q14	Chromosome 12, NC_000012.10 (56428270..56432431, complement)	ATP binding///cyclin-dependent protein kinase activity///nucleotide binding///protein binding///protein kinase activity///transferase activity	G1/S transition of mitotic cell cycle///cell cycle///cell division///positive regulation of fibroblast proliferation///protein amino acid phosphorylation///regulation of gene expression	cyclin-dependent protein kinase holoenzyme complex///cytosol///nucleoplasm///nucleus	GO:0005524///GO:0004693///GO:0000166///GO:0005515///GO:0004672///GO:0016740	GO:0000082///GO:0007049///GO:0051301///GO:0048146///GO:0006468///GO:0010468	GO:0000307///GO:0005829///GO:0005654///GO:0005634
6621	97268_NM_003609_HIRIP3	-0.62273	0.32705	-0.64483	0.35665				HIRA interacting protein 3	HIRIP3	8479				Homo sapiens HIRA interacting protein 3 (HIRIP3), mRNA	21396499	NM_003609	97268			16p11.2	Chromosome 16, NC_000016.8 (29911817..29914888, complement)		chromatin assembly or disassembly	nucleus		GO:0006333	GO:0005634
6192	96762_CR607294_ENSA	-0.60149	0.29667	-0.64384	0.37044				endosulfine alpha	ENSA	2029				full-length cDNA clone CS0DJ014YI01 of T cells (Jurkat cell line) Cot 10-normalized of Homo sapiens (human)	50488101	CR607294	96762			1q21.2	Chromosome 1, NC_000001.9 (148861223..148868722, complement)	ion channel inhibitor activity///receptor binding	response to nutrient///transport	cytoplasm	GO:0008200///GO:0005102	GO:0007584///GO:0006810	GO:0005737
6182	96752_CD522781_COX6C	-0.60073	0.37324	-0.64335	0.44335				cytochrome c oxidase subunit VIc	COX6C	1345	Cytochrome c oxidase subunit VIc	COX6C	Hs.351875	AGENCOURT_14353597 NIH_MGC_191 Homo sapiens cDNA clone IMAGE:30411260 5-, mRNA sequence	31454499	CD522781	96752			8q22-q23	Chromosome 8, NC_000008.9 (100959548..100975071, complement)	cytochrome-c oxidase activity	generation of precursor metabolites and energy	integral to membrane///membrane///mitochondrial inner membrane///mitochondrion	GO:0004129	GO:0006091	GO:0016021///GO:0016020///GO:0005743///GO:0005739
6475	97117_AF151042_PNRC2	-0.51588	0.28744	-0.64236	0.3798				proline-rich nuclear receptor coactivator 2	PNRC2	55629				Homo sapiens HSPC208 mRNA, complete cds	7106805	AF151042	97117			1p36.11	Chromosome 1, NC_000001.9 (24158917..24162518)		regulation of transcription, DNA-dependent///transcription	nucleus		GO:0006355///GO:0006350	GO:0005634
1994	91878_BQ013217_PRPS1	-0.60014	0.36809	-0.63793	0.36749				phosphoribosyl pyrophosphate synthetase 1	PRPS1	5631	Phosphoribosyl pyrophosphate synthetase 1	PRPS1	Hs.56	UI-1-BC1p-ayt-e-04-0-UI.s1 NCI_CGAP_Pl3 Homo sapiens cDNA clone UI-1-BC1p-ayt-e-04-0-UI 3-, mRNA sequence	19738118	BQ013217	91878			Xq21.32-q24	Chromosome X, NC_000023.9 (106758415..106780912)	kinase activity///magnesium ion binding///ribose phosphate diphosphokinase activity///ribose phosphate diphosphokinase activity///ribose phosphate diphosphokinase activity///transferase activity	cellular biosynthetic process///nervous system development///nucleoside metabolic process///nucleotide biosynthetic process///purine base metabolic process///ribonucleoside monophosphate biosynthetic process///sensory perception of sound	cytosol	GO:0016301///GO:0000287///GO:0004749///GO:0004749///GO:0004749///GO:0016740	GO:0044249///GO:0007399///GO:0009116///GO:0009165///GO:0006144///GO:0009156///GO:0007605	GO:0005829
8827	99903_BC016295_EIF4A2	-0.63249	0.44857	-0.63744	0.43793				eukaryotic translation initiation factor 4A, isoform 2	EIF4A2	1974				Homo sapiens eukaryotic translation initiation factor 4A, isoform 2, mRNA (cDNA clone IMAGE:3912165), complete cds	34783259	BC016295	99903			3q28	Chromosome 3, NC_000003.10 (187984055..187990380)	ATP binding///ATP-dependent helicase activity///RNA binding///hydrolase activity///nucleic acid binding///nucleotide binding///protein binding///translation initiation factor activity///translation initiation factor activity	regulation of translational initiation///translation	cytosol///eukaryotic translation initiation factor 4F complex	GO:0005524///GO:0008026///GO:0003723///GO:0016787///GO:0003676///GO:0000166///GO:0005515///GO:0003743///GO:0003743	GO:0006446///GO:0006412	GO:0005829///GO:0016281
7118	97914_BC090871_ALS2CR2	-0.50296	0.30374	-0.63695	0.36355				amyotrophic lateral sclerosis 2 (juvenile) chromosome region, candidate 2	ALS2CR2	55437				Homo sapiens amyotrophic lateral sclerosis 2 (juvenile) chromosome region, candidate 2, mRNA (cDNA clone MGC:102916 IMAGE:30530122), complete cds	60551805	BC090871	97914			2q33.1	Chromosome 2, NC_000002.10 (202024637..202053819)	ATP binding///nucleotide binding///protein binding///NOT protein kinase activity	activation of protein kinase activity///cell cycle///NOT protein amino acid phosphorylation///protein export from nucleus	cytoplasm///nucleus	GO:0005524///GO:0000166///GO:0005515///NOT GO:0004672	GO:0032147///GO:0007049///NOT GO:0006468///GO:0006611	GO:0005737///GO:0005634
11649	103255_S72904_COVA1	-0.56598	0.32989	-0.63596	0.37438				ecto-NOX disulfide-thiol exchanger 2	ENOX2	10495				APK1 antigen=MAb KI recognized [human, ovarian carcinoma cell line OVCAR-3, mRNA, 2444 nt]	633925	S72904	103255			Xq25-q26.2	Chromosome X, NC_000023.9 (129585036..129864889, complement)	copper ion binding///nucleic acid binding///nucleotide binding///oxidoreductase activity///protein disulfide oxidoreductase activity	oxidation reduction///regulation of cell growth///transport///ultradian rhythm	cytosol///external side of plasma membrane///extracellular region///plasma membrane	GO:0005507///GO:0003676///GO:0000166///GO:0016491///GO:0015035	GO:0055114///GO:0001558///GO:0006810///GO:0007624	GO:0005829///GO:0009897///GO:0005576///GO:0005886
4442	94711_BC000599_HARS2	-0.59729	0.41388	-0.63596	0.47586				D-tyrosyl-tRNA deacylase 1 homolog (S. cerevisiae)	DTD1	92675				Homo sapiens D-tyrosyl-tRNA deacylase 1 homolog (S. cerevisiae), mRNA (cDNA clone IMAGE:3345744), complete cds	33988547	BC000599	94711			20p11.23	Chromosome 20, NC_000020.9 (18516556..18692561)	hydrolase activity, acting on ester bonds	D-amino acid catabolic process	cytoplasm	GO:0016788	GO:0019478	GO:0005737
11724	103334_AL554299_ARF1	-0.58361	0.30496	-0.63547	0.32611				ADP-ribosylation factor 1	ARF1	375	ADP-ribosylation factor 1	ARF1	Hs.286221	AL554299 Homo sapiens PLACENTA COT 25-NORMALIZED Homo sapiens cDNA clone CS0DI082YD01 5-PRIME, mRNA sequence	45859058	AL554299	103334			1q42	Chromosome 1, NC_000001.9 (226336984..226353536)	GTP binding///GTPase activity///nucleotide binding///protein binding///receptor signaling protein activity	COPI coating of Golgi vesicle///membrane organization and biogenesis///protein transport///retrograde vesicle-mediated transport, Golgi to ER///small GTPase mediated signal transduction///vesicle-mediated transport	Golgi apparatus///Golgi membrane///cytosol///cytosol///intracellular///plasma membrane///sarcomere	GO:0005525///GO:0003924///GO:0000166///GO:0005515///GO:0005057	GO:0048205///GO:0016044///GO:0015031///GO:0006890///GO:0007264///GO:0016192	GO:0005794///GO:0000139///GO:0005829///GO:0005829///GO:0005622///GO:0005886///GO:0030017
12181	103869_BU679175_CDK2AP1	-0.53494	0.33273	-0.63251	0.4				CDK2-associated protein 1	CDK2AP1	8099	CDK2-associated protein 1	CDK2AP1	Hs.433201	UI-CF-DU1-aat-f-19-0-UI.s1 UI-CF-DU1 Homo sapiens cDNA clone UI-CF-DU1-aat-f-19-0-UI 3-, mRNA sequence	23526851	BU679175	103869			12q24.31	Chromosome 12, NC_000012.10 (122311491..122322640, complement)	DNA binding///protein binding	DNA-dependent DNA replication///S phase of mitotic cell cycle///negative regulation of cell cycle///protein amino acid phosphorylation	cytoplasm///nucleus	GO:0003677///GO:0005515	GO:0006261///GO:0000084///GO:0045786///GO:0006468	GO:0005737///GO:0005634
3391	93561_CR620465_MGC9850	-0.5964	0.35673	-0.63054	0.48227				polymerase (RNA) I polypeptide D, 16kDa	POLR1D	51082				full-length cDNA clone CS0DM010YO13 of Fetal liver of Homo sapiens (human)	50501272	CR620465	93561			13q12.2	Chromosome 13, NC_000013.9 (27094003..27139548)	DNA binding///DNA-directed RNA polymerase activity///protein dimerization activity	transcription	nucleoplasm///nucleus	GO:0003677///GO:0003899///GO:0046983	GO:0006350	GO:0005654///GO:0005634
9422	100600	-0.60167	0.39168	-0.63054	0.42414													100600		Failed Sequencing
1937	91815_CR988827_GOLGA7	-0.56621	0.42828	-0.63005	0.53744				golgi autoantigen, golgin subfamily a, 7	GOLGA7	51125	Golgi autoantigen, golgin subfamily a, 7	GOLGA7	Hs.654773	CR988827 RZPD no.9017 Homo sapiens cDNA clone RZPDp9017L0812 5-, mRNA sequence	68282712	CR988827	91815			8p11.21	Chromosome 8, NC_000008.9 (41467238..41487656)			Golgi apparatus///Golgi membrane///membrane			GO:0005794///GO:0000139///GO:0016020
2830	92848_BM928025_PTS	-0.61534	0.40199	-0.62956	0.3931				6-pyruvoyltetrahydropterin synthase	PTS	5805	6-pyruvoyltetrahydropterin synthase	PTS	Hs.503860	AGENCOURT_6699768 NIH_MGC_121 Homo sapiens cDNA clone IMAGE:5769923 5-, mRNA sequence	19378404	BM928025	92848			11q22.3-q23.3	Chromosome 11, NC_000011.8 (111602309..111609903)	6-pyruvoyltetrahydropterin synthase activity///identical protein binding///lyase activity///metal ion binding///zinc ion binding	L-phenylalanine catabolic process///amino acid metabolic process///central nervous system development///tetrahydrobiopterin biosynthetic process	cytoplasm///mitochondrion	GO:0003874///GO:0042802///GO:0016829///GO:0046872///GO:0008270	GO:0006559///GO:0006520///GO:0007417///GO:0006729	GO:0005737///GO:0005739
10758	102209	-0.61274	0.32827	-0.62759	0.33153													102209		Failed Sequencing
12847	104719_BQ929330_PNRC2	-0.54718	0.28761	-0.62709	0.29458				proline-rich nuclear receptor coactivator 2	PNRC2	55629	Proline-rich nuclear receptor coactivator 2	PNRC2	Hs.512636	AGENCOURT_8922559 NIH_MGC_71 Homo sapiens cDNA clone IMAGE:6470035 5-, mRNA sequence	22344361	BQ929330	104719			1p36.11	Chromosome 1, NC_000001.9 (24158917..24162518)		regulation of transcription, DNA-dependent///transcription	nucleus		GO:0006355///GO:0006350	GO:0005634
5442	95836_DR762261_YWHAQ	-0.59626	0.24025	-0.62611	0.22759				tyrosine 3-monooxygenase/tryptophan 5-monooxygenase activation protein, theta polypeptide	YWHAQ	10971	Tyrosine 3-monooxygenase/tryptophan 5-monooxygenase activation protein, thet...	YWHAQ	Hs.74405	HESC4_138_C10.g1_A037 NIH_MGC_262 Homo sapiens cDNA clone IMAGE:7971934 5-, mRNA sequence	71054961	DR762261	95836			2p25.1	Chromosome 2, NC_000002.10 (9641557..9688557, complement)	protein domain specific binding	negative regulation of transcription, DNA-dependent	cytoplasm	GO:0019904	GO:0045892	GO:0005737
12985	104861_AF151042_PNRC2	-0.50392	0.26726	-0.62611	0.35813				proline-rich nuclear receptor coactivator 2	PNRC2	55629				Homo sapiens HSPC208 mRNA, complete cds	7106805	AF151042	104861			1p36.11	Chromosome 1, NC_000001.9 (24158917..24162518)		regulation of transcription, DNA-dependent///transcription	nucleus		GO:0006355///GO:0006350	GO:0005634
8863	99942_CR591859_PDE6D	-0.60654	0.34451	-0.62611	0.37685				phosphodiesterase 6D, cGMP-specific, rod, delta	PDE6D	5147				full-length cDNA clone CS0DJ014YI14 of T cells (Jurkat cell line) Cot 10-normalized of Homo sapiens (human)	50472666	CR591859	99942			2q35-q36	Chromosome 2, NC_000002.10 (232305391..232354218, complement)	3',5'-cyclic-nucleotide phosphodiesterase activity///hydrolase activity///protein binding	response to stimulus///visual perception		GO:0004114///GO:0016787///GO:0005515	GO:0050896///GO:0007601
6487	97129_BX441638_ZNF627	-0.6132	0.48918	-0.62611	0.53202				zinc finger protein 627	ZNF627	199692	Zinc finger protein 627	ZNF627	Hs.526665	BX441638 Homo sapiens FETAL BRAIN Homo sapiens cDNA clone CS0DF019YL04 5-PRIME, mRNA sequence	47001014	BX441638	97129			19p13.2	Chromosome 19, NC_000019.8 (11569327..11590974)	DNA binding///metal ion binding///zinc ion binding	regulation of transcription, DNA-dependent///transcription	intracellular///nucleus	GO:0003677///GO:0046872///GO:0008270	GO:0006355///GO:0006350	GO:0005622///GO:0005634
5142	95511_S72904_COVA1	-0.51683	0.32218	-0.62512	0.43793				ecto-NOX disulfide-thiol exchanger 2	ENOX2	10495				APK1 antigen=MAb KI recognized [human, ovarian carcinoma cell line OVCAR-3, mRNA, 2444 nt]	633925	S72904	95511			Xq25-q26.2	Chromosome X, NC_000023.9 (129585036..129864889, complement)	copper ion binding///nucleic acid binding///nucleotide binding///oxidoreductase activity///protein disulfide oxidoreductase activity	oxidation reduction///regulation of cell growth///transport///ultradian rhythm	cytosol///external side of plasma membrane///extracellular region///plasma membrane	GO:0005507///GO:0003676///GO:0000166///GO:0016491///GO:0015035	GO:0055114///GO:0001558///GO:0006810///GO:0007624	GO:0005829///GO:0009897///GO:0005576///GO:0005886
12048	103733_CR601419_SNX5	-0.58239	0.41894	-0.62512	0.4803				sorting nexin 5	SNX5	27131				full-length cDNA clone CS0DI058YP10 of Placenta Cot 25-normalized of Homo sapiens (human)	50482226	CR601419	103733			20p11	Chromosome 20, NC_000020.9 (17870244..17897490, complement)	phosphoinositide binding///protein binding	cell communication///protein transport		GO:0035091///GO:0005515	GO:0007154///GO:0015031
3588	93759_AA171679_CSNK2A1	-0.58932	0.35659	-0.62463	0.41281				casein kinase 2, alpha 1 polypeptide	CSNK2A1	1457	Casein kinase 2, alpha 1 polypeptide	CSNK2A1	Hs.644056	zo97b02.s1 Stratagene ovarian cancer (#937219) Homo sapiens cDNA clone IMAGE:594795 3-, mRNA sequence	1750755	AA171679	93759			20p13	Chromosome 20, NC_000020.9 (411338..472482, complement)	ATP binding///nucleotide binding///protein N-terminus binding///protein kinase CK2 activity///protein serine/threonine kinase activity///transferase activity	Wnt receptor signaling pathway///protein amino acid phosphorylation///protein amino acid phosphorylation///signal transduction	nucleus///plasma membrane	GO:0005524///GO:0000166///GO:0047485///GO:0004682///GO:0004674///GO:0016740	GO:0016055///GO:0006468///GO:0006468///GO:0007165	GO:0005634///GO:0005886
11591	103167	-0.60154	0.2998	-0.62414	0.36355													103167		Failed Sequencing
11573	103141	-0.61111	0.48769	-0.62266	0.45714													103141		Failed Sequencing
4110	94339	-0.59758	0.50903	-0.62266	0.48768													94339		Failed Sequencing
9740	101016_CN353311_PC4	-0.60096	0.36883	-0.62217	0.38276				SUB1 homolog (S. cerevisiae)	SUB1	10923	SUB1 homolog (S. cerevisiae)	SUB1	Hs.229641	17000600021559 GRN_PRENEU Homo sapiens cDNA 5-, mRNA sequence	47353245	CN353311	101016			5p13.3	Chromosome 5, NC_000005.8 (32621434..32637820)	DNA binding///protein binding///single-stranded DNA binding///transcription coactivator activity	regulation of transcription from RNA polymerase II promoter///transcription	nucleus///transcription factor complex	GO:0003677///GO:0005515///GO:0003697///GO:0003713	GO:0006357///GO:0006350	GO:0005634///GO:0005667
956	90721_AP002905_	-0.59426	0.34907	-0.62167	0.35074				UTP23, small subunit (SSU) processome component, homolog (yeast)///eukaryotic translation initiation factor 3, subunit H	UTP23///EIF3H	84294///8667				Homo sapiens genomic DNA, chromosome 8q23, clone:KB1672E10	13794594	AP002905	90721			8q24.11///8q24.11	Chromosome 8, NC_000008.9 (117847923..117853380)///Chromosome 8, NC_000008.9 (117726236..117837243, complement)	protein binding///translation initiation factor activity	regulation of translational initiation///translation	cytosol///eukaryotic translation initiation factor 3 complex	GO:0005515///GO:0003743	GO:0006446///GO:0006412	GO:0005829///GO:0005852
1917	91795_BC008878_CHPF	-0.51296	0.32604	-0.62118	0.46502				chondroitin polymerizing factor	CHPF	79586				Homo sapiens chondroitin polymerizing factor, mRNA (cDNA clone IMAGE:4298587), partial cds	39644836	BC008878	91795			2q35	Chromosome 2, NC_000002.10 (220111922..220116682, complement)	N-acetylgalactosaminyl-proteoglycan 3-beta-glucuronosyltransferase activity///glucuronosyl-N-acetylgalactosaminyl-proteoglycan 4-beta-N-acetylgalactosaminyltransferase activity///metal ion binding///protein binding///transferase activity		Golgi apparatus///integral to membrane///membrane	GO:0050510///GO:0047238///GO:0046872///GO:0005515///GO:0016740		GO:0005794///GO:0016021///GO:0016020
7576	98429_BX464875_TUBB	-0.50831	0.31107	-0.62069	0.4				tubulin, beta	TUBB	203068	Tubulin, beta	TUBB	Hs.706772	BX464875 Homo sapiens PLACENTA Homo sapiens cDNA clone CL0BA014ZA01 5-PRIME, mRNA sequence	47065148	BX464875	98429			6p21.33	Chromosome 6, NC_000006.10 (30796136..30801178)	GTP binding///GTPase activity///MHC class I protein binding///nucleotide binding///structural molecule activity	cell motility///microtubule-based movement///natural killer cell mediated cytotoxicity///protein polymerization	cytoplasm///cytoskeleton///microtubule///protein complex	GO:0005525///GO:0003924///GO:0042288///GO:0000166///GO:0005198	GO:0006928///GO:0007018///GO:0042267///GO:0051258	GO:0005737///GO:0005856///GO:0005874///GO:0043234
10247	101633_BQ434953_EEF1A1	-0.55184	0.19425	-0.6197	0.25222				eukaryotic translation elongation factor 1 alpha 1	EEF1A1	1915	Eukaryotic translation elongation factor 1 alpha 1	EEF1A1	Hs.586423	AGENCOURT_7890503 NIH_MGC_72 Homo sapiens cDNA clone IMAGE:6168197 5-, mRNA sequence	21174029	BQ434953	101633			6q14.1	Chromosome 6, NC_000006.10 (74282194..74287476, complement)	GTP binding///GTP binding///GTPase activity///GTPase activity///nucleotide binding///protein binding///translation elongation factor activity///translation elongation factor activity	translational elongation///translational elongation///translational elongation///translational elongation	cytoplasm///cytoplasm///cytoplasm///cytosol///eukaryotic translation elongation factor 1 complex	GO:0005525///GO:0005525///GO:0003924///GO:0003924///GO:0000166///GO:0005515///GO:0003746///GO:0003746	GO:0006414///GO:0006414///GO:0006414///GO:0006414	GO:0005737///GO:0005737///GO:0005737///GO:0005829///GO:0005853
10507	101925_CR598707_CCNG2	-0.58645	0.41673	-0.6197	0.43202				cyclin G2	CCNG2	901	Cyclin G2	CCNG2	Hs.13291	full-length cDNA clone CS0DC010YA03 of Neuroblastoma Cot 25-normalized of Homo sapiens (human)	50479514	CR598707	101925			4q21.1	Chromosome 4, NC_000004.10 (78297551..78306970)		cell cycle///cell cycle checkpoint///cell division///mitosis	cytoplasm		GO:0007049///GO:0000075///GO:0051301///GO:0007067	GO:0005737
6988	97755_AB066214_APG4A	-0.5659	0.3354	-0.61921	0.35271				ATG4 autophagy related 4 homolog A (S. cerevisiae)	ATG4A	115201				Homo sapiens mRNA for Apg4A, complete cds	18181955	AB066214	97755			Xq22.1-q22.3	Chromosome X, NC_000023.9 (107221590..107284552)	cysteine-type peptidase activity///cysteine-type peptidase activity///microtubule binding///protein binding	autophagic vacuole formation///autophagy///autophagy///protein targeting to membrane///protein targeting to vacuole///protein transport///proteolysis///ubiquitin cycle	cytoplasm///cytoplasm///cytosol///microtubule associated complex	GO:0008234///GO:0008234///GO:0008017///GO:0005515	GO:0000045///GO:0006914///GO:0006914///GO:0006612///GO:0006623///GO:0015031///GO:0006508///GO:0006512	GO:0005737///GO:0005737///GO:0005829///GO:0005875
13013	104890_BI544456_VBP1	-0.56855	0.40537	-0.61921	0.44039				von Hippel-Lindau binding protein 1	VBP1	7411	Von Hippel-Lindau binding protein 1	VBP1	Hs.436803	603241971F1 NIH_MGC_95 Homo sapiens cDNA clone IMAGE:5284432 5-, mRNA sequence	15431768	BI544456	104890			Xq28	Chromosome X, NC_000023.9 (154097744..154121292)	unfolded protein binding	protein folding	cytoplasm///nucleus///prefoldin complex	GO:0051082	GO:0006457	GO:0005737///GO:0005634///GO:0016272
3200	93289_AK001524_ZDHHC9	-0.56929	0.39929	-0.61884	0.53879				zinc finger, DHHC-type containing 9	ZDHHC9	51114				Homo sapiens cDNA FLJ10662 fis, clone NT2RP2006141	7022833	AK001524	93289			Xq26.1	Chromosome X, NC_000023.9 (128766593..128805554, complement)	acyltransferase activity///metal ion binding///transferase activity///zinc ion binding		Golgi apparatus///Golgi membrane///endoplasmic reticulum///endoplasmic reticulum membrane///integral to membrane///membrane	GO:0008415///GO:0046872///GO:0016740///GO:0008270		GO:0005794///GO:0000139///GO:0005783///GO:0005789///GO:0016021///GO:0016020
12682	104487_BC019873_HSPC121	-0.53996	0.32984	-0.61872	0.42611				protein tyrosine phosphatase-like A domain containing 1	PTPLAD1	51495				Homo sapiens protein tyrosine phosphatase-like A domain containing 1, mRNA (cDNA clone IMAGE:4498297), partial cds	18044350	BC019873	104487			15q22.2	Chromosome 15, NC_000015.8 (63596687..63657746)	GTPase activator activity///molecular_function///protein binding	I-kappaB kinase/NF-kappaB cascade///Rac protein signal transduction///activation of JNK activity///small GTPase mediated signal transduction	cellular_component///integral to membrane///membrane	GO:0005096///GO:0003674///GO:0005515	GO:0007249///GO:0016601///GO:0007257///GO:0007264	GO:0005575///GO:0016021///GO:0016020
5697	96156_NM_016310_POLR3K	-0.62807	0.47127	-0.61872	0.50739				polymerase (RNA) III (DNA directed) polypeptide K, 12.3 kDa	POLR3K	51728				Homo sapiens polymerase (RNA) III (DNA directed) polypeptide K, 12.3 kDa (POLR3K), mRNA	14589957	NM_016310	96156			16p13.3	Chromosome 16, NC_000016.8 (37000..43625, complement)	DNA binding///DNA-directed RNA polymerase activity///metal ion binding///transcription regulator activity///zinc ion binding	regulation of transcription///transcription from RNA polymerase III promoter	DNA-directed RNA polymerase III complex///nucleus	GO:0003677///GO:0003899///GO:0046872///GO:0030528///GO:0008270	GO:0045449///GO:0006383	GO:0005666///GO:0005634
8429	99445_BM458780_EEF1A1	-0.55928	0.19946	-0.61823	0.2532				eukaryotic translation elongation factor 1 alpha 1	EEF1A1	1915	Eukaryotic translation elongation factor 1 alpha 1	EEF1A1	Hs.586423	AGENCOURT_6413710 NIH_MGC_85 Homo sapiens cDNA clone IMAGE:5497885 5-, mRNA sequence	18507820	BM458780	99445			6q14.1	Chromosome 6, NC_000006.10 (74282194..74287476, complement)	GTP binding///GTP binding///GTPase activity///GTPase activity///nucleotide binding///protein binding///translation elongation factor activity///translation elongation factor activity	translational elongation///translational elongation///translational elongation///translational elongation	cytoplasm///cytoplasm///cytoplasm///cytosol///eukaryotic translation elongation factor 1 complex	GO:0005525///GO:0005525///GO:0003924///GO:0003924///GO:0000166///GO:0005515///GO:0003746///GO:0003746	GO:0006414///GO:0006414///GO:0006414///GO:0006414	GO:0005737///GO:0005737///GO:0005737///GO:0005829///GO:0005853
10184	101563_BU507947_EEF1A1	-0.58246	0.27523	-0.61823	0.27044				heterogeneous nuclear ribonucleoprotein A1 pseudogene 5///eukaryotic translation elongation factor 1 alpha 1	HNRPA1P5///EEF1A1	664721///1915	Eukaryotic translation elongation factor 1 alpha 1	EEF1A1	Hs.644639	AGENCOURT_10127982 NIH_MGC_71 Homo sapiens cDNA clone IMAGE:6501964 5-, mRNA sequence	22814180	BU507947	101563			Xq22///6q14.1	Chromosome X, NC_000023.9 (100029474..100030373, complement)///Chromosome 6, NC_000006.10 (74282194..74287476, complement)	GTP binding///GTP binding///GTPase activity///GTPase activity///nucleotide binding///protein binding///translation elongation factor activity///translation elongation factor activity	translational elongation///translational elongation///translational elongation///translational elongation	cytoplasm///cytoplasm///cytoplasm///cytosol///eukaryotic translation elongation factor 1 complex	GO:0005525///GO:0005525///GO:0003924///GO:0003924///GO:0000166///GO:0005515///GO:0003746///GO:0003746	GO:0006414///GO:0006414///GO:0006414///GO:0006414	GO:0005737///GO:0005737///GO:0005737///GO:0005829///GO:0005853
2652	92669_NM_003469_SCG2	-0.60398	0.29407	-0.61823	0.33645				secretogranin II (chromogranin C)	SCG2	7857				Homo sapiens secretogranin II (chromogranin C) (SCG2), mRNA	68160946	NM_003469	92669			2q35-q36	Chromosome 2, NC_000002.10 (224169902..224175365, complement)	calcium ion binding///chemoattractant activity///cytokine activity	MAPKKK cascade///angiogenesis///cell motility///endothelial cell migration///eosinophil chemotaxis///induction of positive chemotaxis///inflammatory response///intracellular signaling cascade///negative regulation of apoptosis///negative regulation of endothelial cell proliferation///positive regulation of endothelial cell proliferation///protein secretion	extracellular region///extracellular space	GO:0005509///GO:0042056///GO:0005125	GO:0000165///GO:0001525///GO:0006928///GO:0043542///GO:0048245///GO:0050930///GO:0006954///GO:0007242///GO:0043066///GO:0001937///GO:0001938///GO:0009306	GO:0005576///GO:0005615
4733	95047_CN357161_TIMM10	-0.57992	0.3015	-0.61823	0.36552				translocase of inner mitochondrial membrane 10 homolog (yeast)	TIMM10	26519	Translocase of inner mitochondrial membrane 10 homolog (yeast)	TIMM10	Hs.235750	17000600108113 GRN_PREHEP Homo sapiens cDNA 5-, mRNA sequence	47357095	CN357161	95047			11q12.1-q12.3	Chromosome 11, NC_000011.8 (57052512..57054808, complement)	metal ion binding///protein binding///zinc ion binding	intracellular protein transport across a membrane///protein import into mitochondrial inner membrane///protein targeting to mitochondrion///protein transport///sensory perception of sound	membrane///mitochondrial inner membrane presequence translocase complex///mitochondrial intermembrane space protein transporter complex///mitochondrion	GO:0046872///GO:0005515///GO:0008270	GO:0065002///GO:0045039///GO:0006626///GO:0015031///GO:0007605	GO:0016020///GO:0005744///GO:0042719///GO:0005739
9222	100388_CR599745_PSAP	-0.5745	0.37337	-0.61773	0.30443				prosaposin (variant Gaucher disease and variant metachromatic leukodystrophy)	PSAP	5660				full-length cDNA clone CS0DE004YI12 of Placenta of Homo sapiens (human)	50480552	CR599745	100388			10q21-q22	Chromosome 10, NC_000010.9 (73246061..73281088, complement)	alpha-galactosidase activity///beta-galactosidase activity///cerebroside-sulfatase activity///enzyme activator activity///galactosylceramidase activity///glucosylceramidase activity///lipid binding///sphingomyelin phosphodiesterase activity	glycosphingolipid metabolic process///lipid metabolic process///lipid transport///lysosome organization and biogenesis///sphingolipid metabolic process	extracellular space///integral to membrane///lysosome	GO:0004557///GO:0004565///GO:0004098///GO:0008047///GO:0004336///GO:0004348///GO:0008289///GO:0004767	GO:0006687///GO:0006629///GO:0006869///GO:0007040///GO:0006665	GO:0005615///GO:0016021///GO:0005764
3864	94079_BF447039_	-0.574	0.38975	-0.61773	0.39212							Transcribed locus		Hs.290456	7o67f12.x1 NCI_CGAP_Pr28 Homo sapiens cDNA clone IMAGE:3579406 3-, mRNA sequence	11512177	BF447039	94079
920	90685_BX464875_TUBB	-0.54701	0.41533	-0.61724	0.48768				tubulin, beta	TUBB	203068	Tubulin, beta	TUBB	Hs.706772	BX464875 Homo sapiens PLACENTA Homo sapiens cDNA clone CL0BA014ZA01 5-PRIME, mRNA sequence	47065148	BX464875	90685			6p21.33	Chromosome 6, NC_000006.10 (30796136..30801178)	GTP binding///GTPase activity///MHC class I protein binding///nucleotide binding///structural molecule activity	cell motility///microtubule-based movement///natural killer cell mediated cytotoxicity///protein polymerization	cytoplasm///cytoskeleton///microtubule///protein complex	GO:0005525///GO:0003924///GO:0042288///GO:0000166///GO:0005198	GO:0006928///GO:0007018///GO:0042267///GO:0051258	GO:0005737///GO:0005856///GO:0005874///GO:0043234
4241	94506_CB050107_MRPL19	-0.58759	0.32559	-0.61675	0.33103				mitochondrial ribosomal protein L19///chromosome 2 open reading frame 3	MRPL19///C2orf3	9801///6936	Mitochondrial ribosomal protein L19	MRPL19	Hs.44024	NISC_gj15b03.x1 NCI_CGAP_Pr28 Homo sapiens cDNA clone IMAGE:3271636 3-, mRNA sequence	27788394	CB050107	94506			2q11.1-q11.2///2p11.2-p11.1	Chromosome 2, NC_000002.10 (75727417..75742842)///Chromosome 2, NC_000002.10 (75742802..75791830, complement)	structural constituent of ribosome///transcription factor activity	translation///regulation of transcription, DNA-dependent	intracellular///mitochondrion///nuclear membrane///nucleus///ribosome///nucleus	GO:0003735///GO:0003700	GO:0006412///GO:0006355	GO:0005622///GO:0005739///GO:0031965///GO:0005634///GO:0005840///GO:0005634
12610	104407_BX116331_ARL1	-0.5525	0.36627	-0.61527	0.4266				ADP-ribosylation factor-like 1	ARL1	400	ADP-ribosylation factor-like 1	ARL1	Hs.372616	BX116331 Soares fetal liver spleen 1NFLS Homo sapiens cDNA clone IMAGp998P1492 ; IMAGE:113533 5-, mRNA sequence	27839919	BX116331	104407			12q23.2	Chromosome 12, NC_000012.10 (100311045..100325703, complement)	GTP binding///GTPase activity///enzyme activator activity///nucleotide binding///protein binding	small GTPase mediated signal transduction	Golgi apparatus///intracellular	GO:0005525///GO:0003924///GO:0008047///GO:0000166///GO:0005515	GO:0007264	GO:0005794///GO:0005622
8020	98976_X92108_RPL23AP7	-0.57306	0.44892	-0.61527	0.47094				ribosomal protein L23a pseudogene 7	RPL23AP7	118433				H.sapiens mRNA for subtelomeric repeat sequence	1150422	X92108	98976			2q14	Chromosome 2, NC_000002.10 (114085515..114101135, complement)
11251	102791_CN357161_TIMM10	-0.59458	0.33652	-0.61429	0.35567				translocase of inner mitochondrial membrane 10 homolog (yeast)	TIMM10	26519	Translocase of inner mitochondrial membrane 10 homolog (yeast)	TIMM10	Hs.235750	17000600108113 GRN_PREHEP Homo sapiens cDNA 5-, mRNA sequence	47357095	CN357161	102791			11q12.1-q12.3	Chromosome 11, NC_000011.8 (57052512..57054808, complement)	metal ion binding///protein binding///zinc ion binding	intracellular protein transport across a membrane///protein import into mitochondrial inner membrane///protein targeting to mitochondrion///protein transport///sensory perception of sound	membrane///mitochondrial inner membrane presequence translocase complex///mitochondrial intermembrane space protein transporter complex///mitochondrion	GO:0046872///GO:0005515///GO:0008270	GO:0065002///GO:0045039///GO:0006626///GO:0015031///GO:0007605	GO:0016020///GO:0005744///GO:0042719///GO:0005739
3456	93626_CX166158_ATP6V1D	-0.56947	0.40147	-0.61429	0.41527				ATPase, H+ transporting, lysosomal 34kDa, V1 subunit D	ATP6V1D	51382	ATPase, H+ transporting, lysosomal 34kDa, V1 subunit D	ATP6V1D	Hs.712567	HESC2_37_A10.g1_A035 NIH_MGC_258 Homo sapiens cDNA clone IMAGE:7469853 5-, mRNA sequence	56796238	CX166158	93626			14q23-q24.2	Chromosome 14, NC_000014.7 (66874342..66896344, complement)	ATPase activity, coupled to transmembrane movement of substances///hydrogen ion transporting ATPase activity, rotational mechanism///hydrolase activity	ion transport///proton transport	proton-transporting two-sector ATPase complex	GO:0042626///GO:0046961///GO:0016787	GO:0006811///GO:0015992	GO:0016469
2443	92385_CR613581_MYCBP	-0.63001	0.45542	-0.61379	0.43005				c-myc binding protein	MYCBP	26292				full-length cDNA clone CL0BB019ZG07 of Neuroblastoma of Homo sapiens (human)	50494388	CR613581	92385			1p33-p32.2	Chromosome 1, NC_000001.9 (39101221..39111637, complement)	protein binding///transcription coactivator activity	regulation of transcription, DNA-dependent///spermatogenesis	cytoplasm///mitochondrion///nucleus	GO:0005515///GO:0003713	GO:0006355///GO:0007283	GO:0005737///GO:0005739///GO:0005634
8595	99622_BQ013217_PRPS1	-0.62282	0.3415	-0.6133	0.30542				phosphoribosyl pyrophosphate synthetase 1	PRPS1	5631	Phosphoribosyl pyrophosphate synthetase 1	PRPS1	Hs.56	UI-1-BC1p-ayt-e-04-0-UI.s1 NCI_CGAP_Pl3 Homo sapiens cDNA clone UI-1-BC1p-ayt-e-04-0-UI 3-, mRNA sequence	19738118	BQ013217	99622			Xq21.32-q24	Chromosome X, NC_000023.9 (106758415..106780912)	kinase activity///magnesium ion binding///ribose phosphate diphosphokinase activity///ribose phosphate diphosphokinase activity///ribose phosphate diphosphokinase activity///transferase activity	cellular biosynthetic process///nervous system development///nucleoside metabolic process///nucleotide biosynthetic process///purine base metabolic process///ribonucleoside monophosphate biosynthetic process///sensory perception of sound	cytosol	GO:0016301///GO:0000287///GO:0004749///GO:0004749///GO:0004749///GO:0016740	GO:0044249///GO:0007399///GO:0009116///GO:0009165///GO:0006144///GO:0009156///GO:0007605	GO:0005829
10138	101503_AA171679_CSNK2A1	-0.53565	0.26315	-0.61281	0.33793				casein kinase 2, alpha 1 polypeptide	CSNK2A1	1457	Casein kinase 2, alpha 1 polypeptide	CSNK2A1	Hs.644056	zo97b02.s1 Stratagene ovarian cancer (#937219) Homo sapiens cDNA clone IMAGE:594795 3-, mRNA sequence	1750755	AA171679	101503			20p13	Chromosome 20, NC_000020.9 (411338..472482, complement)	ATP binding///nucleotide binding///protein N-terminus binding///protein kinase CK2 activity///protein serine/threonine kinase activity///transferase activity	Wnt receptor signaling pathway///protein amino acid phosphorylation///protein amino acid phosphorylation///signal transduction	nucleus///plasma membrane	GO:0005524///GO:0000166///GO:0047485///GO:0004682///GO:0004674///GO:0016740	GO:0016055///GO:0006468///GO:0006468///GO:0007165	GO:0005634///GO:0005886
5669	96125_BU679175_CDK2AP1	-0.51707	0.32068	-0.61281	0.39015				CDK2-associated protein 1	CDK2AP1	8099	CDK2-associated protein 1	CDK2AP1	Hs.433201	UI-CF-DU1-aat-f-19-0-UI.s1 UI-CF-DU1 Homo sapiens cDNA clone UI-CF-DU1-aat-f-19-0-UI 3-, mRNA sequence	23526851	BU679175	96125			12q24.31	Chromosome 12, NC_000012.10 (122311491..122322640, complement)	DNA binding///protein binding	DNA-dependent DNA replication///S phase of mitotic cell cycle///negative regulation of cell cycle///protein amino acid phosphorylation	cytoplasm///nucleus	GO:0003677///GO:0005515	GO:0006261///GO:0000084///GO:0045786///GO:0006468	GO:0005737///GO:0005634
11559	103125	-0.52931	0.32829	-0.61281	0.38571													103125		Failed Sequencing
3248	93339_AI539233_NSEP1	-0.5254	0.23698	-0.61232	0.23596				Y box binding protein 1	YBX1	4904	Y box binding protein 1	YBX1	Hs.473583	tp64a12.x1 NCI_CGAP_Ut3 Homo sapiens cDNA clone IMAGE:2204062 3- similar to gb:J03827 Y BOX BINDING PROTEIN-1 (HUMAN);, mRNA sequence	4453368	AI539233	93339			1p34	Chromosome 1, NC_000001.9 (42920653..42940607)	DNA binding///RNA binding///double-stranded DNA binding///protein binding///single-stranded DNA binding///transcription factor activity///transcription repressor activity	RNA splicing///nuclear mRNA splicing, via spliceosome///regulation of transcription, DNA-dependent///regulation of transcription, DNA-dependent///transcription///transcription from RNA polymerase II promoter	cytoplasm///nucleus	GO:0003677///GO:0003723///GO:0003690///GO:0005515///GO:0003697///GO:0003700///GO:0016564	GO:0008380///GO:0000398///GO:0006355///GO:0006355///GO:0006350///GO:0006366	GO:0005737///GO:0005634
10969	102455_BC000599_HARS2	-0.58474	0.41311	-0.61232	0.4601				D-tyrosyl-tRNA deacylase 1 homolog (S. cerevisiae)	DTD1	92675				Homo sapiens D-tyrosyl-tRNA deacylase 1 homolog (S. cerevisiae), mRNA (cDNA clone IMAGE:3345744), complete cds	33988547	BC000599	102455			20p11.23	Chromosome 20, NC_000020.9 (18516556..18692561)	hydrolase activity, acting on ester bonds	D-amino acid catabolic process	cytoplasm	GO:0016788	GO:0019478	GO:0005737
5609	96064_BC005138_BUB3	-0.55906	0.21856	-0.61182	0.29015				BUB3 budding uninhibited by benzimidazoles 3 homolog (yeast)	BUB3	9184				Homo sapiens BUB3 budding uninhibited by benzimidazoles 3 homolog (yeast), mRNA (cDNA clone MGC:1527 IMAGE:3504520), complete cds	33869401	BC005138	96064			10q26	Chromosome 10, NC_000010.9 (124903860..124914871)	protein binding	anaphase-promoting complex-dependent proteasomal ubiquitin-dependent protein catabolic process///cell proliferation///chromosome segregation///mitotic cell cycle checkpoint///mitotic sister chromatid segregation///negative regulation of ubiquitin-protein ligase activity during mitotic cell cycle	cytosol///kinetochore///nucleus	GO:0005515	GO:0031145///GO:0008283///GO:0007059///GO:0007093///GO:0000070///GO:0051436	GO:0005829///GO:0000776///GO:0005634
11136	102636_AL519777_SCP2	-0.48964	0.25499	-0.61133	0.35271				sterol carrier protein 2	SCP2	6342	Sterol carrier protein 2	SCP2	Hs.476365	AL519777 Homo sapiens NEUROBLASTOMA COT 10-NORMALIZED Homo sapiens cDNA clone CS0DB005YI21 5-PRIME, mRNA sequence	45695314	AL519777	102636			1p32	Chromosome 1, NC_000001.9 (53165536..53289870)	lipid binding///oxidoreductase activity///propanoyl-CoA C-acyltransferase activity///protein binding///sterol carrier activity///sterol carrier activity///transferase activity	lipid transport///metabolic process///steroid biosynthetic process	cytoplasm///mitochondrion///peroxisome	GO:0008289///GO:0016491///GO:0033814///GO:0005515///GO:0005498///GO:0005498///GO:0016740	GO:0006869///GO:0008152///GO:0006694	GO:0005737///GO:0005739///GO:0005777
1867	91745_M76766_GTF2B	-0.50362	0.35713	-0.61133	0.43202				general transcription factor IIB	GTF2B	2959				Human transcription factor (TFIIB) mRNA, complete cds	339489	M76766	91745			1p22-p21	Chromosome 1, NC_000001.9 (89090909..89129889, complement)	general RNA polymerase II transcription factor activity///metal ion binding///protein binding///transcription regulator activity///translation initiation factor activity///zinc ion binding	RNA elongation from RNA polymerase II promoter///regulation of transcription, DNA-dependent///transcription initiation from RNA polymerase II promoter///translational initiation	nucleoplasm///nucleus///transcription factor complex	GO:0016251///GO:0046872///GO:0005515///GO:0030528///GO:0003743///GO:0008270	GO:0006368///GO:0006355///GO:0006367///GO:0006413	GO:0005654///GO:0005634///GO:0005667
12494	104286_BQ029794_TARS	-0.63863	0.46685	-0.61133	0.45961				threonyl-tRNA synthetase	TARS	6897	Threonyl-tRNA synthetase	TARS	Hs.481860	UI-H-DT0-auc-m-07-0-UI.s1 NCI_CGAP_DT0 Homo sapiens cDNA clone IMAGE:5867694 3-, mRNA sequence	19765073	BQ029794	104286			5p13.2	Chromosome 5, NC_000005.8 (33476655..33503953)	ATP binding///ligase activity///nucleotide binding///protein binding///protein homodimerization activity///threonine-tRNA ligase activity	threonyl-tRNA aminoacylation	cytoplasm	GO:0005524///GO:0016874///GO:0000166///GO:0005515///GO:0042803///GO:0004829	GO:0006435	GO:0005737
11948	103580_DR762261_YWHAQ	-0.56617	0.24487	-0.61034	0.27586				tyrosine 3-monooxygenase/tryptophan 5-monooxygenase activation protein, theta polypeptide	YWHAQ	10971	Tyrosine 3-monooxygenase/tryptophan 5-monooxygenase activation protein, thet...	YWHAQ	Hs.74405	HESC4_138_C10.g1_A037 NIH_MGC_262 Homo sapiens cDNA clone IMAGE:7971934 5-, mRNA sequence	71054961	DR762261	103580			2p25.1	Chromosome 2, NC_000002.10 (9641557..9688557, complement)	protein domain specific binding	negative regulation of transcription, DNA-dependent	cytoplasm	GO:0019904	GO:0045892	GO:0005737
5022	95354	-0.52954	0.24571	-0.61034	0.29212													95354		Failed Sequencing
11374	102927_BM459548_LOC84661	-0.58323	0.44314	-0.60985	0.45567				dpy-30 homolog (C. elegans)	DPY30	84661	Dpy-30 homolog (C. elegans)	DPY30	Hs.531788	AGENCOURT_6417814 NIH_MGC_71 Homo sapiens cDNA clone IMAGE:5534166 5-, mRNA sequence	18508588	BM459548	102927			2p22.3	Chromosome 2, NC_000002.10 (32102476..32118348, complement)	identical protein binding		nucleus	GO:0042802		GO:0005634
88	89754_X98001_RABGGTB	-0.52832	0.36129	-0.60936	0.36502				Rab geranylgeranyltransferase, beta subunit	RABGGTB	5876				H.sapiens mRNA for geranylgeranyl transferase II	1332507	X98001	89754			1p31	Chromosome 1, NC_000001.9 (76024474..76033352)	Rab-protein geranylgeranyltransferase activity///metal ion binding///prenyltransferase activity///protein binding///transferase activity///zinc ion binding	protein modification process///visual perception		GO:0004663///GO:0046872///GO:0004659///GO:0005515///GO:0016740///GO:0008270	GO:0006464///GO:0007601
6144	96708_BU950201_LOC388817	-0.56952	0.27469	-0.60887	0.30837							Transcribed locus, strongly similar to NP_058797.1 peptidylprolyl isomerase ...		Hs.517207	io77h11.x1 HR85 islet Homo sapiens cDNA clone IMAGE:6132716 3- similar to SW:CYPH_HUMAN P05092 PEPTIDYL-PROLYL CIS-TRANS ISOMERASE A ;, mRNA sequence	24201552	BU950201	96708
9490	100682_CR607726_NDUFA5	-0.56475	0.39371	-0.60887	0.43842				NADH dehydrogenase (ubiquinone) 1 alpha subcomplex, 5, 13kDa	NDUFA5	4698				full-length cDNA clone CS0DI012YB19 of Placenta Cot 25-normalized of Homo sapiens (human)	50488533	CR607726	100682			7q32	Chromosome 7, NC_000007.12 (122968319..122985194, complement)	NADH dehydrogenase (ubiquinone) activity///oxidoreductase activity, acting on NADH or NADPH	mitochondrial electron transport, NADH to ubiquinone///respiratory electron transport chain///transport	membrane///mitochondrial inner membrane///mitochondrial respiratory chain complex I///mitochondrion	GO:0008137///GO:0016651	GO:0006120///GO:0022904///GO:0006810	GO:0016020///GO:0005743///GO:0005747///GO:0005739
11756	103368_X51990_TAL1	-0.54555	0.5305	-0.60702	0.62426				T-cell acute lymphocytic leukemia 1	TAL1	6886				H.sapiens TAL1 mRNA	36679	X51990	103368			1p32	Chromosome 1, NC_000001.9 (47454551..47468030, complement)	DNA binding///protein binding///transcription regulator activity	cell fate commitment///cell proliferation///erythrocyte differentiation///hemopoiesis///multicellular organismal development///regulation of transcription///regulation of transcription, DNA-dependent	nucleus///nucleus///protein complex	GO:0003677///GO:0005515///GO:0030528	GO:0045165///GO:0008283///GO:0030218///GO:0030097///GO:0007275///GO:0045449///GO:0006355	GO:0005634///GO:0005634///GO:0043234
715	90440_AK026043_FLJ22390	-0.55725	0.26559	-0.6064	0.22512				MOCO sulphurase C-terminal domain containing 1	MOSC1	64757				Homo sapiens cDNA: FLJ22390 fis, clone HRC07810	10438757	AK026043	90440			1q41	Chromosome 1, NC_000001.9 (219026894..219054353)	molybdenum ion binding///oxidoreductase activity///pyridoxal phosphate binding	oxidation reduction	mitochondrion	GO:0030151///GO:0016491///GO:0030170	GO:0055114	GO:0005739
4001	94224_BC024682_HAN11	-0.53411	0.45995	-0.6064	0.56158				WD repeat domain 68	WDR68	10238				Homo sapiens cDNA clone IMAGE:4704910	19354078	BC024682	94224			17q23.3	Chromosome 17, NC_000017.9 (58981554..59025373)	protein binding		cytoplasm	GO:0005515		GO:0005737
2279	92213_CR594898_PYGL	-0.58343	0.23342	-0.60542	0.24187				phosphorylase, glycogen; liver (Hers disease, glycogen storage disease type VI)	PYGL	5836				full-length cDNA clone CS0DD001YM02 of Neuroblastoma Cot 50-normalized of Homo sapiens (human)	50475705	CR594898	92213			14q21-q22	Chromosome 14, NC_000014.7 (50441687..50480984, complement)	AMP binding///ATP binding///bile acid binding///drug binding///glucose binding///glycogen phosphorylase activity///nucleotide binding///phosphorylase activity///protein homodimerization activity///purine binding///pyridoxal phosphate binding///transferase activity, transferring glycosyl groups	carbohydrate metabolic process///glucose homeostasis///glycogen metabolic process	soluble fraction	GO:0016208///GO:0005524///GO:0032052///GO:0008144///GO:0005536///GO:0008184///GO:0000166///GO:0004645///GO:0042803///GO:0002060///GO:0030170///GO:0016757	GO:0005975///GO:0042593///GO:0005977	GO:0005625
12895	104767_DR761826_PGAM1	-0.58785	0.31491	-0.60542	0.2399				phosphoglycerate mutase 1 pseudogene///phosphoglycerate mutase 1 (brain)	hCG_2015138///PGAM1	642969///5223	Phosphoglycerate mutase 1 (brain)	PGAM1	Hs.632918	HESC4_133_C02.g1_A037 NIH_MGC_262 Homo sapiens cDNA clone IMAGE:7971533 5-, mRNA sequence	71054526	DR761826	104767			12q22///10q25.3	Chromosome 12, NC_000012.10 (92557692..92562088, complement)///Chromosome 10, NC_000010.9 (99176017..99183188)	bisphosphoglycerate 2-phosphatase activity///bisphosphoglycerate mutase activity///hydrolase activity///isomerase activity///phosphoglycerate mutase activity	glycolysis///metabolic process	cytosol	GO:0004083///GO:0004082///GO:0016787///GO:0016853///GO:0004619	GO:0006096///GO:0008152	GO:0005829
10281	101672_AI766443_C6orf1	-0.56167	0.4963	-0.60542	0.55862				chromosome 6 open reading frame 1	C6orf1	221491	Chromosome 6 open reading frame 1	C6orf1	Hs.381300	wh60h06.x1 NCI_CGAP_Kid11 Homo sapiens cDNA clone IMAGE:2385179 3-, mRNA sequence	5232952	AI766443	101672			6p21.31	Chromosome 6, NC_000006.10 (34322135..34324882, complement)
5138	95507_BI856291_RPL36	-0.57737	0.184	-0.60493	0.18473				ribosomal protein L36	RPL36	25873	Ribosomal protein L36	RPL36	Hs.408018	603387534F1 NIH_MGC_87 Homo sapiens cDNA clone IMAGE:5396288 5-, mRNA sequence	15997038	BI856291	95507			19p13.3	Chromosome 19, NC_000019.8 (5641272..5642678)	protein binding///structural constituent of ribosome	translational elongation	cytosol///cytosolic large ribosomal subunit///intracellular///nucleolus///ribosome	GO:0005515///GO:0003735	GO:0006414	GO:0005829///GO:0022625///GO:0005622///GO:0005730///GO:0005840
10727	102165_BC020305_HES6	-0.54709	0.45784	-0.60443	0.51527				hairy and enhancer of split 6 (Drosophila)	HES6	55502				Homo sapiens hairy and enhancer of split 6 (Drosophila), mRNA (cDNA clone IMAGE:4931993)	17946883	BC020305	102165			2q37.3	Chromosome 2, NC_000002.10 (238811647..238813409, complement)	transcription cofactor activity///transcription factor activity	cell differentiation///multicellular organismal development///nervous system development///regulation of transcription from RNA polymerase II promoter	nucleus///transcription factor complex	GO:0003712///GO:0003700	GO:0030154///GO:0007275///GO:0007399///GO:0006357	GO:0005634///GO:0005667
11409	102963_BC018129_PSAT1	-0.49421	0.33213	-0.60345	0.32611				phosphoserine aminotransferase 1	PSAT1	29968				Homo sapiens phosphoserine aminotransferase 1, mRNA (cDNA clone MGC:9290 IMAGE:3883843), complete cds	17390288	BC018129	102963			9q21.2	Chromosome 9, NC_000009.10 (80101879..80134829)	phosphoserine transaminase activity///pyridoxal phosphate binding///transferase activity	L-serine biosynthetic process///amino acid biosynthetic process///metabolic process///pyridoxine biosynthetic process		GO:0004648///GO:0030170///GO:0016740	GO:0006564///GO:0008652///GO:0008152///GO:0008615
12493	104285_BX472159_CPEB2	-0.57738	0.34946	-0.60345	0.40985										DKFZp686J05131_r1 686 (synonym: hlcc3) Homo sapiens cDNA clone DKFZp686J05131 5-, mRNA sequence	31666427	BX472159	104285
13160	105045_NM_004231_ATP6V1F	-0.55417	0.40612	-0.60296	0.51773				ATPase, H+ transporting, lysosomal 14kDa, V1 subunit F	ATP6V1F	9296				Homo sapiens ATPase, H+ transporting, lysosomal 14kDa, V1 subunit F (ATP6V1F), mRNA	20357546	NM_004231	105045			7q32	Chromosome 7, NC_000007.12 (128290134..128293138)	hydrogen ion transporting ATP synthase activity, rotational mechanism///hydrogen ion transporting ATPase activity, rotational mechanism///hydrolase activity	ATP metabolic process///ion transport///proton transport	membrane fraction///proton-transporting two-sector ATPase complex	GO:0046933///GO:0046961///GO:0016787	GO:0046034///GO:0006811///GO:0015992	GO:0005624///GO:0016469
12209	103900_NM_016310_POLR3K	-0.60711	0.46951	-0.60296	0.49704				polymerase (RNA) III (DNA directed) polypeptide K, 12.3 kDa	POLR3K	51728				Homo sapiens polymerase (RNA) III (DNA directed) polypeptide K, 12.3 kDa (POLR3K), mRNA	14589957	NM_016310	103900			16p13.3	Chromosome 16, NC_000016.8 (37000..43625, complement)	DNA binding///DNA-directed RNA polymerase activity///metal ion binding///transcription regulator activity///zinc ion binding	regulation of transcription///transcription from RNA polymerase III promoter	DNA-directed RNA polymerase III complex///nucleus	GO:0003677///GO:0003899///GO:0046872///GO:0030528///GO:0008270	GO:0045449///GO:0006383	GO:0005666///GO:0005634
5206	95578_BQ050648_RPL15	-0.55404	0.22878	-0.60197	0.22857				ribosomal protein L15	RPL15	6138	Ribosomal protein L15	RPL15	Hs.381219	AGENCOURT_6808785 NIH_MGC_71 Homo sapiens cDNA clone IMAGE:5784658 5-, mRNA sequence	19810000	BQ050648	95578			3p24.2	Chromosome 3, NC_000003.10 (23933643..23937338)	RNA binding///structural constituent of ribosome///structural constituent of ribosome	translation///translational elongation	cytosol///intracellular///ribosome///ribosome	GO:0003723///GO:0003735///GO:0003735	GO:0006412///GO:0006414	GO:0005829///GO:0005622///GO:0005840///GO:0005840
1560	91406_CR616512_ATP5C1	-0.5636	0.34604	-0.60148	0.36798				ATP synthase, H+ transporting, mitochondrial F1 complex, gamma polypeptide 1	ATP5C1	509				full-length cDNA clone CS0DD004YG18 of Neuroblastoma Cot 50-normalized of Homo sapiens (human)	50497319	CR616512	91406			10p15.1	Chromosome 10, NC_000010.9 (7870099..7889770)	contributes_to ATPase activity///contributes_to ATPase activity///hydrogen ion transporting ATP synthase activity, rotational mechanism///hydrogen ion transporting ATPase activity, rotational mechanism///metal ion binding	ATP synthesis coupled proton transport///ion transport///proton transport	membrane///mitochondrial matrix///mitochondrial proton-transporting ATP synthase complex, catalytic core F(1)///mitochondrion///proton-transporting two-sector ATPase complex	contributes_to GO:0016887///contributes_to GO:0016887///GO:0046933///GO:0046961///GO:0046872	GO:0015986///GO:0006811///GO:0015992	GO:0016020///GO:0005759///GO:0000275///GO:0005739///GO:0016469
10855	102331_BQ926682_TXNDC	-0.60136	0.45654	-0.60148	0.44483				thioredoxin domain containing 1	TXNDC1	81542	Thioredoxin domain containing 1	TXNDC1	Hs.125221	AGENCOURT_8810500 NIH_MGC_101 Homo sapiens cDNA clone IMAGE:6429469 5-, mRNA sequence	22341713	BQ926682	102331			14q22.1	Chromosome 14, NC_000014.7 (50776636..50794123)	arsenate reductase (thioredoxin) activity	DNA replication///ER to Golgi vesicle-mediated transport///anti-apoptosis///cell proliferation///cell redox homeostasis///leukocyte activation///positive regulation of growth///positive regulation of transcription, DNA-dependent///response to stress///signal transduction///transport	endoplasmic reticulum///endoplasmic reticulum membrane///integral to membrane///membrane///membrane fraction	GO:0030612	GO:0006260///GO:0006888///GO:0006916///GO:0008283///GO:0045454///GO:0045321///GO:0045927///GO:0045893///GO:0006950///GO:0007165///GO:0006810	GO:0005783///GO:0005789///GO:0016021///GO:0016020///GO:0005624
7999	98953_BU944314_TMSB10	-0.48962	0.48382	-0.60148	0.54581				thymosin beta 10	TMSB10	9168	Thymosin beta 10	TMSB10	Hs.446574	AGENCOURT_10545429 NIH_MGC_107 Homo sapiens cDNA clone IMAGE:6728569 5-, mRNA sequence	24133133	BU944314	98953			2p11.2	Chromosome 2, NC_000002.10 (84986274..84987310)	actin binding	actin cytoskeleton organization and biogenesis///cytoskeleton organization and biogenesis///sequestering of actin monomers	cytoplasm///cytoskeleton	GO:0003779	GO:0030036///GO:0007010///GO:0042989	GO:0005737///GO:0005856
10997	102484_CR615811_AMACR	-0.57073	0.26248	-0.60099	0.30246				alpha-methylacyl-CoA racemase	AMACR	23600				full-length cDNA clone CS0DI027YJ12 of Placenta Cot 25-normalized of Homo sapiens (human)	50496618	CR615811	102484			5p13	Chromosome 5, NC_000005.8 (34023652..34043963, complement)	alpha-methylacyl-CoA racemase activity///catalytic activity///isomerase activity///oxidoreductase activity	metabolic process	mitochondrion///peroxisome	GO:0008111///GO:0003824///GO:0016853///GO:0016491	GO:0008152	GO:0005739///GO:0005777
3654	93839_BC004155_RNF5	-0.58221	0.39443	-0.60049	0.37488				ring finger protein 5	RNF5	6048				Homo sapiens ring finger protein 5, mRNA (cDNA clone MGC:2407 IMAGE:2822537), complete cds	37589902	BC004155	93839			6p21.3	Chromosome 6, NC_000006.10 (32254140..32256548)	ligase activity///metal ion binding///protein binding///zinc ion binding	ubiquitin cycle	integral to membrane///membrane	GO:0016874///GO:0046872///GO:0005515///GO:0008270	GO:0006512	GO:0016021///GO:0016020
9757	101033_AK001524_ZDHHC9	-0.60354	0.4125	-0.60049	0.49113				zinc finger, DHHC-type containing 9	ZDHHC9	51114				Homo sapiens cDNA FLJ10662 fis, clone NT2RP2006141	7022833	AK001524	101033			Xq26.1	Chromosome X, NC_000023.9 (128766593..128805554, complement)	acyltransferase activity///metal ion binding///transferase activity///zinc ion binding		Golgi apparatus///Golgi membrane///endoplasmic reticulum///endoplasmic reticulum membrane///integral to membrane///membrane	GO:0008415///GO:0046872///GO:0016740///GO:0008270		GO:0005794///GO:0000139///GO:0005783///GO:0005789///GO:0016021///GO:0016020
682	90402_X98001_RABGGTB	-0.5983	0.46781	-0.6	0.43596				Rab geranylgeranyltransferase, beta subunit	RABGGTB	5876				H.sapiens mRNA for geranylgeranyl transferase II	1332507	X98001	90402			1p31	Chromosome 1, NC_000001.9 (76024474..76033352)	Rab-protein geranylgeranyltransferase activity///metal ion binding///prenyltransferase activity///protein binding///transferase activity///zinc ion binding	protein modification process///visual perception		GO:0004663///GO:0046872///GO:0004659///GO:0005515///GO:0016740///GO:0008270	GO:0006464///GO:0007601
9246	100413_NM_003469_SCG2	-0.57522	0.20644	-0.59901	0.3				secretogranin II (chromogranin C)	SCG2	7857				Homo sapiens secretogranin II (chromogranin C) (SCG2), mRNA	68160946	NM_003469	100413			2q35-q36	Chromosome 2, NC_000002.10 (224169902..224175365, complement)	calcium ion binding///chemoattractant activity///cytokine activity	MAPKKK cascade///angiogenesis///cell motility///endothelial cell migration///eosinophil chemotaxis///induction of positive chemotaxis///inflammatory response///intracellular signaling cascade///negative regulation of apoptosis///negative regulation of endothelial cell proliferation///positive regulation of endothelial cell proliferation///protein secretion	extracellular region///extracellular space	GO:0005509///GO:0042056///GO:0005125	GO:0000165///GO:0001525///GO:0006928///GO:0043542///GO:0048245///GO:0050930///GO:0006954///GO:0007242///GO:0043066///GO:0001937///GO:0001938///GO:0009306	GO:0005576///GO:0005615
11574	103143	-0.57507	0.28798	-0.59852	0.35813													103143		Failed Sequencing
1142	90928_BU195783_AP3S1	-0.6036	0.38859	-0.59852	0.36404				adaptor-related protein complex 3, sigma 1 subunit	AP3S1	1176	Adaptor-related protein complex 3, sigma 1 subunit	AP3S1	Hs.406191	AGENCOURT_7939649 NIH_MGC_67 Homo sapiens cDNA clone IMAGE:6172895 5-, mRNA sequence	22709767	BU195783	90928			5q22	Chromosome 5, NC_000005.8 (115205518..115277677)	protein binding///transporter activity	insulin receptor signaling pathway///intracellular protein transport///vesicle-mediated transport	AP-type membrane coat adaptor complex///Golgi apparatus///cytoplasmic vesicle///cytoplasmic vesicle membrane///membrane///transport vesicle	GO:0005515///GO:0005215	GO:0008286///GO:0006886///GO:0016192	GO:0030119///GO:0005794///GO:0031410///GO:0030659///GO:0016020///GO:0030133
12997	104873_BX441638_ZNF627	-0.59902	0.50326	-0.59754	0.49655				zinc finger protein 627	ZNF627	199692	Zinc finger protein 627	ZNF627	Hs.526665	BX441638 Homo sapiens FETAL BRAIN Homo sapiens cDNA clone CS0DF019YL04 5-PRIME, mRNA sequence	47001014	BX441638	104873			19p13.2	Chromosome 19, NC_000019.8 (11569327..11590974)	DNA binding///metal ion binding///zinc ion binding	regulation of transcription, DNA-dependent///transcription	intracellular///nucleus	GO:0003677///GO:0046872///GO:0008270	GO:0006355///GO:0006350	GO:0005622///GO:0005634
8096	99061_BC018164_PTPN1	-0.48771	0.37044	-0.59704	0.35468				protein tyrosine phosphatase, non-receptor type 1	PTPN1	5770				Homo sapiens protein tyrosine phosphatase, non-receptor type 1, mRNA (cDNA clone MGC:17207 IMAGE:4338750), complete cds	17390366	BC018164	99061			20q13.1-q13.2	Chromosome 20, NC_000020.9 (48560298..48634495)	hydrolase activity///protein binding///protein tyrosine phosphatase activity	insulin receptor signaling pathway///protein amino acid dephosphorylation///signal transduction	endoplasmic reticulum///endoplasmic reticulum membrane///membrane	GO:0016787///GO:0005515///GO:0004725	GO:0008286///GO:0006470///GO:0007165	GO:0005783///GO:0005789///GO:0016020
3741	93928_AI766443_C6orf1	-0.5429	0.43183	-0.59655	0.51133				chromosome 6 open reading frame 1	C6orf1	221491	Chromosome 6 open reading frame 1	C6orf1	Hs.381300	wh60h06.x1 NCI_CGAP_Kid11 Homo sapiens cDNA clone IMAGE:2385179 3-, mRNA sequence	5232952	AI766443	93928			6p21.31	Chromosome 6, NC_000006.10 (34322135..34324882, complement)
4882	95202_BC000792_ARMCX5	-0.47568	0.29264	-0.59606	0.43547				armadillo repeat containing, X-linked 5	ARMCX5	64860				Homo sapiens armadillo repeat containing, X-linked 5, mRNA (cDNA clone IMAGE:3451627), partial cds	12653988	BC000792	95202			Xq22.1-q22.3	Chromosome X, NC_000023.9 (101740814..101745743)	binding			GO:0005488
7862	98769_AK027250_HOOK1	-0.51736	0.29348	-0.59606	0.39754				hook homolog 1 (Drosophila)	HOOK1	51361				Homo sapiens cDNA: FLJ23597 fis, clone LNG15281	10440338	AK027250	98769			1p32.1	Chromosome 1, NC_000001.9 (60053121..60114638)	microtubule binding///protein binding	cell differentiation///microtubule cytoskeleton organization and biogenesis///multicellular organismal development///spermatogenesis	cytoplasm///cytoskeleton///microtubule	GO:0008017///GO:0005515	GO:0030154///GO:0000226///GO:0007275///GO:0007283	GO:0005737///GO:0005856///GO:0005874
3639	93819_BU507947_EEF1A1	-0.54757	0.18353	-0.59557	0.20443				heterogeneous nuclear ribonucleoprotein A1 pseudogene 5///eukaryotic translation elongation factor 1 alpha 1	HNRPA1P5///EEF1A1	664721///1915	Eukaryotic translation elongation factor 1 alpha 1	EEF1A1	Hs.644639	AGENCOURT_10127982 NIH_MGC_71 Homo sapiens cDNA clone IMAGE:6501964 5-, mRNA sequence	22814180	BU507947	93819			Xq22///6q14.1	Chromosome X, NC_000023.9 (100029474..100030373, complement)///Chromosome 6, NC_000006.10 (74282194..74287476, complement)	GTP binding///GTP binding///GTPase activity///GTPase activity///nucleotide binding///protein binding///translation elongation factor activity///translation elongation factor activity	translational elongation///translational elongation///translational elongation///translational elongation	cytoplasm///cytoplasm///cytoplasm///cytosol///eukaryotic translation elongation factor 1 complex	GO:0005525///GO:0005525///GO:0003924///GO:0003924///GO:0000166///GO:0005515///GO:0003746///GO:0003746	GO:0006414///GO:0006414///GO:0006414///GO:0006414	GO:0005737///GO:0005737///GO:0005737///GO:0005829///GO:0005853
4609	94891_AL543285_FBXO8	-0.55844	0.3394	-0.59557	0.33498				F-box protein 8	FBXO8	26269	F-box protein 8	FBXO8	Hs.76917	AL543285 Homo sapiens PLACENTA COT 25-NORMALIZED Homo sapiens cDNA clone CS0DI001YH17 5-PRIME, mRNA sequence	45718846	AL543285	94891			4q34.1	Chromosome 4, NC_000004.10 (175394384..175441977, complement)	ARF guanyl-nucleotide exchange factor activity///ARF guanyl-nucleotide exchange factor activity	regulation of ARF protein signal transduction///ubiquitin-dependent protein catabolic process	intracellular///ubiquitin ligase complex	GO:0005086///GO:0005086	GO:0032012///GO:0006511	GO:0005622///GO:0000151
393	90069	-0.60055	0.365	-0.59507	0.35222													90069		Failed Sequencing
9467	100653_NM_014673_KIAA0103	-0.55231	0.338	-0.59458	0.3601				tetratricopeptide repeat domain 35	TTC35	9694				Homo sapiens tetratricopeptide repeat domain 35 (TTC35), mRNA	142377730	NM_014673	100653			8q23.1	Chromosome 8, NC_000008.9 (109525029..109568312)	binding		endoplasmic reticulum///nucleus	GO:0005488		GO:0005783///GO:0005634
12485	104275_BM558325_PPIA	-0.56323	0.28742	-0.59409	0.31034				peptidylprolyl isomerase A (cyclophilin A)	PPIA	5478	Peptidylprolyl isomerase A (cyclophilin A)	PPIA	Hs.356331	AGENCOURT_6592905 NIH_MGC_41 Homo sapiens cDNA clone IMAGE:5476521 5-, mRNA sequence	18800969	BM558325	104275			7p13	Chromosome 7, NC_000007.12 (44802766..44809241)	isomerase activity///peptide binding///peptidyl-prolyl cis-trans isomerase activity///unfolded protein binding///virion binding	initiation of viral infection///protein folding///protein folding///provirus integration///regulation of viral genome replication///regulation of viral genome replication///regulation of viral genome replication	cytoplasm///cytosol///extracellular region///nucleus	GO:0016853///GO:0042277///GO:0003755///GO:0051082///GO:0046790	GO:0019059///GO:0006457///GO:0006457///GO:0019047///GO:0045069///GO:0045069///GO:0045069	GO:0005737///GO:0005829///GO:0005576///GO:0005634
5357	95744_BU621609_TARS	-0.57827	0.31205	-0.59409	0.29951				threonyl-tRNA synthetase	TARS	6897	Threonyl-tRNA synthetase	TARS	Hs.481860	UI-H-FL1-bga-h-07-0-UI.s1 NCI_CGAP_FL1 Homo sapiens cDNA clone UI-H-FL1-bga-h-07-0-UI 3-, mRNA sequence	23287824	BU621609	95744			5p13.2	Chromosome 5, NC_000005.8 (33476655..33503953)	ATP binding///ligase activity///nucleotide binding///protein binding///protein homodimerization activity///threonine-tRNA ligase activity	threonyl-tRNA aminoacylation	cytoplasm	GO:0005524///GO:0016874///GO:0000166///GO:0005515///GO:0042803///GO:0004829	GO:0006435	GO:0005737
3234	93323_CR620930_RTCD1	-0.50281	0.46255	-0.59409	0.52167				RNA terminal phosphate cyclase domain 1	RTCD1	8634				full-length cDNA clone CS0DN002YN06 of Adult brain of Homo sapiens (human)	50501737	CR620930	93323			1p21.2	Chromosome 1, NC_000001.9 (100504351..100529915)	RNA binding///RNA-3'-phosphate cyclase activity	RNA processing	nucleoplasm///nucleus	GO:0003723///GO:0003963	GO:0006396	GO:0005654///GO:0005634
8878	99957_CR594898_PYGL	-0.57633	0.22331	-0.5931	0.25123				phosphorylase, glycogen; liver (Hers disease, glycogen storage disease type VI)	PYGL	5836				full-length cDNA clone CS0DD001YM02 of Neuroblastoma Cot 50-normalized of Homo sapiens (human)	50475705	CR594898	99957			14q21-q22	Chromosome 14, NC_000014.7 (50441687..50480984, complement)	AMP binding///ATP binding///bile acid binding///drug binding///glucose binding///glycogen phosphorylase activity///nucleotide binding///phosphorylase activity///protein homodimerization activity///purine binding///pyridoxal phosphate binding///transferase activity, transferring glycosyl groups	carbohydrate metabolic process///glucose homeostasis///glycogen metabolic process	soluble fraction	GO:0016208///GO:0005524///GO:0032052///GO:0008144///GO:0005536///GO:0008184///GO:0000166///GO:0004645///GO:0042803///GO:0002060///GO:0030170///GO:0016757	GO:0005975///GO:0042593///GO:0005977	GO:0005625
6164	96733_AF456479_	-0.57425	0.42689	-0.5931	0.3665				hypothetical LOC552889	LOC552889	552889	Hypothetical LOC552889	LOC552889	Hs.213541	Homo sapiens G protein beta1/gamma2 subunit-interacting factor 3, partial sequence	18087417	AF456479	96733			12q21	Chromosome 12, NC_000012.10 (73217818..73221499)
521	90231_BQ929640_RPS4X	-0.54433	0.28059	-0.59261	0.35862				ribosomal protein S4, X-linked	RPS4X	6191	Ribosomal protein S4, X-linked	RPS4X	Hs.446628	AGENCOURT_8960346 NIH_MGC_71 Homo sapiens cDNA clone IMAGE:6470924 5-, mRNA sequence	22344671	BQ929640	90231			Xq13.1	Chromosome X, NC_000023.9 (71409178..71413866, complement)	rRNA binding///structural constituent of ribosome	cell proliferation///multicellular organismal development///translational elongation	cytosol///cytosolic small ribosomal subunit///intracellular///ribosome	GO:0019843///GO:0003735	GO:0008283///GO:0007275///GO:0006414	GO:0005829///GO:0022627///GO:0005622///GO:0005840
3038	93123_BU150784_SMP1	-0.46673	0.2865	-0.59261	0.34532				transmembrane protein 50A	TMEM50A	23585	Transmembrane protein 50A	TMEM50A	Hs.523054	AGENCOURT_8728214 NIH_MGC_47 Homo sapiens cDNA clone IMAGE:6339225 5-, mRNA sequence	22664316	BU150784	93123			1p36.11	Chromosome 1, NC_000001.9 (25537398..25561439)			cytoplasm///endoplasmic reticulum///integral to membrane///membrane			GO:0005737///GO:0005783///GO:0016021///GO:0016020
5213	95585_BX341353_PRDX3	-0.5547	0.30287	-0.59261	0.2936				peroxiredoxin 3	PRDX3	10935	Peroxiredoxin 3	PRDX3	Hs.523302	BX341353 Homo sapiens T CELLS (JURKAT CELL LINE) COT 10-NORMALIZED Homo sapiens cDNA clone CS0DJ015YG05 5-PRIME, mRNA sequence	46280415	BX341353	95585			10q25-q26	Chromosome 10, NC_000010.9 (120917205..120928335, complement)	alkyl hydroperoxide reductase activity///antioxidant activity///oxidoreductase activity///peroxiredoxin activity///protein kinase binding	oxidation reduction///positive regulation of NF-kappaB transcription factor activity	colocalizes_with IkappaB kinase complex///mitochondrion	GO:0008785///GO:0016209///GO:0016491///GO:0051920///GO:0019901	GO:0055114///GO:0051092	colocalizes_with GO:0008385///GO:0005739
999	90766_NM_004231_ATP6V1F	-0.56444	0.46455	-0.59261	0.50739				ATPase, H+ transporting, lysosomal 14kDa, V1 subunit F	ATP6V1F	9296				Homo sapiens ATPase, H+ transporting, lysosomal 14kDa, V1 subunit F (ATP6V1F), mRNA	20357546	NM_004231	90766			7q32	Chromosome 7, NC_000007.12 (128290134..128293138)	hydrogen ion transporting ATP synthase activity, rotational mechanism///hydrogen ion transporting ATPase activity, rotational mechanism///hydrolase activity	ATP metabolic process///ion transport///proton transport	membrane fraction///proton-transporting two-sector ATPase complex	GO:0046933///GO:0046961///GO:0016787	GO:0046034///GO:0006811///GO:0015992	GO:0005624///GO:0016469
9985	101348_CK906101_NDUFB3	-0.55132	0.26395	-0.59212	0.30542				NADH dehydrogenase (ubiquinone) 1 beta subcomplex, 3, 12kDa	NDUFB3	4709	NADH dehydrogenase (ubiquinone) 1 beta subcomplex, 3, 12kDa	NDUFB3	Hs.109760	ie95f04.y5 Melton Normalized Human Islet 4 N4-HIS 1 Homo sapiens cDNA clone IMAGE:5674878 5- similar to SW:NB2M_HUMAN O43676 NADH-UBIQUINONE OXIDOREDUCTASE B12 SUBUNIT ;, mRNA sequence	45367632	CK906101	101348			2q31.3	Chromosome 2, NC_000002.10 (201644779..201658710)	NADH dehydrogenase (ubiquinone) activity///NADH dehydrogenase activity	mitochondrial electron transport, NADH to ubiquinone///transport	membrane///mitochondrial respiratory chain complex I///mitochondrion	GO:0008137///GO:0003954	GO:0006120///GO:0006810	GO:0016020///GO:0005747///GO:0005739
9845	101126_BM905860_HSPC152	-0.56509	0.35101	-0.59212	0.40837				hypothetical protein HSPC152	HSPC152	51504	Hypothetical protein HSPC152	HSPC152	Hs.333579	AGENCOURT_6721360 NIH_MGC_71 Homo sapiens cDNA clone IMAGE:5556232 5-, mRNA sequence	19356251	BM905860	101126			11q13.1	Chromosome 11, NC_000011.8 (63840739..63841609, complement)	molecular_function///protein binding	biological_process	cellular_component	GO:0003674///GO:0005515	GO:0008150	GO:0005575
1218	91013_BC042992_	-0.54712	0.20861	-0.59163	0.30197							CDNA clone IMAGE:5296720		Hs.156197	Homo sapiens cDNA clone IMAGE:5296720	27695631	BC042992	91013
1630	91476_BX648671_MGC61571	-0.59957	0.27593	-0.59163	0.32414				chromosome 3 open reading frame 68	C3orf68	152100				Homo sapiens mRNA; cDNA DKFZp686B0247 (from clone DKFZp686B0247)	34367835	BX648671	91476			3p24.1	Chromosome 3, NC_000003.10 (28258128..28336268)
6635	97282_BQ233659_UBE2N	-0.56331	0.33198	-0.59113	0.28424				ubiquitin-conjugating enzyme E2N (UBC13 homolog, yeast)	UBE2N	7334	Ubiquitin-conjugating enzyme E2N (UBC13 homolog, yeast)	UBE2N	Hs.524630	AGENCOURT_7258397 NIH_MGC_71 Homo sapiens cDNA clone IMAGE:5786500 5-, mRNA sequence	20415059	BQ233659	97282			12q22	Chromosome 12, NC_000012.10 (92326219..92360157, complement)	ligase activity///protein binding///ubiquitin binding///ubiquitin-protein ligase activity	DNA double-strand break processing///T cell receptor signaling pathway///double-strand break repair via homologous recombination///positive regulation of DNA repair///positive regulation of I-kappaB kinase/NF-kappaB cascade///positive regulation of NF-kappaB transcription factor activity///positive regulation of histone modification///positive regulation of ubiquitin-protein ligase activity///pos…	UBC13-MMS2 complex///cytoplasm///nucleus	GO:0016874///GO:0005515///GO:0043130///GO:0004842	GO:0000729///GO:0050852///GO:0000724///GO:0045739///GO:0043123///GO:0051092///GO:0031058///GO:0051443///GO:0006301///GO:0006508///GO:0033182///GO:0051246	GO:0031372///GO:0005737///GO:0005634
6748	97504_AI306532_TMEM4	-0.56456	0.39745	-0.59113	0.44335				canopy 2 homolog (zebrafish)	CNPY2	10330	Canopy 2 homolog (zebrafish)	CNPY2	Hs.8752	qn15a04.x1 NCI_CGAP_Lu5 Homo sapiens cDNA clone IMAGE:1898286 3- similar to WP:F01F1.11 CE01224 ;, mRNA sequence	3989603	AI306532	97504			12q15	Chromosome 12, NC_000012.10 (54990484..54996387, complement)	protein binding		endoplasmic reticulum///integral to plasma membrane	GO:0005515		GO:0005783///GO:0005887
6512	97154_NM_015415_DKFZP564B167	-0.5352	0.34008	-0.59015	0.4064				brain protein 44	BRP44	25874				Homo sapiens brain protein 44 (BRP44), mRNA	142350140	NM_015415	97154			1q24	Chromosome 1, NC_000001.9 (166153934..166171857, complement)			mitochondrion			GO:0005739
112	89778_BQ682457_DCTN3	-0.52662	0.25153	-0.58966	0.38867				dynactin 3 (p22)	DCTN3	11258	Dynactin 3 (p22)	DCTN3	Hs.511768	AGENCOURT_8032962 NIH_MGC_112 Homo sapiens cDNA clone IMAGE:6090992 5-, mRNA sequence	21795136	BQ682457	89778			9p13	Chromosome 9, NC_000009.10 (34603548..34610496, complement)	protein binding///structural molecule activity	cell cycle///cytokinesis///mitosis	centrosome///condensed chromosome kinetochore///cytoplasm///dynactin complex///perinuclear region of cytoplasm///spindle	GO:0005515///GO:0005198	GO:0007049///GO:0000910///GO:0007067	GO:0005813///GO:0000777///GO:0005737///GO:0005869///GO:0048471///GO:0005819
11719	103329_BX341353_PRDX3	-0.5463	0.28665	-0.58966	0.2931				peroxiredoxin 3	PRDX3	10935	Peroxiredoxin 3	PRDX3	Hs.523302	BX341353 Homo sapiens T CELLS (JURKAT CELL LINE) COT 10-NORMALIZED Homo sapiens cDNA clone CS0DJ015YG05 5-PRIME, mRNA sequence	46280415	BX341353	103329			10q25-q26	Chromosome 10, NC_000010.9 (120917205..120928335, complement)	alkyl hydroperoxide reductase activity///antioxidant activity///oxidoreductase activity///peroxiredoxin activity///protein kinase binding	oxidation reduction///positive regulation of NF-kappaB transcription factor activity	colocalizes_with IkappaB kinase complex///mitochondrion	GO:0008785///GO:0016209///GO:0016491///GO:0051920///GO:0019901	GO:0055114///GO:0051092	colocalizes_with GO:0008385///GO:0005739
916	90681_AI003583_SH3BP5	-0.57741	0.29371	-0.58966	0.29754				SH3-domain binding protein 5 (BTK-associated)	SH3BP5	9467	SH3-domain binding protein 5 (BTK-associated)	SH3BP5	Hs.257761	ai88e02.s1 Soares_parathyroid_tumor_NbHPA Homo sapiens cDNA clone IMAGE:1387898 3-, mRNA sequence	3203917	AI003583	90681			3p24.3	Chromosome 3, NC_000003.10 (15271361..15357905, complement)	protein binding///protein kinase inhibitor activity	intracellular signaling cascade	cytoplasm///mitochondrion	GO:0005515///GO:0004860	GO:0007242	GO:0005737///GO:0005739
12856	104728_CR591449_ATP5B	-0.57552	0.22386	-0.58916	0.22906				ATP synthase, H+ transporting, mitochondrial F1 complex, beta polypeptide	ATP5B	506				full-length cDNA clone CS0DF036YN07 of Fetal brain of Homo sapiens (human)	50472256	CR591449	104728			12q13.13	Chromosome 12, NC_000012.10 (55318226..55326119, complement)	ATP binding///contributes_to ATPase activity///MHC class I protein binding///eukaryotic cell surface binding///hydrogen ion transporting ATP synthase activity, rotational mechanism///hydrogen ion transporting ATPase activity, rotational mechanism///hydrogen-exporting ATPase activity, phosphorylative mechanism///hydrolase activity///metal ion binding///nucleotide binding///protein binding///transp…	ATP synthesis coupled proton transport///angiogenesis///generation of precursor metabolites and energy///ion transport///proton transport///regulation of intracellular pH	cell surface///integral to membrane///mitochondrial matrix///mitochondrial matrix///mitochondrial proton-transporting ATP synthase complex///mitochondrial proton-transporting ATP synthase complex///mitochondrial proton-transporting ATP synthase, catalytic core///mitochondrion///plasma membrane///proton-transporting ATP synthase complex, catalytic core F(1)///proton-transporting two-sector ATPase …	GO:0005524///contributes_to GO:0016887///GO:0042288///GO:0043499///GO:0046933///GO:0046961///GO:0008553///GO:0016787///GO:0046872///GO:0000166///GO:0005515///GO:0005215	GO:0015986///GO:0001525///GO:0006091///GO:0006811///GO:0015992///GO:0051453	GO:0009986///GO:0016021///GO:0005759///GO:0005759///GO:0005753///GO:0005753///GO:0005754///GO:0005739///GO:0005886///GO:0045261///GO:0016469
7344	98154_CX781812_UBE2G1	-0.57651	0.3396	-0.58916	0.33399				ubiquitin-conjugating enzyme E2G 1 (UBC7 homolog, yeast)	UBE2G1	7326	Ubiquitin-conjugating enzyme E2G 1 (UBC7 homolog, yeast)	UBE2G1	Hs.462035	HESC3_9_B05.g1_A036 NIH_MGC_260 Homo sapiens cDNA clone IMAGE:7476419 5-, mRNA sequence	58298602	CX781812	98154			17p13.2	Chromosome 17, NC_000017.9 (4119261..4216718, complement)	ligase activity///ubiquitin-protein ligase activity	regulation of protein metabolic process///ubiquitin cycle///ubiquitin-dependent protein catabolic process		GO:0016874///GO:0004842	GO:0051246///GO:0006512///GO:0006511
292	89962_AA453370_C14orf126	-0.5312	0.25663	-0.58867	0.24433				chromosome 14 open reading frame 126	C14orf126	112487	Chromosome 14 open reading frame 126	C14orf126	Hs.116014	zx47d01.r1 Soares_testis_NHT Homo sapiens cDNA clone IMAGE:795361 5-, mRNA sequence	2167039	AA453370	89962			14q12	Chromosome 14, NC_000014.7 (30984993..30996431, complement)	hydrolase activity, acting on ester bonds	D-amino acid catabolic process	cytoplasm	GO:0016788	GO:0019478	GO:0005737
9025	100113_BX419246_EIF4A2	-0.59135	0.42379	-0.58818	0.41675				small nucleolar RNA, H/ACA box 4///eukaryotic translation initiation factor 4A, isoform 2	SNORA4///EIF4A2	619568///1974	Eukaryotic translation initiation factor 4A, isoform 2	EIF4A2	Hs.712535	BX419246 Homo sapiens FETAL BRAIN Homo sapiens cDNA clone CS0DF014YH24 5-PRIME, mRNA sequence	46934210	BX419246	100113			3q27///3q28	Chromosome 3, NC_000003.10 (187988096..187988232)///Chromosome 3, NC_000003.10 (187984055..187990380)	ATP binding///ATP-dependent helicase activity///RNA binding///hydrolase activity///nucleic acid binding///nucleotide binding///protein binding///translation initiation factor activity///translation initiation factor activity	regulation of translational initiation///translation	cytosol///eukaryotic translation initiation factor 4F complex	GO:0005524///GO:0008026///GO:0003723///GO:0016787///GO:0003676///GO:0000166///GO:0005515///GO:0003743///GO:0003743	GO:0006446///GO:0006412	GO:0005829///GO:0016281
11099	102594_CR623635_UBE2D2	-0.46754	0.23995	-0.5867	0.32562				ubiquitin-conjugating enzyme E2D 2 (UBC4/5 homolog, yeast)	UBE2D2	7322				full-length cDNA clone CS0DF013YF13 of Fetal brain of Homo sapiens (human)	50504442	CR623635	102594			5q31.2	Chromosome 5, NC_000005.8 (138920935..138988203)	ligase activity///protein binding///small conjugating protein ligase activity///ubiquitin-protein ligase activity	regulation of protein metabolic process///ubiquitin cycle///ubiquitin-dependent protein catabolic process		GO:0016874///GO:0005515///GO:0019787///GO:0004842	GO:0051246///GO:0006512///GO:0006511
5985	96542_BQ029794_TARS	-0.56734	0.33538	-0.5867	0.333				threonyl-tRNA synthetase	TARS	6897	Threonyl-tRNA synthetase	TARS	Hs.481860	UI-H-DT0-auc-m-07-0-UI.s1 NCI_CGAP_DT0 Homo sapiens cDNA clone IMAGE:5867694 3-, mRNA sequence	19765073	BQ029794	96542			5p13.2	Chromosome 5, NC_000005.8 (33476655..33503953)	ATP binding///ligase activity///nucleotide binding///protein binding///protein homodimerization activity///threonine-tRNA ligase activity	threonyl-tRNA aminoacylation	cytoplasm	GO:0005524///GO:0016874///GO:0000166///GO:0005515///GO:0042803///GO:0004829	GO:0006435	GO:0005737
4350	94616_BM456876_UBE2N	-0.54762	0.33783	-0.58571	0.30296				ubiquitin-conjugating enzyme E2N (UBC13 homolog, yeast)	UBE2N	7334	Ubiquitin-conjugating enzyme E2N (UBC13 homolog, yeast)	UBE2N	Hs.524630	AGENCOURT_6404170 NIH_MGC_92 Homo sapiens cDNA clone IMAGE:5583809 5-, mRNA sequence	18505916	BM456876	94616			12q22	Chromosome 12, NC_000012.10 (92326219..92360157, complement)	ligase activity///protein binding///ubiquitin binding///ubiquitin-protein ligase activity	DNA double-strand break processing///T cell receptor signaling pathway///double-strand break repair via homologous recombination///positive regulation of DNA repair///positive regulation of I-kappaB kinase/NF-kappaB cascade///positive regulation of NF-kappaB transcription factor activity///positive regulation of histone modification///positive regulation of ubiquitin-protein ligase activity///pos…	UBC13-MMS2 complex///cytoplasm///nucleus	GO:0016874///GO:0005515///GO:0043130///GO:0004842	GO:0000729///GO:0050852///GO:0000724///GO:0045739///GO:0043123///GO:0051092///GO:0031058///GO:0051443///GO:0006301///GO:0006508///GO:0033182///GO:0051246	GO:0031372///GO:0005737///GO:0005634
4610	94892_AL519777_SCP2	-0.49337	0.25343	-0.58522	0.29212				sterol carrier protein 2	SCP2	6342	Sterol carrier protein 2	SCP2	Hs.476365	AL519777 Homo sapiens NEUROBLASTOMA COT 10-NORMALIZED Homo sapiens cDNA clone CS0DB005YI21 5-PRIME, mRNA sequence	45695314	AL519777	94892			1p32	Chromosome 1, NC_000001.9 (53165536..53289870)	lipid binding///oxidoreductase activity///propanoyl-CoA C-acyltransferase activity///protein binding///sterol carrier activity///sterol carrier activity///transferase activity	lipid transport///metabolic process///steroid biosynthetic process	cytoplasm///mitochondrion///peroxisome	GO:0008289///GO:0016491///GO:0033814///GO:0005515///GO:0005498///GO:0005498///GO:0016740	GO:0006869///GO:0008152///GO:0006694	GO:0005737///GO:0005739///GO:0005777
3702	93889_BQ434953_EEF1A1	-0.51848	0.1564	-0.58473	0.18966				eukaryotic translation elongation factor 1 alpha 1	EEF1A1	1915	Eukaryotic translation elongation factor 1 alpha 1	EEF1A1	Hs.586423	AGENCOURT_7890503 NIH_MGC_72 Homo sapiens cDNA clone IMAGE:6168197 5-, mRNA sequence	21174029	BQ434953	93889			6q14.1	Chromosome 6, NC_000006.10 (74282194..74287476, complement)	GTP binding///GTP binding///GTPase activity///GTPase activity///nucleotide binding///protein binding///translation elongation factor activity///translation elongation factor activity	translational elongation///translational elongation///translational elongation///translational elongation	cytoplasm///cytoplasm///cytoplasm///cytosol///eukaryotic translation elongation factor 1 complex	GO:0005525///GO:0005525///GO:0003924///GO:0003924///GO:0000166///GO:0005515///GO:0003746///GO:0003746	GO:0006414///GO:0006414///GO:0006414///GO:0006414	GO:0005737///GO:0005737///GO:0005737///GO:0005829///GO:0005853
9942	101305_CR620465_MGC9850	-0.57226	0.34411	-0.58424	0.43744				polymerase (RNA) I polypeptide D, 16kDa	POLR1D	51082				full-length cDNA clone CS0DM010YO13 of Fetal liver of Homo sapiens (human)	50501272	CR620465	101305			13q12.2	Chromosome 13, NC_000013.9 (27094003..27139548)	DNA binding///DNA-directed RNA polymerase activity///protein dimerization activity	transcription	nucleoplasm///nucleus	GO:0003677///GO:0003899///GO:0046983	GO:0006350	GO:0005654///GO:0005634
6173	96743_BC019873_HSPC121	-0.58142	0.35926	-0.58424	0.41232				protein tyrosine phosphatase-like A domain containing 1	PTPLAD1	51495				Homo sapiens protein tyrosine phosphatase-like A domain containing 1, mRNA (cDNA clone IMAGE:4498297), partial cds	18044350	BC019873	96743			15q22.2	Chromosome 15, NC_000015.8 (63596687..63657746)	GTPase activator activity///molecular_function///protein binding	I-kappaB kinase/NF-kappaB cascade///Rac protein signal transduction///activation of JNK activity///small GTPase mediated signal transduction	cellular_component///integral to membrane///membrane	GO:0005096///GO:0003674///GO:0005515	GO:0007249///GO:0016601///GO:0007257///GO:0007264	GO:0005575///GO:0016021///GO:0016020
9277	100444_BQ954823_C6orf136	-0.52211	0.27052	-0.58374	0.32956				chromosome 6 open reading frame 136	C6orf136	221545	Chromosome 6 open reading frame 136	C6orf136	Hs.591787	AGENCOURT_8826390 NIH_MGC_18 Homo sapiens cDNA clone IMAGE:6421302 5-, mRNA sequence	22370301	BQ954823	100444			6p21.33	Chromosome 6, NC_000006.10 (30722780..30728963)
635	90350_AA580433_MRPL3	-0.55729	0.35867	-0.58374	0.37635				mitochondrial ribosomal protein L3	MRPL3	11222	Mitochondrial ribosomal protein L3	MRPL3	Hs.205163	nn21c05.s1 NCI_CGAP_Co12 Homo sapiens cDNA clone IMAGE:1084520 3- similar to gb:X06323_cds1 MITOCHONDRIAL 60S RIBOSOMAL PROTEIN L3 (HUMAN);, mRNA sequence	2355760	AA580433	90350			3q21-q23	Chromosome 3, NC_000003.10 (132663735..132704519, complement)	RNA binding///structural constituent of ribosome	translation	intracellular///mitochondrion///ribosome	GO:0003723///GO:0003735	GO:0006412	GO:0005622///GO:0005739///GO:0005840
5628	96083_CX751926_WBP11	-0.59256	0.46736	-0.58374	0.50049				WW domain binding protein 11	WBP11	51729	WW domain binding protein 11	WBP11	Hs.655138	AGENCOURT_41379103 NIH_MGC_279 Homo sapiens cDNA clone IMAGE:7774390 3-, mRNA sequence	58048581	CX751926	96083			12p12.3	Chromosome 12, NC_000012.10 (14830679..14847668, complement)	protein binding///single-stranded DNA binding	RNA splicing///mRNA processing///rRNA processing	cytoplasm///nucleus	GO:0005515///GO:0003697	GO:0008380///GO:0006397///GO:0006364	GO:0005737///GO:0005634
8894	99973_CX787447_NSEP1	-0.49262	0.16711	-0.58325	0.21527				Y box binding protein 1	YBX1	4904	Y box binding protein 1	YBX1	Hs.473583	HESC3_85_F02.g1_A036 NIH_MGC_260 Homo sapiens cDNA clone IMAGE:7483901 5-, mRNA sequence	58304237	CX787447	99973			1p34	Chromosome 1, NC_000001.9 (42920653..42940607)	DNA binding///RNA binding///double-stranded DNA binding///protein binding///single-stranded DNA binding///transcription factor activity///transcription repressor activity	RNA splicing///nuclear mRNA splicing, via spliceosome///regulation of transcription, DNA-dependent///regulation of transcription, DNA-dependent///transcription///transcription from RNA polymerase II promoter	cytoplasm///nucleus	GO:0003677///GO:0003723///GO:0003690///GO:0005515///GO:0003697///GO:0003700///GO:0016564	GO:0008380///GO:0000398///GO:0006355///GO:0006355///GO:0006350///GO:0006366	GO:0005737///GO:0005634
10265	101655_CB159202_LOC201725	-0.53092	0.38751	-0.58325	0.43892				hypothetical protein LOC201725	LOC201725	201725	Hypothetical protein LOC201725	LOC201725	Hs.380920	K-EST0218695 L18POOL1n1 Homo sapiens cDNA clone L18POOL1n1-36-G03 5-, mRNA sequence	28145328	CB159202	101655			4q32.1	Chromosome 4, NC_000004.10 (159807279..159896209, complement)
3963	94181_CR598707_CCNG2	-0.58119	0.43623	-0.58276	0.433				cyclin G2	CCNG2	901	Cyclin G2	CCNG2	Hs.13291	full-length cDNA clone CS0DC010YA03 of Neuroblastoma Cot 25-normalized of Homo sapiens (human)	50479514	CR598707	94181			4q21.1	Chromosome 4, NC_000004.10 (78297551..78306970)		cell cycle///cell cycle checkpoint///cell division///mitosis	cytoplasm		GO:0007049///GO:0000075///GO:0051301///GO:0007067	GO:0005737
3672	93859_BG822030_CBX1	-0.59818	0.45622	-0.58276	0.43498				chromobox homolog 1 (HP1 beta homolog Drosophila )	CBX1	10951	Chromobox homolog 1 (HP1 beta homolog Drosophila )	CBX1	Hs.77254	602726139F1 NIH_MGC_15 Homo sapiens cDNA clone IMAGE:4865841 5-, mRNA sequence	14169617	BG822030	93859			17q21.32	Chromosome 17, NC_000017.9 (43502420..43533360, complement)	chromatin binding///chromatin binding///protein binding	chromatin assembly or disassembly	chromatin///chromatin///chromosome, pericentric region///nuclear heterochromatin///nucleoplasm///nucleus///spindle	GO:0003682///GO:0003682///GO:0005515	GO:0006333	GO:0000785///GO:0000785///GO:0000775///GO:0005720///GO:0005654///GO:0005634///GO:0005819
10545	101968_BC024682_HAN11	-0.5616	0.48049	-0.58276	0.49951				WD repeat domain 68	WDR68	10238				Homo sapiens cDNA clone IMAGE:4704910	19354078	BC024682	101968			17q23.3	Chromosome 17, NC_000017.9 (58981554..59025373)	protein binding		cytoplasm	GO:0005515		GO:0005737
10742	102185	-0.5646	0.28101	-0.58227	0.31182													102185		Failed Sequencing
2647	92664_AW051709_SNX4	-0.56373	0.43004	-0.58227	0.43054				sorting nexin 4	SNX4	8723	Sorting nexin 4	SNX4	Hs.507243	wx27g02.x1 NCI_CGAP_Kid11 Homo sapiens cDNA clone IMAGE:2544914 3-, mRNA sequence	5913991	AW051709	92664			3q21.2	Chromosome 3, NC_000003.10 (126648184..126721748, complement)	phosphoinositide binding///protein binding	cell communication///endocytosis///protein transport	cytoplasm	GO:0035091///GO:0005515	GO:0007154///GO:0006897///GO:0015031	GO:0005737
12122	103808_BC005138_BUB3	-0.57129	0.20628	-0.58177	0.22857				BUB3 budding uninhibited by benzimidazoles 3 homolog (yeast)	BUB3	9184				Homo sapiens BUB3 budding uninhibited by benzimidazoles 3 homolog (yeast), mRNA (cDNA clone MGC:1527 IMAGE:3504520), complete cds	33869401	BC005138	103808			10q26	Chromosome 10, NC_000010.9 (124903860..124914871)	protein binding	anaphase-promoting complex-dependent proteasomal ubiquitin-dependent protein catabolic process///cell proliferation///chromosome segregation///mitotic cell cycle checkpoint///mitotic sister chromatid segregation///negative regulation of ubiquitin-protein ligase activity during mitotic cell cycle	cytosol///kinetochore///nucleus	GO:0005515	GO:0031145///GO:0008283///GO:0007059///GO:0007093///GO:0000070///GO:0051436	GO:0005829///GO:0000776///GO:0005634
4228	94474	-0.53315	0.27158	-0.58177	0.37094													94474		Failed Sequencing
1228	91025_AK027250_HOOK1	-0.54541	0.29138	-0.58177	0.34877				hook homolog 1 (Drosophila)	HOOK1	51361				Homo sapiens cDNA: FLJ23597 fis, clone LNG15281	10440338	AK027250	91025			1p32.1	Chromosome 1, NC_000001.9 (60053121..60114638)	microtubule binding///protein binding	cell differentiation///microtubule cytoskeleton organization and biogenesis///multicellular organismal development///spermatogenesis	cytoplasm///cytoskeleton///microtubule	GO:0008017///GO:0005515	GO:0030154///GO:0000226///GO:0007275///GO:0007283	GO:0005737///GO:0005856///GO:0005874
12124	103810	-0.54576	0.29895	-0.58177	0.30394													103810		Failed Sequencing
8182	99150_CR616512_ATP5C1	-0.54491	0.33761	-0.58177	0.35271				ATP synthase, H+ transporting, mitochondrial F1 complex, gamma polypeptide 1	ATP5C1	509				full-length cDNA clone CS0DD004YG18 of Neuroblastoma Cot 50-normalized of Homo sapiens (human)	50497319	CR616512	99150			10p15.1	Chromosome 10, NC_000010.9 (7870099..7889770)	contributes_to ATPase activity///contributes_to ATPase activity///hydrogen ion transporting ATP synthase activity, rotational mechanism///hydrogen ion transporting ATPase activity, rotational mechanism///metal ion binding	ATP synthesis coupled proton transport///ion transport///proton transport	membrane///mitochondrial matrix///mitochondrial proton-transporting ATP synthase complex, catalytic core F(1)///mitochondrion///proton-transporting two-sector ATPase complex	contributes_to GO:0016887///contributes_to GO:0016887///GO:0046933///GO:0046961///GO:0046872	GO:0015986///GO:0006811///GO:0015992	GO:0016020///GO:0005759///GO:0000275///GO:0005739///GO:0016469
2606	92623_CR749482_SLC4A4	-0.53579	0.36564	-0.58128	0.37389				solute carrier family 4, sodium bicarbonate cotransporter, member 4	SLC4A4	8671				Homo sapiens mRNA; cDNA DKFZp781H1314 (from clone DKFZp781H1314)	51476664	CR749482	92623			4q21	Chromosome 4, NC_000004.10 (72271867..72656663)	anion transmembrane transporter activity///inorganic anion exchanger activity///sodium ion binding///sodium:bicarbonate symporter activity///symporter activity///transporter activity	anion transport///sodium ion transport///transport	basolateral plasma membrane///integral to membrane///integral to plasma membrane///membrane	GO:0008509///GO:0005452///GO:0031402///GO:0008510///GO:0015293///GO:0005215	GO:0006820///GO:0006814///GO:0006810	GO:0016323///GO:0016021///GO:0005887///GO:0016020
12627	104424_X98294_RAD21	-0.51858	0.46545	-0.58079	0.51724				RAD21 homolog (S. pombe)	RAD21	5885				Homo sapiens mRNA for protein involved in DNA double-strand break repair (HR21SPA gene)	1620397	X98294	104424			8q24	Chromosome 8, NC_000008.9 (117927355..117956182, complement)	protein binding	apoptosis///cell cycle///cell division///chromosome segregation///double-strand break repair///meiotic recombination///mitosis	nuclear chromosome///nucleus	GO:0005515	GO:0006915///GO:0007049///GO:0051301///GO:0007059///GO:0006302///GO:0007131///GO:0007067	GO:0000228///GO:0005634
11904	103532_AK022656_MASA	-0.54102	0.32569	-0.5798	0.35665				enolase-phosphatase 1	ENOPH1	58478				Homo sapiens cDNA FLJ12594 fis, clone NT2RM4001340, weakly similar to UTR4 PROTEIN	10434176	AK022656	103532			4q21.22	Chromosome 4, NC_000004.10 (83570787..83601264)	acireductone synthase activity///hydrolase activity///magnesium ion binding///phosphoglycolate phosphatase activity	amino acid biosynthetic process///metabolic process///methionine biosynthetic process///methionine salvage	cellular_component	GO:0043874///GO:0016787///GO:0000287///GO:0008967	GO:0008652///GO:0008152///GO:0009086///GO:0019509	GO:0005575
1023	90794_BU931209_LDLR	-0.5646	0.32321	-0.57833	0.34335				low density lipoprotein receptor (familial hypercholesterolemia)	LDLR	3949	Low density lipoprotein receptor (familial hypercholesterolemia)	LDLR	Hs.213289	AGENCOURT_10478281 NIH_MGC_109 Homo sapiens cDNA clone IMAGE:6671346 5-, mRNA sequence	24120028	BU931209	90794			19p13.3	Chromosome 19, NC_000019.8 (11061132..11105490)	calcium ion binding///lipid transporter activity///lipoprotein binding///low-density lipoprotein receptor activity///receptor activity///transmembrane receptor activity///very-low-density lipoprotein receptor activity	cholesterol absorption///cholesterol homeostasis///cholesterol metabolic process///cholesterol transport///endocytosis///lipid metabolic process///lipid transport///lipoprotein metabolic process///protein amino acid O-linked glycosylation///steroid metabolic process	clathrin-coated endocytic vesicle membrane///coated pit///endosome///endosome membrane///integral to plasma membrane///plasma membrane///plasma membrane	GO:0005509///GO:0005319///GO:0008034///GO:0005041///GO:0004872///GO:0004888///GO:0030229	GO:0030299///GO:0042632///GO:0008203///GO:0030301///GO:0006897///GO:0006629///GO:0006869///GO:0042157///GO:0006493///GO:0008202	GO:0030669///GO:0005905///GO:0005768///GO:0010008///GO:0005887///GO:0005886///GO:0005886
2224	92156_BC005945_MAD2L1	-0.53689	0.33089	-0.57783	0.33054				MAD2 mitotic arrest deficient-like 1 (yeast)	MAD2L1	4085				Homo sapiens MAD2 mitotic arrest deficient-like 1 (yeast), mRNA (cDNA clone MGC:14577 IMAGE:4132892), complete cds	13543585	BC005945	92156			4q27	Chromosome 4, NC_000004.10 (121200037..121207411, complement)	protein binding	anaphase-promoting complex-dependent proteasomal ubiquitin-dependent protein catabolic process///cell cycle///cell division///mitosis///mitosis///mitotic cell cycle checkpoint///negative regulation of ubiquitin-protein ligase activity during mitotic cell cycle	cytosol///kinetochore///nucleus	GO:0005515	GO:0031145///GO:0007049///GO:0051301///GO:0007067///GO:0007067///GO:0007093///GO:0051436	GO:0005829///GO:0000776///GO:0005634
5537	95989_CR601419_SNX5	-0.56919	0.41861	-0.57734	0.45172				sorting nexin 5	SNX5	27131				full-length cDNA clone CS0DI058YP10 of Placenta Cot 25-normalized of Homo sapiens (human)	50482226	CR601419	95989			20p11	Chromosome 20, NC_000020.9 (17870244..17897490, complement)	phosphoinositide binding///protein binding	cell communication///protein transport		GO:0035091///GO:0005515	GO:0007154///GO:0015031
4321	94587_BQ926682_TXNDC	-0.58313	0.43835	-0.57635	0.41773				thioredoxin domain containing 1	TXNDC1	81542	Thioredoxin domain containing 1	TXNDC1	Hs.125221	AGENCOURT_8810500 NIH_MGC_101 Homo sapiens cDNA clone IMAGE:6429469 5-, mRNA sequence	22341713	BQ926682	94587			14q22.1	Chromosome 14, NC_000014.7 (50776636..50794123)	arsenate reductase (thioredoxin) activity	DNA replication///ER to Golgi vesicle-mediated transport///anti-apoptosis///cell proliferation///cell redox homeostasis///leukocyte activation///positive regulation of growth///positive regulation of transcription, DNA-dependent///response to stress///signal transduction///transport	endoplasmic reticulum///endoplasmic reticulum membrane///integral to membrane///membrane///membrane fraction	GO:0030612	GO:0006260///GO:0006888///GO:0006916///GO:0008283///GO:0045454///GO:0045321///GO:0045927///GO:0045893///GO:0006950///GO:0007165///GO:0006810	GO:0005783///GO:0005789///GO:0016021///GO:0016020///GO:0005624
12249	103940_BQ049750_EEF1A1	-0.53074	0.10272	-0.57586	0.13202				eukaryotic translation elongation factor 1 alpha 1	EEF1A1	1915	Eukaryotic translation elongation factor 1 alpha 1	EEF1A1	Hs.586423	AGENCOURT_6797069 NIH_MGC_85 Homo sapiens cDNA clone IMAGE:5787668 5-, mRNA sequence	19809090	BQ049750	103940			6q14.1	Chromosome 6, NC_000006.10 (74282194..74287476, complement)	GTP binding///GTP binding///GTPase activity///GTPase activity///nucleotide binding///protein binding///translation elongation factor activity///translation elongation factor activity	translational elongation///translational elongation///translational elongation///translational elongation	cytoplasm///cytoplasm///cytoplasm///cytosol///eukaryotic translation elongation factor 1 complex	GO:0005525///GO:0005525///GO:0003924///GO:0003924///GO:0000166///GO:0005515///GO:0003746///GO:0003746	GO:0006414///GO:0006414///GO:0006414///GO:0006414	GO:0005737///GO:0005737///GO:0005737///GO:0005829///GO:0005853
8163	99130_BM772791_ATP5J	-0.51359	0.32074	-0.57537	0.30837				ATP synthase, H+ transporting, mitochondrial F0 complex, subunit F6	ATP5J	522	ATP synthase, H+ transporting, mitochondrial F0 complex, subunit F6	ATP5J	Hs.246310	K-EST0057018 S3SNU16s1 Homo sapiens cDNA clone S3SNU16s1-22-G08 5-, mRNA sequence	19102406	BM772791	99130			21q21.1	Chromosome 21, NC_000021.7 (26018662..26029836, complement)	contributes_to ATPase activity///hydrogen ion transporting ATP synthase activity, rotational mechanism///hydrogen ion transporting ATPase activity, rotational mechanism///transporter activity	ATP synthesis coupled proton transport///ion transport///proton transport	membrane///mitochondrial proton-transporting ATP synthase complex///mitochondrion///proton-transporting ATP synthase complex, coupling factor F(o)///proton-transporting two-sector ATPase complex	contributes_to GO:0016887///GO:0046933///GO:0046961///GO:0005215	GO:0015986///GO:0006811///GO:0015992	GO:0016020///GO:0005753///GO:0005739///GO:0045263///GO:0016469
4898	95219_BC018129_PSAT1	-0.50998	0.33667	-0.57537	0.3399				phosphoserine aminotransferase 1	PSAT1	29968				Homo sapiens phosphoserine aminotransferase 1, mRNA (cDNA clone MGC:9290 IMAGE:3883843), complete cds	17390288	BC018129	95219			9q21.2	Chromosome 9, NC_000009.10 (80101879..80134829)	phosphoserine transaminase activity///pyridoxal phosphate binding///transferase activity	L-serine biosynthetic process///amino acid biosynthetic process///metabolic process///pyridoxine biosynthetic process		GO:0004648///GO:0030170///GO:0016740	GO:0006564///GO:0008652///GO:0008152///GO:0008615
9199	100363_CX788386_SUHW4	-0.5344	0.30146	-0.57438	0.30837				zinc finger protein 280D	ZNF280D	54816	Zinc finger protein 280D	ZNF280D	Hs.511477	HESC3_97_D12.g1_A036 NIH_MGC_260 Homo sapiens cDNA clone IMAGE:7484977 5-, mRNA sequence	58305176	CX788386	100363			15q21.3	Chromosome 15, NC_000015.8 (54709666..54813079, complement)	DNA binding///metal ion binding///zinc ion binding	regulation of transcription, DNA-dependent///transcription	intracellular///nucleus	GO:0003677///GO:0046872///GO:0008270	GO:0006355///GO:0006350	GO:0005622///GO:0005634
4463	94734_CR613425_PGK1	-0.57695	0.33664	-0.57438	0.35419				phosphoglycerate kinase 1	PGK1	5230				full-length cDNA clone CS0DG006YP04 of B cells (Ramos cell line) of Homo sapiens (human)	50494232	CR613425	94734			Xq13	Chromosome X, NC_000023.9 (77246425..77268980)	ATP binding///nucleotide binding///phosphoglycerate kinase activity///transferase activity	glycolysis///phosphorylation	cytoplasm	GO:0005524///GO:0000166///GO:0004618///GO:0016740	GO:0006096///GO:0016310	GO:0005737
6229	96803_BM559301_HSPE1	-0.57317	0.34023	-0.57438	0.31773				heat shock 10kDa protein 1 (chaperonin 10)	HSPE1	3336	Heat shock 10kDa protein 1 (chaperonin 10)	HSPE1	Hs.1197	AGENCOURT_6598384 NIH_MGC_41 Homo sapiens cDNA clone IMAGE:5474439 5-, mRNA sequence	18802771	BM559301	96803			2q33.1	Chromosome 2, NC_000002.10 (198073365..198076416)	ATP binding///chaperone binding///unfolded protein binding	caspase activation///protein folding///response to unfolded protein	mitochondrial matrix///mitochondrion	GO:0005524///GO:0051087///GO:0051082	GO:0006919///GO:0006457///GO:0006986	GO:0005759///GO:0005739
6685	97437_BC032437_HNRPA3	-0.5368	0.40052	-0.57389	0.42463				heterogeneous nuclear ribonucleoprotein A3	HNRNPA3	220988				Homo sapiens heterogeneous nuclear ribonucleoprotein A3, mRNA (cDNA clone IMAGE:4432159), partial cds	21595543	BC032437	97437			2q31.2	Chromosome 2, NC_000002.10 (177785668..177796931)	RNA binding///nucleotide binding///protein binding	RNA splicing///nuclear mRNA splicing, via spliceosome	nucleus///spliceosome	GO:0003723///GO:0000166///GO:0005515	GO:0008380///GO:0000398	GO:0005634///GO:0005681
6383	97023_DR761826_PGAM1	-0.57559	0.30427	-0.5734	0.20985				phosphoglycerate mutase 1 pseudogene///phosphoglycerate mutase 1 (brain)	hCG_2015138///PGAM1	642969///5223	Phosphoglycerate mutase 1 (brain)	PGAM1	Hs.632918	HESC4_133_C02.g1_A037 NIH_MGC_262 Homo sapiens cDNA clone IMAGE:7971533 5-, mRNA sequence	71054526	DR761826	97023			12q22///10q25.3	Chromosome 12, NC_000012.10 (92557692..92562088, complement)///Chromosome 10, NC_000010.9 (99176017..99183188)	bisphosphoglycerate 2-phosphatase activity///bisphosphoglycerate mutase activity///hydrolase activity///isomerase activity///phosphoglycerate mutase activity	glycolysis///metabolic process	cytosol	GO:0004083///GO:0004082///GO:0016787///GO:0016853///GO:0004619	GO:0006096///GO:0008152	GO:0005829
9000	100087_AF271782_MDS025	-0.58229	0.32708	-0.5734	0.30394				coiled-coil domain containing 90B	CCDC90B	60492				Homo sapiens CUA003 mRNA, complete cds	12006220	AF271782	100087			11q14.1	Chromosome 11, NC_000011.8 (82650150..82675025, complement)			integral to membrane///membrane///mitochondrion			GO:0016021///GO:0016020///GO:0005739
4157	94387_BC014062_DNAJA3	-0.59077	0.40733	-0.5734	0.44778				DnaJ (Hsp40) homolog, subfamily A, member 3	DNAJA3	9093				Homo sapiens DnaJ (Hsp40) homolog, subfamily A, member 3, mRNA (cDNA clone IMAGE:3845144), partial cds	40225931	BC014062	94387			16p13.3	Chromosome 16, NC_000016.8 (4415883..4446777)	heat shock protein binding///metal ion binding///unfolded protein binding///zinc ion binding	protein folding///regulation of apoptosis	mitochondrial matrix///mitochondrion	GO:0031072///GO:0046872///GO:0051082///GO:0008270	GO:0006457///GO:0042981	GO:0005759///GO:0005739
12592	104388_BU507321_FLJ20508	-0.60393	0.54851	-0.5734	0.55517				chromosome 1 open reading frame 109	C1orf109	54955	Chromosome 1 open reading frame 109	C1orf109	Hs.272673	AGENCOURT_10309655 NIH_MGC_71 Homo sapiens cDNA clone IMAGE:6501242 5-, mRNA sequence	22813554	BU507321	104388			1p34.3	Chromosome 1, NC_000001.9 (37919829..37928779, complement)
5145	95514_BQ018494_PVRL2	-0.58517	0.34155	-0.57291	0.29901				poliovirus receptor-related 2 (herpesvirus entry mediator B)	PVRL2	5819	Poliovirus receptor-related 2 (herpesvirus entry mediator B)	PVRL2	Hs.655455	UI-H-DH1-axj-n-22-0-UI.s1 NCI_CGAP_DH1 Homo sapiens cDNA clone IMAGE:5829717 3-, mRNA sequence	19753771	BQ018494	95514			19q13.2	Chromosome 19, NC_000019.8 (50041233..50084325)	coreceptor activity///protein binding///protein homodimerization activity	cell adhesion///homophilic cell adhesion	integral to membrane///plasma membrane	GO:0015026///GO:0005515///GO:0042803	GO:0007155///GO:0007156	GO:0016021///GO:0005886
8985	100071_BQ233122_EEF1A1	-0.50347	0.14903	-0.57241	0.17192				eukaryotic translation elongation factor 1 alpha 1	EEF1A1	1915	Eukaryotic translation elongation factor 1 alpha 1	EEF1A1	Hs.586423	AGENCOURT_7570943 NIH_MGC_68 Homo sapiens cDNA clone IMAGE:6058474 5-, mRNA sequence	20414522	BQ233122	100071			6q14.1	Chromosome 6, NC_000006.10 (74282194..74287476, complement)	GTP binding///GTP binding///GTPase activity///GTPase activity///nucleotide binding///protein binding///translation elongation factor activity///translation elongation factor activity	translational elongation///translational elongation///translational elongation///translational elongation	cytoplasm///cytoplasm///cytoplasm///cytosol///eukaryotic translation elongation factor 1 complex	GO:0005525///GO:0005525///GO:0003924///GO:0003924///GO:0000166///GO:0005515///GO:0003746///GO:0003746	GO:0006414///GO:0006414///GO:0006414///GO:0006414	GO:0005737///GO:0005737///GO:0005737///GO:0005829///GO:0005853
6508	97150_CN341219_SNF7DC2	-0.53542	0.41622	-0.57241	0.35862				chromatin modifying protein 5	CHMP5	51510	Chromatin modifying protein 5	CHMP5	Hs.635313	17000600105075 GRN_PRENEU Homo sapiens cDNA 5-, mRNA sequence	47341153	CN341219	97150			9p13.3	Chromosome 9, NC_000009.10 (33255000..33271510)	protein binding	endosome to lysosome transport///lysosome organization and biogenesis///protein transport///regulation of receptor recycling	cytoplasm///nucleus	GO:0005515	GO:0008333///GO:0007040///GO:0015031///GO:0001919	GO:0005737///GO:0005634
12118	103804_AB208998_HMGB1	-0.50558	0.2945	-0.57192	0.38768				high-mobility group box 1	HMGB1	3146				Homo sapiens mRNA for high-mobility group box 1 variant protein	62087575	AB208998	103804			13q12	Chromosome 13, NC_000013.9 (29930877..29938081, complement)	DNA bending activity///DNA binding///transcription factor binding	DNA recombination///DNA repair///DNA unwinding during replication///anti-apoptosis///base-excision repair, DNA ligation///establishment and/or maintenance of chromatin architecture///negative regulation of transcriptional preinitiation complex assembly///regulation of transcription from RNA polymerase II promoter///regulation of transcription, DNA-dependent///signal transduction	chromatin///condensed chromosome///nucleus///nucleus	GO:0008301///GO:0003677///GO:0008134	GO:0006310///GO:0006281///GO:0006268///GO:0006916///GO:0006288///GO:0006325///GO:0017055///GO:0006357///GO:0006355///GO:0007165	GO:0000785///GO:0000793///GO:0005634///GO:0005634
9156	100319_BQ012715_DKFZP564B167	-0.46797	0.29535	-0.57192	0.42956				brain protein 44	BRP44	25874	Brain protein 44	BRP44	Hs.517768	UI-1-BC1p-auz-a-02-0-UI.s1 NCI_CGAP_Pl3 Homo sapiens cDNA clone UI-1-BC1p-auz-a-02-0-UI 3-, mRNA sequence	19737616	BQ012715	100319			1q24	Chromosome 1, NC_000001.9 (166153934..166171857, complement)			mitochondrion			GO:0005739
291	89961_AA953221_PCNA	-0.57603	0.38102	-0.57192	0.39261				proliferating cell nuclear antigen	PCNA	5111	Proliferating cell nuclear antigen	PCNA	Hs.147433	oo87d09.s1 NCI_CGAP_Kid5 Homo sapiens cDNA clone IMAGE:1573169 3- similar to gb:M15796 PROLIFERATING CELL NUCLEAR ANTIGEN (HUMAN);, mRNA sequence	3117368	AA953221	89961			20pter-p12	Chromosome 20, NC_000020.9 (5043599..5055268, complement)	DNA binding///DNA polymerase processivity factor activity///MutLalpha complex binding///protein binding	DNA repair///base-excision repair, gap-filling///cell proliferation///intracellular protein transport///nucleotide-excision repair, DNA gap filling///phosphoinositide-mediated signaling///regulation of DNA replication	DNA replication factor C complex///PCNA complex///cyclin-dependent protein kinase holoenzyme complex///nuclear lamina///nucleoplasm///nucleus	GO:0003677///GO:0030337///GO:0032405///GO:0005515	GO:0006281///GO:0006287///GO:0008283///GO:0006886///GO:0006297///GO:0048015///GO:0006275	GO:0005663///GO:0043626///GO:0000307///GO:0005652///GO:0005654///GO:0005634
10649	102083	-0.50206	0.55737	-0.57192	0.58325													102083		Failed Sequencing
9447	100630_AI910624_NDUFB8	-0.52179	0.29407	-0.57143	0.33793				NADH dehydrogenase (ubiquinone) 1 beta subcomplex, 8, 19kDa	NDUFB8	4714	NADH dehydrogenase (ubiquinone) 1 beta subcomplex, 8, 19kDa	NDUFB8	Hs.523215	wf88g03.x1 NCI_CGAP_Co3 Homo sapiens cDNA clone IMAGE:2362708 3- similar to SW:NIAM_BOVIN Q02372 NADH-UBIQUINONE OXIDOREDUCTASE ASHI SUBUNIT PRECURSOR ;, mRNA sequence	5630360	AI910624	100630			10q23.2-q23.33	Chromosome 10, NC_000010.9 (102273487..102279626, complement)	NADH dehydrogenase (ubiquinone) activity///NADH dehydrogenase (ubiquinone) activity///NADH dehydrogenase activity	mitochondrial electron transport, NADH to ubiquinone///transport	endoplasmic reticulum///membrane///mitochondrial respiratory chain complex I///mitochondrion	GO:0008137///GO:0008137///GO:0003954	GO:0006120///GO:0006810	GO:0005783///GO:0016020///GO:0005747///GO:0005739
2627	92644_CR599745_PSAP	-0.57945	0.4183	-0.57094	0.35074				prosaposin (variant Gaucher disease and variant metachromatic leukodystrophy)	PSAP	5660				full-length cDNA clone CS0DE004YI12 of Placenta of Homo sapiens (human)	50480552	CR599745	92644			10q21-q22	Chromosome 10, NC_000010.9 (73246061..73281088, complement)	alpha-galactosidase activity///beta-galactosidase activity///cerebroside-sulfatase activity///enzyme activator activity///galactosylceramidase activity///glucosylceramidase activity///lipid binding///sphingomyelin phosphodiesterase activity	glycosphingolipid metabolic process///lipid metabolic process///lipid transport///lysosome organization and biogenesis///sphingolipid metabolic process	extracellular space///integral to membrane///lysosome	GO:0004557///GO:0004565///GO:0004098///GO:0008047///GO:0004336///GO:0004348///GO:0008289///GO:0004767	GO:0006687///GO:0006629///GO:0006869///GO:0007040///GO:0006665	GO:0005615///GO:0016021///GO:0005764
6119	96680_X98294_RAD21	-0.49965	0.45353	-0.57094	0.48473				RAD21 homolog (S. pombe)	RAD21	5885				Homo sapiens mRNA for protein involved in DNA double-strand break repair (HR21SPA gene)	1620397	X98294	96680			8q24	Chromosome 8, NC_000008.9 (117927355..117956182, complement)	protein binding	apoptosis///cell cycle///cell division///chromosome segregation///double-strand break repair///meiotic recombination///mitosis	nuclear chromosome///nucleus	GO:0005515	GO:0006915///GO:0007049///GO:0051301///GO:0007059///GO:0006302///GO:0007131///GO:0007067	GO:0000228///GO:0005634
418	90099_AF052090_NNT	-0.58249	0.23986	-0.57044	0.24187							Clone 23950 mRNA sequence		Hs.655687	Homo sapiens clone 23950 mRNA sequence	3360396	AF052090	90099
5080	95421	-0.60985	0.51115	-0.57044	0.4133													95421		Failed Sequencing
10211	101597_AK130897_PRDX3	-0.5525	0.27175	-0.56995	0.27044				peroxiredoxin 3	PRDX3	10935				Homo sapiens cDNA FLJ27387 fis, clone UBA09535, highly similar to Mitochondrial thioredoxin-dependent peroxide reductase precursor	34528121	AK130897	101597			10q25-q26	Chromosome 10, NC_000010.9 (120917205..120928335, complement)	alkyl hydroperoxide reductase activity///antioxidant activity///oxidoreductase activity///peroxiredoxin activity///protein kinase binding	oxidation reduction///positive regulation of NF-kappaB transcription factor activity	colocalizes_with IkappaB kinase complex///mitochondrion	GO:0008785///GO:0016209///GO:0016491///GO:0051920///GO:0019901	GO:0055114///GO:0051092	colocalizes_with GO:0008385///GO:0005739
10217	101603_BG822030_CBX1	-0.58003	0.45223	-0.56995	0.46552				chromobox homolog 1 (HP1 beta homolog Drosophila )	CBX1	10951	Chromobox homolog 1 (HP1 beta homolog Drosophila )	CBX1	Hs.77254	602726139F1 NIH_MGC_15 Homo sapiens cDNA clone IMAGE:4865841 5-, mRNA sequence	14169617	BG822030	101603			17q21.32	Chromosome 17, NC_000017.9 (43502420..43533360, complement)	chromatin binding///chromatin binding///protein binding	chromatin assembly or disassembly	chromatin///chromatin///chromosome, pericentric region///nuclear heterochromatin///nucleoplasm///nucleus///spindle	GO:0003682///GO:0003682///GO:0005515	GO:0006333	GO:0000785///GO:0000785///GO:0000775///GO:0005720///GO:0005654///GO:0005634///GO:0005819
12700	104506_CR607294_ENSA	-0.55232	0.29926	-0.56946	0.35911				endosulfine alpha	ENSA	2029				full-length cDNA clone CS0DJ014YI01 of T cells (Jurkat cell line) Cot 10-normalized of Homo sapiens (human)	50488101	CR607294	104506			1q21.2	Chromosome 1, NC_000001.9 (148861223..148868722, complement)	ion channel inhibitor activity///receptor binding	response to nutrient///transport	cytoplasm	GO:0008200///GO:0005102	GO:0007584///GO:0006810	GO:0005737
3536	93707_BC040410_MAPRE1	-0.50767	0.25987	-0.56897	0.31626				microtubule-associated protein, RP/EB family, member 1	MAPRE1	22919				Homo sapiens microtubule-associated protein, RP/EB family, member 1, mRNA (cDNA clone IMAGE:2899942)	25896230	BC040410	93707			20q11.1-q11.23	Chromosome 20, NC_000020.9 (30871435..30901867)	microtubule plus-end binding///protein C-terminus binding	cell cycle///cell division///cell proliferation///mitosis///negative regulation of microtubule polymerization	Golgi apparatus///cortical microtubule cytoskeleton///cytoplasm///microtubule///colocalizes_with spindle	GO:0051010///GO:0008022	GO:0007049///GO:0051301///GO:0008283///GO:0007067///GO:0031115	GO:0005794///GO:0030981///GO:0005737///GO:0005874///colocalizes_with GO:0005819
10091	101456_CR536580_MAPK9	-0.5473	0.31225	-0.56847	0.3803				mitogen-activated protein kinase 9	MAPK9	5601				Homo sapiens full open reading frame cDNA clone RZPDo834B1022D for gene MAPK9, mitogen-activated protein kinase 9; complete cds, incl. stopcodon	49168643	CR536580	101456			5q35	Chromosome 5, NC_000005.8 (179595390..179640216, complement)	ATP binding///JUN kinase activity///MAP kinase activity///nucleotide binding///protein binding///protein serine/threonine kinase activity///transferase activity	JNK cascade///protein amino acid phosphorylation///response to stress		GO:0005524///GO:0004705///GO:0004707///GO:0000166///GO:0005515///GO:0004674///GO:0016740	GO:0007254///GO:0006468///GO:0006950
2683	92700_BQ954823_C6orf136	-0.54304	0.3306	-0.56847	0.33547				chromosome 6 open reading frame 136	C6orf136	221545	Chromosome 6 open reading frame 136	C6orf136	Hs.591787	AGENCOURT_8826390 NIH_MGC_18 Homo sapiens cDNA clone IMAGE:6421302 5-, mRNA sequence	22370301	BQ954823	92700			6p21.33	Chromosome 6, NC_000006.10 (30722780..30728963)
12460	104246_CR619880_CCT2	-0.55555	0.33821	-0.56798	0.26897				chaperonin containing TCP1, subunit 2 (beta)	CCT2	10576				full-length cDNA clone CS0DE003YG14 of Placenta of Homo sapiens (human)	50500687	CR619880	104246			12q15	Chromosome 12, NC_000012.10 (68265475..68281624)	ATP binding///nucleotide binding///unfolded protein binding	protein folding	chaperonin-containing T-complex///cytoplasm///cytosol	GO:0005524///GO:0000166///GO:0051082	GO:0006457	GO:0005832///GO:0005737///GO:0005829
6884	97646_BQ951436_C20orf45	-0.57085	0.38722	-0.56798	0.3931				slowmo homolog 2 (Drosophila)	SLMO2	51012	Slowmo homolog 2 (Drosophila)	SLMO2	Hs.656865	AGENCOURT_8923346 NIH_MGC_71 Homo sapiens cDNA clone IMAGE:6472460 5-, mRNA sequence	22366914	BQ951436	97646			20q13.32	Chromosome 20, NC_000020.9 (57041595..57051296, complement)
9998	101361_AA987268_FBXW11	-0.56524	0.4552	-0.56798	0.3867				F-box and WD repeat domain containing 11	FBXW11	23291	F-box and WD repeat domain containing 11	FBXW11	Hs.484138	os11a12.s1 NCI_CGAP_Lu5 Homo sapiens cDNA clone IMAGE:1605022 3-, mRNA sequence	3172632	AA987268	101361			5q35.1	Chromosome 5, NC_000005.8 (171221161..171366482, complement)	protein binding///ubiquitin-protein ligase activity	Wnt receptor signaling pathway///protein ubiquitination	cytoplasm///ubiquitin ligase complex	GO:0005515///GO:0004842	GO:0016055///GO:0016567	GO:0005737///GO:0000151
6505	97147_BX116331_ARL1	-0.55453	0.25064	-0.56749	0.23498				ADP-ribosylation factor-like 1	ARL1	400	ADP-ribosylation factor-like 1	ARL1	Hs.372616	BX116331 Soares fetal liver spleen 1NFLS Homo sapiens cDNA clone IMAGp998P1492 ; IMAGE:113533 5-, mRNA sequence	27839919	BX116331	97147			12q23.2	Chromosome 12, NC_000012.10 (100311045..100325703, complement)	GTP binding///GTPase activity///enzyme activator activity///nucleotide binding///protein binding	small GTPase mediated signal transduction	Golgi apparatus///intracellular	GO:0005525///GO:0003924///GO:0008047///GO:0000166///GO:0005515	GO:0007264	GO:0005794///GO:0005622
1008	90775_AW160865_COX7A2L	-0.52852	0.38895	-0.56749	0.41232				cytochrome c oxidase subunit VIIa polypeptide 2 like	COX7A2L	9167	Cytochrome c oxidase subunit VIIa polypeptide 2 like	COX7A2L	Hs.339639	au76f10.y1 Schneider fetal brain 00004 Homo sapiens cDNA clone IMAGE:2782219 5- similar to TR:O14548 O14548 COX7RP. ;, mRNA sequence	6299898	AW160865	90775			2p21	Chromosome 2, NC_000002.10 (42431146..42441860, complement)	cytochrome-c oxidase activity///electron carrier activity		membrane///mitochondrial respiratory chain///mitochondrion	GO:0004129///GO:0009055		GO:0016020///GO:0005746///GO:0005739
6482	97124_N79586_SNX11	-0.52576	0.42915	-0.56749	0.40985				sorting nexin 11	SNX11	29916	Sorting nexin 11	SNX11	Hs.15827	zb13f10.s1 Soares_fetal_lung_NbHL19W Homo sapiens cDNA clone IMAGE:301963 3-, mRNA sequence	1242287	N79586	97124			17q21.32	Chromosome 17, NC_000017.9 (43539919..43555104)	phosphoinositide binding///protein binding	cell communication///protein transport		GO:0035091///GO:0005515	GO:0007154///GO:0015031
10406	101820_AY007086_PACSIN2	-0.49616	0.26548	-0.567	0.35074				protein kinase C and casein kinase substrate in neurons 2	PACSIN2	11252				Homo sapiens clone TCCCIA00017 mRNA sequence	9955975	AY007086	101820			22q13.2-q13.33	Chromosome 22, NC_000022.9 (41596880..41672991, complement)	transporter activity	actin cytoskeleton organization and biogenesis///endocytosis	cytoplasm///cytoplasmic vesicle	GO:0005215	GO:0030036///GO:0006897	GO:0005737///GO:0031410
94	89760_AI306532_TMEM4	-0.56282	0.38766	-0.567	0.42956				canopy 2 homolog (zebrafish)	CNPY2	10330	Canopy 2 homolog (zebrafish)	CNPY2	Hs.8752	qn15a04.x1 NCI_CGAP_Lu5 Homo sapiens cDNA clone IMAGE:1898286 3- similar to WP:F01F1.11 CE01224 ;, mRNA sequence	3989603	AI306532	89760			12q15	Chromosome 12, NC_000012.10 (54990484..54996387, complement)	protein binding		endoplasmic reticulum///integral to plasma membrane	GO:0005515		GO:0005783///GO:0005887
467	90170_BC090871_ALS2CR2	-0.53266	0.39772	-0.567	0.45172				amyotrophic lateral sclerosis 2 (juvenile) chromosome region, candidate 2	ALS2CR2	55437				Homo sapiens amyotrophic lateral sclerosis 2 (juvenile) chromosome region, candidate 2, mRNA (cDNA clone MGC:102916 IMAGE:30530122), complete cds	60551805	BC090871	90170			2q33.1	Chromosome 2, NC_000002.10 (202024637..202053819)	ATP binding///nucleotide binding///protein binding///NOT protein kinase activity	activation of protein kinase activity///cell cycle///NOT protein amino acid phosphorylation///protein export from nucleus	cytoplasm///nucleus	GO:0005524///GO:0000166///GO:0005515///NOT GO:0004672	GO:0032147///GO:0007049///NOT GO:0006468///GO:0006611	GO:0005737///GO:0005634
1062	90838_AA927818_TWISTNB	-0.5734	0.44912	-0.567	0.52167				TWIST neighbor	TWISTNB	221830	TWIST neighbor	TWISTNB	Hs.353035	on87f07.s1 Soares_NFL_T_GBC_S1 Homo sapiens cDNA clone IMAGE:1563685 3-, mRNA sequence	3077108	AA927818	90838			7p15.3	Chromosome 7, NC_000007.12 (19701610..19715185, complement)	DNA-directed RNA polymerase activity	transcription	nucleus	GO:0003899	GO:0006350	GO:0005634
6336	96975_BQ929330_PNRC2	-0.52996	0.29994	-0.5665	0.31133				proline-rich nuclear receptor coactivator 2	PNRC2	55629	Proline-rich nuclear receptor coactivator 2	PNRC2	Hs.512636	AGENCOURT_8922559 NIH_MGC_71 Homo sapiens cDNA clone IMAGE:6470035 5-, mRNA sequence	22344361	BQ929330	96975			1p36.11	Chromosome 1, NC_000001.9 (24158917..24162518)		regulation of transcription, DNA-dependent///transcription	nucleus		GO:0006355///GO:0006350	GO:0005634
106	89772_CD249962_NSEP1	-0.51441	0.20825	-0.56601	0.19064				Y box binding protein 1	YBX1	4904	Y box binding protein 1	YBX1	Hs.473583	AGENCOURT_14115751 NIH_MGC_172 Homo sapiens cDNA 5-, mRNA sequence	31010428	CD249962	89772			1p34	Chromosome 1, NC_000001.9 (42920653..42940607)	DNA binding///RNA binding///double-stranded DNA binding///protein binding///single-stranded DNA binding///transcription factor activity///transcription repressor activity	RNA splicing///nuclear mRNA splicing, via spliceosome///regulation of transcription, DNA-dependent///regulation of transcription, DNA-dependent///transcription///transcription from RNA polymerase II promoter	cytoplasm///nucleus	GO:0003677///GO:0003723///GO:0003690///GO:0005515///GO:0003697///GO:0003700///GO:0016564	GO:0008380///GO:0000398///GO:0006355///GO:0006355///GO:0006350///GO:0006366	GO:0005737///GO:0005634
11135	102635_AL543285_FBXO8	-0.50358	0.28991	-0.56601	0.31921				F-box protein 8	FBXO8	26269	F-box protein 8	FBXO8	Hs.76917	AL543285 Homo sapiens PLACENTA COT 25-NORMALIZED Homo sapiens cDNA clone CS0DI001YH17 5-PRIME, mRNA sequence	45718846	AL543285	102635			4q34.1	Chromosome 4, NC_000004.10 (175394384..175441977, complement)	ARF guanyl-nucleotide exchange factor activity///ARF guanyl-nucleotide exchange factor activity	regulation of ARF protein signal transduction///ubiquitin-dependent protein catabolic process	intracellular///ubiquitin ligase complex	GO:0005086///GO:0005086	GO:0032012///GO:0006511	GO:0005622///GO:0000151
9428	100608_AK025481_ZFR	-0.53636	0.4474	-0.56601	0.38966				zinc finger RNA binding protein	ZFR	51663				Homo sapiens cDNA: FLJ21828 fis, clone HEP01453	10438009	AK025481	100608			5p13.3	Chromosome 5, NC_000005.8 (32390213..32480601, complement)	DNA binding///RNA binding///zinc ion binding	multicellular organismal development	cytoplasm///intracellular///nucleus	GO:0003677///GO:0003723///GO:0008270	GO:0007275	GO:0005737///GO:0005622///GO:0005634
398	90075_AF052090_NNT	-0.55183	0.2346	-0.56552	0.25172							Clone 23950 mRNA sequence		Hs.655687	Homo sapiens clone 23950 mRNA sequence	3360396	AF052090	90075
236	89902_BQ951436_C20orf45	-0.5243	0.30051	-0.56552	0.33054				slowmo homolog 2 (Drosophila)	SLMO2	51012	Slowmo homolog 2 (Drosophila)	SLMO2	Hs.656865	AGENCOURT_8923346 NIH_MGC_71 Homo sapiens cDNA clone IMAGE:6472460 5-, mRNA sequence	22366914	BQ951436	89902			20q13.32	Chromosome 20, NC_000020.9 (57041595..57051296, complement)
1523	91364_AL516779_SCRN3	-0.51916	0.2264	-0.56502	0.30887				secernin 3	SCRN3	79634	Secernin 3	SCRN3	Hs.470679	AL516779 Homo sapiens NEUROBLASTOMA Homo sapiens cDNA clone CS0DA007YH04 5-PRIME, mRNA sequence	45653385	AL516779	91364			2q31.1	Chromosome 2, NC_000002.10 (174968713..175001974)	dipeptidase activity	proteolysis		GO:0016805	GO:0006508
1558	91402_NM_001641_APEX1	-0.52693	0.31639	-0.56502	0.42956				APEX nuclease (multifunctional DNA repair enzyme) 1	APEX1	328				Homo sapiens APEX nuclease (multifunctional DNA repair enzyme) 1 (APEX1), transcript variant 1, mRNA	18375500	NM_001641	91402			14q11.2-q12	Chromosome 14, NC_000014.7 (19993130..19995766)	3'-5' exonuclease activity///DNA binding///DNA-(apurinic or apyrimidinic site) lyase activity///endodeoxyribonuclease activity///lyase activity///magnesium ion binding///oxidoreductase activity///phosphodiesterase I activity///protein binding///ribonuclease H activity///transcription coactivator activity///transcription corepressor activity///uracil DNA N-glycosylase activity	base-excision repair///regulation of DNA binding///regulation of cell redox homeostasis///transcription from RNA polymerase II promoter	cytoplasm///endoplasmic reticulum///intracellular///nucleoplasm///nucleus///perinuclear region of cytoplasm///ribosome	GO:0008408///GO:0003677///GO:0003906///GO:0004520///GO:0016829///GO:0000287///GO:0016491///GO:0004528///GO:0005515///GO:0004523///GO:0003713///GO:0003714///GO:0004844	GO:0006284///GO:0051101///GO:0030503///GO:0006366	GO:0005737///GO:0005783///GO:0005622///GO:0005654///GO:0005634///GO:0048471///GO:0005840
6545	97187_CR595230_UROD	-0.53743	0.32198	-0.56502	0.38079				uroporphyrinogen decarboxylase	UROD	7389				full-length cDNA clone CS0DI032YH16 of Placenta Cot 25-normalized of Homo sapiens (human)	50476037	CR595230	97187			1p34	Chromosome 1, NC_000001.9 (45250417..45253928)	lyase activity///uroporphyrinogen decarboxylase activity///uroporphyrinogen decarboxylase activity	heme biosynthetic process///porphyrin biosynthetic process	cytoplasm	GO:0016829///GO:0004853///GO:0004853	GO:0006783///GO:0006779	GO:0005737
891	90654_AA314045_	-0.51216	0.3529	-0.56502	0.46601				ubiquinol-cytochrome c reductase binding protein	UQCRB	7381	Ubiquinol-cytochrome c reductase binding protein	UQCRB	Hs.131255	EST185899 Colon carcinoma (HCC) cell line II Homo sapiens cDNA 5- end similar to ubiquitin-binding protein, mRNA sequence	1966374	AA314045	90654			8q22	Chromosome 8, NC_000008.9 (97311910..97316987, complement)	ubiquinol-cytochrome-c reductase activity	aerobic respiration///mitochondrial electron transport, ubiquinol to cytochrome c///oxidation reduction///oxidative phosphorylation///transport	membrane///mitochondrial respiratory chain///mitochondrion	GO:0008121	GO:0009060///GO:0006122///GO:0055114///GO:0006119///GO:0006810	GO:0016020///GO:0005746///GO:0005739
9805	101083_AI539233_NSEP1	-0.56392	0.23284	-0.56453	0.22167				Y box binding protein 1	YBX1	4904	Y box binding protein 1	YBX1	Hs.473583	tp64a12.x1 NCI_CGAP_Ut3 Homo sapiens cDNA clone IMAGE:2204062 3- similar to gb:J03827 Y BOX BINDING PROTEIN-1 (HUMAN);, mRNA sequence	4453368	AI539233	101083			1p34	Chromosome 1, NC_000001.9 (42920653..42940607)	DNA binding///RNA binding///double-stranded DNA binding///protein binding///single-stranded DNA binding///transcription factor activity///transcription repressor activity	RNA splicing///nuclear mRNA splicing, via spliceosome///regulation of transcription, DNA-dependent///regulation of transcription, DNA-dependent///transcription///transcription from RNA polymerase II promoter	cytoplasm///nucleus	GO:0003677///GO:0003723///GO:0003690///GO:0005515///GO:0003697///GO:0003700///GO:0016564	GO:0008380///GO:0000398///GO:0006355///GO:0006355///GO:0006350///GO:0006366	GO:0005737///GO:0005634
6399	97039_BC051800_CLTC	-0.5427	0.36227	-0.56453	0.23498				clathrin, heavy chain (Hc)	CLTC	1213				Homo sapiens clathrin, heavy chain (Hc), mRNA (cDNA clone MGC:57689 IMAGE:6187185), complete cds	34193181	BC051800	97039			17q11-qter	Chromosome 17, NC_000017.9 (55051832..55129099)	protein binding///structural molecule activity	intracellular protein transport///vesicle-mediated transport	clathrin coat of coated pit///clathrin coat of trans-Golgi network vesicle///cytoplasmic vesicle///cytoplasmic vesicle membrane///melanosome///plasma membrane	GO:0005515///GO:0005198	GO:0006886///GO:0016192	GO:0030132///GO:0030130///GO:0031410///GO:0030659///GO:0042470///GO:0005886
10080	101444_BE927479_SREBF2	-0.55308	0.33073	-0.56355	0.40887				sterol regulatory element binding transcription factor 2	SREBF2	6721	Sterol regulatory element binding transcription factor 2	SREBF2	Hs.443258	PM0-CT0411-250800-002-a08 CT0411 Homo sapiens cDNA, mRNA sequence	10453555	BE927479	101444			22q13	Chromosome 22, NC_000022.9 (40559052..40632321)	RNA polymerase II transcription factor activity///protein binding///transcription factor activity///transcription regulator activity	cholesterol metabolic process///lipid metabolic process///regulation of transcription///regulation of transcription from RNA polymerase II promoter///steroid metabolic process	Golgi apparatus///Golgi membrane///cytoplasmic vesicle///endoplasmic reticulum///endoplasmic reticulum membrane///integral to membrane///membrane///nucleus	GO:0003702///GO:0005515///GO:0003700///GO:0030528	GO:0008203///GO:0006629///GO:0045449///GO:0006357///GO:0008202	GO:0005794///GO:0000139///GO:0031410///GO:0005783///GO:0005789///GO:0016021///GO:0016020///GO:0005634
2849	92868_CR456966_C10orf7	-0.51744	0.37598	-0.56355	0.41626				cell division cycle 123 homolog (S. cerevisiae)	CDC123	8872				Homo sapiens full open reading frame cDNA clone RZPDo834B085D for gene C10orf7, chromosome 10 open reading frame 7; complete cds, incl. stopcodon	48146048	CR456966	92868			10p13	Chromosome 10, NC_000010.9 (12277971..12332593)		cell cycle///cell cycle arrest///cell division///positive regulation of cell proliferation///regulation of mitotic cell cycle	cytoplasm		GO:0007049///GO:0007050///GO:0051301///GO:0008284///GO:0007346	GO:0005737
12739	104547_BM559301_HSPE1	-0.54261	0.29304	-0.56158	0.26601				heat shock 10kDa protein 1 (chaperonin 10)	HSPE1	3336	Heat shock 10kDa protein 1 (chaperonin 10)	HSPE1	Hs.1197	AGENCOURT_6598384 NIH_MGC_41 Homo sapiens cDNA clone IMAGE:5474439 5-, mRNA sequence	18802771	BM559301	104547			2q33.1	Chromosome 2, NC_000002.10 (198073365..198076416)	ATP binding///chaperone binding///unfolded protein binding	caspase activation///protein folding///response to unfolded protein	mitochondrial matrix///mitochondrion	GO:0005524///GO:0051087///GO:0051082	GO:0006919///GO:0006457///GO:0006986	GO:0005759///GO:0005739
8470	99489_M76766_GTF2B	-0.51694	0.39232	-0.56158	0.40493				general transcription factor IIB	GTF2B	2959				Human transcription factor (TFIIB) mRNA, complete cds	339489	M76766	99489			1p22-p21	Chromosome 1, NC_000001.9 (89090909..89129889, complement)	general RNA polymerase II transcription factor activity///metal ion binding///protein binding///transcription regulator activity///translation initiation factor activity///zinc ion binding	RNA elongation from RNA polymerase II promoter///regulation of transcription, DNA-dependent///transcription initiation from RNA polymerase II promoter///translational initiation	nucleoplasm///nucleus///transcription factor complex	GO:0016251///GO:0046872///GO:0005515///GO:0030528///GO:0003743///GO:0008270	GO:0006368///GO:0006355///GO:0006367///GO:0006413	GO:0005654///GO:0005634///GO:0005667
12910	104783_BC051800_CLTC	-0.60118	0.40767	-0.56158	0.25123				clathrin, heavy chain (Hc)	CLTC	1213				Homo sapiens clathrin, heavy chain (Hc), mRNA (cDNA clone MGC:57689 IMAGE:6187185), complete cds	34193181	BC051800	104783			17q11-qter	Chromosome 17, NC_000017.9 (55051832..55129099)	protein binding///structural molecule activity	intracellular protein transport///vesicle-mediated transport	clathrin coat of coated pit///clathrin coat of trans-Golgi network vesicle///cytoplasmic vesicle///cytoplasmic vesicle membrane///melanosome///plasma membrane	GO:0005515///GO:0005198	GO:0006886///GO:0016192	GO:0030132///GO:0030130///GO:0031410///GO:0030659///GO:0042470///GO:0005886
7046	97813	-0.56887	0.42855	-0.56158	0.38966													97813		Failed Sequencing
6345	96984_CR591449_ATP5B	-0.55661	0.21303	-0.56108	0.21921				ATP synthase, H+ transporting, mitochondrial F1 complex, beta polypeptide	ATP5B	506				full-length cDNA clone CS0DF036YN07 of Fetal brain of Homo sapiens (human)	50472256	CR591449	96984			12q13.13	Chromosome 12, NC_000012.10 (55318226..55326119, complement)	ATP binding///contributes_to ATPase activity///MHC class I protein binding///eukaryotic cell surface binding///hydrogen ion transporting ATP synthase activity, rotational mechanism///hydrogen ion transporting ATPase activity, rotational mechanism///hydrogen-exporting ATPase activity, phosphorylative mechanism///hydrolase activity///metal ion binding///nucleotide binding///protein binding///transp…	ATP synthesis coupled proton transport///angiogenesis///generation of precursor metabolites and energy///ion transport///proton transport///regulation of intracellular pH	cell surface///integral to membrane///mitochondrial matrix///mitochondrial matrix///mitochondrial proton-transporting ATP synthase complex///mitochondrial proton-transporting ATP synthase complex///mitochondrial proton-transporting ATP synthase, catalytic core///mitochondrion///plasma membrane///proton-transporting ATP synthase complex, catalytic core F(1)///proton-transporting two-sector ATPase …	GO:0005524///contributes_to GO:0016887///GO:0042288///GO:0043499///GO:0046933///GO:0046961///GO:0008553///GO:0016787///GO:0046872///GO:0000166///GO:0005515///GO:0005215	GO:0015986///GO:0001525///GO:0006091///GO:0006811///GO:0015992///GO:0051453	GO:0009986///GO:0016021///GO:0005759///GO:0005759///GO:0005753///GO:0005753///GO:0005754///GO:0005739///GO:0005886///GO:0045261///GO:0016469
8600	99627_BU902062_EEF1A1	-0.54912	0.23149	-0.56108	0.19458				heterogeneous nuclear ribonucleoprotein A1 pseudogene 5///eukaryotic translation elongation factor 1 alpha 1	HNRPA1P5///EEF1A1	664721///1915	Eukaryotic translation elongation factor 1 alpha 1	EEF1A1	Hs.644639	AGENCOURT_10127553 NIH_MGC_71 Homo sapiens cDNA clone IMAGE:6502710 5-, mRNA sequence	24083975	BU902062	99627			Xq22///6q14.1	Chromosome X, NC_000023.9 (100029474..100030373, complement)///Chromosome 6, NC_000006.10 (74282194..74287476, complement)	GTP binding///GTP binding///GTPase activity///GTPase activity///nucleotide binding///protein binding///translation elongation factor activity///translation elongation factor activity	translational elongation///translational elongation///translational elongation///translational elongation	cytoplasm///cytoplasm///cytoplasm///cytosol///eukaryotic translation elongation factor 1 complex	GO:0005525///GO:0005525///GO:0003924///GO:0003924///GO:0000166///GO:0005515///GO:0003746///GO:0003746	GO:0006414///GO:0006414///GO:0006414///GO:0006414	GO:0005737///GO:0005737///GO:0005737///GO:0005829///GO:0005853
3143	93232	-0.51729	0.17421	-0.56059	0.22611													93232		Failed Sequencing
7946	98898_CR616640_HMGN1	-0.57921	0.44003	-0.56059	0.37389				high-mobility group nucleosome binding domain 1	HMGN1	3150				full-length cDNA clone CS0DE011YE22 of Placenta of Homo sapiens (human)	50497447	CR616640	98898			21q22.2	Chromosome 21, NC_000021.7 (39636111..39642917, complement)	DNA binding///RNA polymerase II transcription factor activity///positive transcription elongation factor activity		chromatin///nucleus	GO:0003677///GO:0003702///GO:0008159		GO:0000785///GO:0005634
7106	97902_BC071690_C14orf87	-0.58205	0.33766	-0.5601	0.30788				glutaredoxin 5	GLRX5	51218				Homo sapiens cDNA clone IMAGE:4369991, partial cds	47939528	BC071690	97902			14q32.13	Chromosome 14, NC_000014.7 (95071076..95080808)	electron carrier activity///protein disulfide oxidoreductase activity	cell redox homeostasis	mitochondrion	GO:0009055///GO:0015035	GO:0045454	GO:0005739
6019	96577_BC015123_RBBP4	-0.49976	0.2671	-0.55961	0.34286				retinoblastoma binding protein 4	RBBP4	5928				Homo sapiens, Similar to retinoblastoma-binding protein 4, clone IMAGE:3686783, mRNA, partial cds	15929378	BC015123	96577			1p35.1	Chromosome 1, NC_000001.9 (32889411..32918841)	contributes_to DNA-dependent ATPase activity///protein binding	DNA replication///cell cycle///chromatin remodeling///negative regulation of cell proliferation///regulation of transcription, DNA-dependent///transcription	NuRD complex///nucleus	contributes_to GO:0008094///GO:0005515	GO:0006260///GO:0007049///GO:0006338///GO:0008285///GO:0006355///GO:0006350	GO:0016581///GO:0005634
1058	90834_BQ441848_HIG1	-0.55321	0.40127	-0.55961	0.39113				HIG1 domain family, member 1A	HIGD1A	25994	HIG1 domain family, member 1A	HIGD1A	Hs.7917	AGENCOURT_7763172 NIH_MGC_92 Homo sapiens cDNA clone IMAGE:6013393 5-, mRNA sequence	21180924	BQ441848	90834			3p22.1	Chromosome 3, NC_000003.10 (42799404..42821031, complement)	protein binding	response to stress	integral to membrane///membrane///protein complex	GO:0005515	GO:0006950	GO:0016021///GO:0016020///GO:0043234
12468	104254_AL136807_SERP1	-0.57726	0.41294	-0.55961	0.34631				stress-associated endoplasmic reticulum protein 1	SERP1	27230				Homo sapiens mRNA; cDNA DKFZp434L1621 (from clone DKFZp434L1621)	12053124	AL136807	104254			3q25.1	Chromosome 3, NC_000003.10 (151742470..151747118, complement)		intracellular protein transport across a membrane///plasma membrane organization and biogenesis///protein amino acid glycosylation///protein transport///response to stress	endoplasmic reticulum///endoplasmic reticulum membrane///integral to membrane///membrane///ribosome		GO:0065002///GO:0007009///GO:0006486///GO:0015031///GO:0006950	GO:0005783///GO:0005789///GO:0016021///GO:0016020///GO:0005840
6941	97706_AA453370_C14orf126	-0.53583	0.29956	-0.55911	0.27685				chromosome 14 open reading frame 126	C14orf126	112487	Chromosome 14 open reading frame 126	C14orf126	Hs.116014	zx47d01.r1 Soares_testis_NHT Homo sapiens cDNA clone IMAGE:795361 5-, mRNA sequence	2167039	AA453370	97706			14q12	Chromosome 14, NC_000014.7 (30984993..30996431, complement)	hydrolase activity, acting on ester bonds	D-amino acid catabolic process	cytoplasm	GO:0016788	GO:0019478	GO:0005737
10146	101511_NM_001515_GTF2H2	-0.5135	0.28677	-0.55813	0.31182				general transcription factor IIH, polypeptide 2, 44kDa	GTF2H2	2966				Homo sapiens general transcription factor IIH, polypeptide 2, 44kDa (GTF2H2), mRNA	118136303	NM_001515	101511			5q12.2-q13.3	Chromosome 5, NC_000005.8 (70366707..70399253, complement)	RNA polymerase II transcription factor activity///metal ion binding///protein N-terminus binding///transcription factor activity///translation factor activity, nucleic acid binding///zinc ion binding	DNA repair///RNA elongation from RNA polymerase II promoter///nucleotide-excision repair, DNA damage removal///regulation of transcription, DNA-dependent///response to UV///transcription initiation from RNA polymerase II promoter	nucleoplasm///nucleus	GO:0003702///GO:0046872///GO:0047485///GO:0003700///GO:0008135///GO:0008270	GO:0006281///GO:0006368///GO:0000718///GO:0006355///GO:0009411///GO:0006367	GO:0005654///GO:0005634
4331	94597_BU599771_TXN	-0.53145	0.34405	-0.55813	0.45665				thioredoxin	TXN	7295	Thioredoxin	TXN	Hs.435136	AGENCOURT_8827680 NIH_MGC_142 Homo sapiens cDNA clone IMAGE:6458846 5-, mRNA sequence	23251530	BU599771	94597			9q31	Chromosome 9, NC_000009.10 (112046131..112058599, complement)	protein binding	cell motility///cell proliferation///cell redox homeostasis///cell-cell signaling///signal transduction///transport	cytoplasm///cytosol	GO:0005515	GO:0006928///GO:0008283///GO:0045454///GO:0007267///GO:0007165///GO:0006810	GO:0005737///GO:0005829
6389	97029_CR992539_NME1	-0.59142	0.34979	-0.55764	0.36995				NME1-NME2///non-metastatic cells 2, protein (NM23B) expressed in///non-metastatic cells 1, protein (NM23A) expressed in	NME1-NME2///NME2///NME1	654364///4831///4830	Non-metastatic cells 1, protein (NM23A) expressed in	NME1	Hs.463456	CR992539 RZPD no.9017 Homo sapiens cDNA clone RZPDp9017H0113 5-, mRNA sequence	68286424	CR992539	97029			17q21.3///17q21.3///17q21.3	Chromosome 17, NC_000017.9 (46585919..46604104)///Chromosome 17, NC_000017.9 (46597890..46604104)///Chromosome 17, NC_000017.9 (46585919..46594449)	ATP binding///kinase activity///magnesium ion binding///nucleoside diphosphate kinase activity///nucleotide binding///transferase activity///ATP binding///ATP binding///kinase activity///magnesium ion binding///nucleoside diphosphate kinase activity///nucleoside diphosphate kinase activity///nucleotide binding///protein binding///transcription factor activity///transferase activity///ATP binding/…	CTP biosynthetic process///GTP biosynthetic process///UTP biosynthetic process///nucleotide metabolic process///CTP biosynthetic process///GTP biosynthetic process///UTP biosynthetic process///cell adhesion///negative regulation of apoptosis///negative regulation of cell cycle///negative regulation of cell proliferation///nucleoside triphosphate biosynthetic process///nucleotide metabolic process…	cytoplasm///lamellipodium///nucleus///ruffle///cytoplasm///nucleus	GO:0005524///GO:0016301///GO:0000287///GO:0004550///GO:0000166///GO:0016740///GO:0005524///GO:0005524///GO:0016301///GO:0000287///GO:0004550///GO:0004550///GO:0000166///GO:0005515///GO:0003700///GO:0016740///GO:0005524///GO:0005524///GO:0003677///GO:0005525///GO:0004536///GO:0016301///GO:0000287///GO:0000287///GO:0004550///GO:0004550///GO:0000166///GO:0005515///GO:0016740	GO:0006241///GO:0006183///GO:0006228///GO:0009117///GO:0006241///GO:0006183///GO:0006228///GO:0007155///GO:0043066///GO:0045786///GO:0008285///GO:0009142///GO:0009117///GO:0050679///GO:0045618///GO:0045682///GO:0006355///GO:0006350///GO:0006241///GO:0006183///GO:0006228///GO:0045786///GO:0008285///GO:0009117///GO:0043388///GO:0050679///GO:0042981	GO:0005737///GO:0030027///GO:0005634///GO:0001726///GO:0005737///GO:0005634
9790	101067_CR620930_RTCD1	-0.47386	0.39579	-0.55764	0.49064				RNA terminal phosphate cyclase domain 1	RTCD1	8634				full-length cDNA clone CS0DN002YN06 of Adult brain of Homo sapiens (human)	50501737	CR620930	101067			1p21.2	Chromosome 1, NC_000001.9 (100504351..100529915)	RNA binding///RNA-3'-phosphate cyclase activity	RNA processing	nucleoplasm///nucleus	GO:0003723///GO:0003963	GO:0006396	GO:0005654///GO:0005634
659	90376_AB015631_TMEM4	-0.52899	0.24905	-0.55714	0.29113				canopy 2 homolog (zebrafish)	CNPY2	10330				Homo sapiens mRNA for type II membrane protein, complete cds, clone:HP10390	4586839	AB015631	90376			12q15	Chromosome 12, NC_000012.10 (54990484..54996387, complement)	protein binding		endoplasmic reticulum///integral to plasma membrane	GO:0005515		GO:0005783///GO:0005887
5194	95566_CR623635_UBE2D2	-0.45787	0.15634	-0.55665	0.27389				ubiquitin-conjugating enzyme E2D 2 (UBC4/5 homolog, yeast)	UBE2D2	7322				full-length cDNA clone CS0DF013YF13 of Fetal brain of Homo sapiens (human)	50504442	CR623635	95566			5q31.2	Chromosome 5, NC_000005.8 (138920935..138988203)	ligase activity///protein binding///small conjugating protein ligase activity///ubiquitin-protein ligase activity	regulation of protein metabolic process///ubiquitin cycle///ubiquitin-dependent protein catabolic process		GO:0016874///GO:0005515///GO:0019787///GO:0004842	GO:0051246///GO:0006512///GO:0006511
8868	99947_NM_024645_FLJ13842	-0.49868	0.25349	-0.55616	0.30493				zinc finger, matrin type 4	ZMAT4	79698				Homo sapiens zinc finger, matrin type 4 (ZMAT4), mRNA	13375886	NM_024645	99947			8p11.21	Chromosome 8, NC_000008.9 (40507270..40874500, complement)	DNA binding///metal ion binding///zinc ion binding		intracellular///nucleus	GO:0003677///GO:0046872///GO:0008270		GO:0005622///GO:0005634
9184	100347_CN269314_RPL23	-0.55898	0.30874	-0.55616	0.32414				ribosomal protein L23	RPL23	9349	Ribosomal protein L23	RPL23	Hs.406300	328770174 GRN_ES Homo sapiens cDNA 5-, mRNA sequence	47285728	CN269314	100347			17q	Chromosome 17, NC_000017.9 (34259847..34263579, complement)	structural constituent of ribosome///structural constituent of ribosome	ribosomal protein import into nucleus///translation///translational elongation	cytosol///intracellular///ribosome///ribosome	GO:0003735///GO:0003735	GO:0006610///GO:0006412///GO:0006414	GO:0005829///GO:0005622///GO:0005840///GO:0005840
5616	96071	-0.50736	0.34395	-0.55616	0.42069													96071		Failed Sequencing
4297	94562_AL533096_HIG1	-0.55102	0.40435	-0.55616	0.36158				HIG1 domain family, member 1A	HIGD1A	25994	HIG1 domain family, member 1A	HIGD1A	Hs.7917	AL533096 Homo sapiens ADULT BRAIN Homo sapiens cDNA clone CS0DN005YO21 5-PRIME, mRNA sequence	45708001	AL533096	94562			3p22.1	Chromosome 3, NC_000003.10 (42799404..42821031, complement)	protein binding	response to stress	integral to membrane///membrane///protein complex	GO:0005515	GO:0006950	GO:0016021///GO:0016020///GO:0043234
11445	103003_CN404132_NPM1	-0.51206	0.26384	-0.55567	0.27635				nucleophosmin (nucleolar phosphoprotein B23, numatrin)	NPM1	4869	Nucleophosmin (nucleolar phosphoprotein B23, numatrin)	NPM1	Hs.557550	17000424028416 GRN_ES Homo sapiens cDNA 5-, mRNA sequence	47391677	CN404132	103003			5q35	Chromosome 5, NC_000005.8 (170747403..170770493)	NF-kappaB binding///NF-kappaB binding///RNA binding///Tat protein binding///nucleic acid binding///protein heterodimerization activity///protein homodimerization activity///transcription coactivator activity///unfolded protein binding///unfolded protein binding	anti-apoptosis///cell aging///cell aging///centrosome cycle///centrosome cycle///intracellular protein transport///negative regulation of cell proliferation///negative regulation of cell proliferation///nucleocytoplasmic transport///positive regulation of NF-kappaB transcription factor activity///response to stress///ribosome assembly///signal transduction	centrosome///centrosome///cytoplasm///cytoplasm///cytoplasm///nucleolus///nucleus///nucleus///nucleus	GO:0051059///GO:0051059///GO:0003723///GO:0030957///GO:0003676///GO:0046982///GO:0042803///GO:0003713///GO:0051082///GO:0051082	GO:0006916///GO:0007569///GO:0007569///GO:0007098///GO:0007098///GO:0006886///GO:0008285///GO:0008285///GO:0006913///GO:0051092///GO:0006950///GO:0042255///GO:0007165	GO:0005813///GO:0005813///GO:0005737///GO:0005737///GO:0005737///GO:0005730///GO:0005634///GO:0005634///GO:0005634
260	89929_NM_006431_CCT2	-0.54403	0.31264	-0.55517	0.29212				chaperonin containing TCP1, subunit 2 (beta)	CCT2	10576				Homo sapiens chaperonin containing TCP1, subunit 2 (beta) (CCT2), mRNA	57165416	NM_006431	89929			12q15	Chromosome 12, NC_000012.10 (68265475..68281624)	ATP binding///nucleotide binding///unfolded protein binding	protein folding	chaperonin-containing T-complex///cytoplasm///cytosol	GO:0005524///GO:0000166///GO:0051082	GO:0006457	GO:0005832///GO:0005737///GO:0005829
12901	104773_CR992539_NME1	-0.62113	0.32198	-0.55517	0.28966				NME1-NME2///non-metastatic cells 2, protein (NM23B) expressed in///non-metastatic cells 1, protein (NM23A) expressed in	NME1-NME2///NME2///NME1	654364///4831///4830	Non-metastatic cells 1, protein (NM23A) expressed in	NME1	Hs.463456	CR992539 RZPD no.9017 Homo sapiens cDNA clone RZPDp9017H0113 5-, mRNA sequence	68286424	CR992539	104773			17q21.3///17q21.3///17q21.3	Chromosome 17, NC_000017.9 (46585919..46604104)///Chromosome 17, NC_000017.9 (46597890..46604104)///Chromosome 17, NC_000017.9 (46585919..46594449)	ATP binding///kinase activity///magnesium ion binding///nucleoside diphosphate kinase activity///nucleotide binding///transferase activity///ATP binding///ATP binding///kinase activity///magnesium ion binding///nucleoside diphosphate kinase activity///nucleoside diphosphate kinase activity///nucleotide binding///protein binding///transcription factor activity///transferase activity///ATP binding/…	CTP biosynthetic process///GTP biosynthetic process///UTP biosynthetic process///nucleotide metabolic process///CTP biosynthetic process///GTP biosynthetic process///UTP biosynthetic process///cell adhesion///negative regulation of apoptosis///negative regulation of cell cycle///negative regulation of cell proliferation///nucleoside triphosphate biosynthetic process///nucleotide metabolic process…	cytoplasm///lamellipodium///nucleus///ruffle///cytoplasm///nucleus	GO:0005524///GO:0016301///GO:0000287///GO:0004550///GO:0000166///GO:0016740///GO:0005524///GO:0005524///GO:0016301///GO:0000287///GO:0004550///GO:0004550///GO:0000166///GO:0005515///GO:0003700///GO:0016740///GO:0005524///GO:0005524///GO:0003677///GO:0005525///GO:0004536///GO:0016301///GO:0000287///GO:0000287///GO:0004550///GO:0004550///GO:0000166///GO:0005515///GO:0016740	GO:0006241///GO:0006183///GO:0006228///GO:0009117///GO:0006241///GO:0006183///GO:0006228///GO:0007155///GO:0043066///GO:0045786///GO:0008285///GO:0009142///GO:0009117///GO:0050679///GO:0045618///GO:0045682///GO:0006355///GO:0006350///GO:0006241///GO:0006183///GO:0006228///GO:0045786///GO:0008285///GO:0009117///GO:0043388///GO:0050679///GO:0042981	GO:0005737///GO:0030027///GO:0005634///GO:0001726///GO:0005737///GO:0005634
314	89984_CN370339_ATP5L	-0.55027	0.26446	-0.55468	0.2266				ATP synthase, H+ transporting, mitochondrial F0 complex, subunit G	ATP5L	10632	ATP synthase, H+ transporting, mitochondrial F0 complex, subunit G	ATP5L	Hs.486360	17000470616612 GRN_EB Homo sapiens cDNA 5-, mRNA sequence	47370273	CN370339	89984			11q23.3	Chromosome 11, NC_000011.8 (117777314..117785772)	contributes_to ATPase activity///hydrogen ion transporting ATP synthase activity, rotational mechanism///hydrogen ion transporting ATPase activity, rotational mechanism///metal ion binding///protein binding	ATP synthesis coupled proton transport///ion transport///proton transport	membrane///mitochondrial proton-transporting ATP synthase complex///mitochondrion///proton-transporting ATP synthase complex, coupling factor F(o)///proton-transporting two-sector ATPase complex	contributes_to GO:0016887///GO:0046933///GO:0046961///GO:0046872///GO:0005515	GO:0015986///GO:0006811///GO:0015992	GO:0016020///GO:0005753///GO:0005739///GO:0045263///GO:0016469
13131	105012_NM_003609_HIRIP3	-0.57574	0.28269	-0.55468	0.32118				HIRA interacting protein 3	HIRIP3	8479				Homo sapiens HIRA interacting protein 3 (HIRIP3), mRNA	21396499	NM_003609	105012			16p11.2	Chromosome 16, NC_000016.8 (29911817..29914888, complement)		chromatin assembly or disassembly	nucleus		GO:0006333	GO:0005634
9850	101132_AW161020_	-0.57373	0.41064	-0.55468	0.40246							Transcribed locus, weakly similar to XP_001714163.1 PREDICTED: hypothetical ...		Hs.568081	au69c08.y1 Schneider fetal brain 00004 Homo sapiens cDNA clone IMAGE:2781518 5-, mRNA sequence	6300053	AW161020	101132
10240	101626_BQ646887_RPLP0	-0.52175	0.25179	-0.55419	0.27833				ribosomal protein P0-like	RPLP0-like	220717	Transcribed locus, strongly similar to NP_031501.1 acidic ribosomal phosphop...		Hs.709403	AGENCOURT_8302394 NIH_MGC_100 Homo sapiens cDNA clone IMAGE:6271235 5-, mRNA sequence	21771059	BQ646887	101626			2p22.1	Chromosome 2, NC_000002.10 (38553896..38566393)	structural constituent of ribosome	ribosome biogenesis and assembly///translational elongation	intracellular///ribosome	GO:0003735	GO:0042254///GO:0006414	GO:0005622///GO:0005840
6910	97675_BF793814_DAD1	-0.50578	0.27314	-0.55419	0.38719				defender against cell death 1	DAD1	1603	Defender against cell death 1	DAD1	Hs.82890	602254467F1 NIH_MGC_84 Homo sapiens cDNA clone IMAGE:4346512 5-, mRNA sequence	12098856	BF793814	97675			14q11-q12	Chromosome 14, NC_000014.7 (22103647..22127969, complement)	contributes_to dolichyl-diphosphooligosaccharide-protein glycotransferase activity///transferase activity	anti-apoptosis///apoptosis///protein amino acid N-linked glycosylation via asparagine	integral to membrane///membrane///oligosaccharyl transferase complex	contributes_to GO:0004579///GO:0016740	GO:0006916///GO:0006915///GO:0018279	GO:0016021///GO:0016020///GO:0008250
4365	94631_BU506882_OAZ2	-0.51455	0.33753	-0.55419	0.3202				ornithine decarboxylase antizyme 2	OAZ2	4947	Ornithine decarboxylase antizyme 2	OAZ2	Hs.74563	AGENCOURT_10094852 NIH_MGC_71 Homo sapiens cDNA clone IMAGE:6500743 5-, mRNA sequence	22813115	BU506882	94631			15q22.31	Chromosome 15, NC_000015.8 (62766829..62782507, complement)	ornithine decarboxylase inhibitor activity///protein binding	polyamine metabolic process		GO:0008073///GO:0005515	GO:0006595
11714	103324_CA428394_SEC14L1	-0.53039	0.45829	-0.55419	0.44729				small Cajal body-specific RNA 16///chromosome 17 open reading frame 86///SEC14-like 1 (S. cerevisiae)	SCARNA16///C17orf86///SEC14L1	677781///654434///6397	SEC14-like 1 (S. cerevisiae)	SEC14L1	Hs.464184	UI-H-DF0-ber-h-11-0-UI.s1 NCI_CGAP_DF0 Homo sapiens cDNA clone UI-H-DF0-ber-h-11-0-UI 3-, mRNA sequence	24791120	CA428394	103324			17q25.2///17q25.2///17q25.1-q25.2	Chromosome 17, NC_000017.9 (72596984..72597170)///Chromosome 17, NC_000017.9 (72602081..72602275)///Chromosome 17, NC_000017.9 (72648647..72724778)	binding///transporter activity	transport	Golgi apparatus///intracellular///membrane	GO:0005488///GO:0005215	GO:0006810	GO:0005794///GO:0005622///GO:0016020
12443	104227_BX161473_EIF2B2	-0.54589	0.51064	-0.55419	0.51872				eukaryotic translation initiation factor 2B, subunit 2 beta, 39kDa	EIF2B2	8892				human full-length cDNA clone CS0DI071YM04 of Placenta of Homo sapiens (human)	28071095	BX161473	104227			14q24.3	Chromosome 14, NC_000014.7 (74539365..74546045)	ATP binding///GTP binding///contributes_to guanyl-nucleotide exchange factor activity///contributes_to guanyl-nucleotide exchange factor activity///protein binding///contributes_to translation initiation factor activity	cellular metabolic process///cellular response to stimulus///central nervous system development///myelination///oligodendrocyte development///ovarian follicle development///regulation of translational initiation///response to glucose stimulus///response to heat///response to heat///response to peptide hormone stimulus	cytoplasm///eukaryotic translation initiation factor 2B complex	GO:0005524///GO:0005525///contributes_to GO:0005085///contributes_to GO:0005085///GO:0005515///contributes_to GO:0003743	GO:0044237///GO:0051716///GO:0007417///GO:0042552///GO:0014003///GO:0001541///GO:0006446///GO:0009749///GO:0009408///GO:0009408///GO:0043434	GO:0005737///GO:0005851
9574	100833_AL834378_SRR	-0.55808	0.3085	-0.5532	0.39852				serine racemase	SRR	63826				Homo sapiens mRNA; cDNA DKFZp762A2415 (from clone DKFZp762A2415)	21740048	AL834378	100833			17p13	Chromosome 17, NC_000017.9 (2153998..2175303)	isomerase activity///pyridoxal phosphate binding///serine racemase activity///threonine racemase activity	L-serine metabolic process///metabolic process		GO:0016853///GO:0030170///GO:0030378///GO:0018114	GO:0006563///GO:0008152
10516	101934_DQ092366_ZNF9	-0.58932	0.38396	-0.5532	0.34384				CCHC-type zinc finger, nucleic acid binding protein	CNBP	7555				Homo sapiens cellular nucleic acid binding protein beta variant 1 (ZNF9) mRNA, complete cds, alternatively spliced	68359738	DQ092366	101934			3q21	Chromosome 3, NC_000003.10 (130371122..130385392, complement)	metal ion binding///protein binding///single-stranded DNA binding///single-stranded RNA binding///transcription factor activity///zinc ion binding	cholesterol biosynthetic process///regulation of transcription, DNA-dependent///transcription	cytoplasm///endoplasmic reticulum	GO:0046872///GO:0005515///GO:0003697///GO:0003727///GO:0003700///GO:0008270	GO:0006695///GO:0006355///GO:0006350	GO:0005737///GO:0005783
5049	95381	-0.38496	0.1353	-0.55271	0.29901													95381		Failed Sequencing
2762	92780_L38928_MTHFS	-0.47781	0.25627	-0.55271	0.3266				5,10-methenyltetrahydrofolate synthetase (5-formyltetrahydrofolate cyclo-ligase)	MTHFS	10588				Homo sapiens 5,10-methenyltetrahydrofolate synthetase mRNA, complete cds	886296	L38928	92780			15q25.1	Chromosome 15, NC_000015.8 (77924373..77976425, complement)	5-formyltetrahydrofolate cyclo-ligase activity///5-formyltetrahydrofolate cyclo-ligase activity///ATP binding///folic acid binding///ligase activity///magnesium ion binding	folic acid and derivative biosynthetic process///formate metabolic process	cytoplasm///cytosol	GO:0030272///GO:0030272///GO:0005524///GO:0005542///GO:0016874///GO:0000287	GO:0009396///GO:0015942	GO:0005737///GO:0005829
5605	96060_AB208998_HMGB1	-0.48064	0.27649	-0.55271	0.36207				high-mobility group box 1	HMGB1	3146				Homo sapiens mRNA for high-mobility group box 1 variant protein	62087575	AB208998	96060			13q12	Chromosome 13, NC_000013.9 (29930877..29938081, complement)	DNA bending activity///DNA binding///transcription factor binding	DNA recombination///DNA repair///DNA unwinding during replication///anti-apoptosis///base-excision repair, DNA ligation///establishment and/or maintenance of chromatin architecture///negative regulation of transcriptional preinitiation complex assembly///regulation of transcription from RNA polymerase II promoter///regulation of transcription, DNA-dependent///signal transduction	chromatin///condensed chromosome///nucleus///nucleus	GO:0008301///GO:0003677///GO:0008134	GO:0006310///GO:0006281///GO:0006268///GO:0006916///GO:0006288///GO:0006325///GO:0017055///GO:0006357///GO:0006355///GO:0007165	GO:0000785///GO:0000793///GO:0005634///GO:0005634
7683	98564_BC019873_HSPC121	-0.47273	0.31108	-0.55222	0.42759				protein tyrosine phosphatase-like A domain containing 1	PTPLAD1	51495				Homo sapiens protein tyrosine phosphatase-like A domain containing 1, mRNA (cDNA clone IMAGE:4498297), partial cds	18044350	BC019873	98564			15q22.2	Chromosome 15, NC_000015.8 (63596687..63657746)	GTPase activator activity///molecular_function///protein binding	I-kappaB kinase/NF-kappaB cascade///Rac protein signal transduction///activation of JNK activity///small GTPase mediated signal transduction	cellular_component///integral to membrane///membrane	GO:0005096///GO:0003674///GO:0005515	GO:0007249///GO:0016601///GO:0007257///GO:0007264	GO:0005575///GO:0016021///GO:0016020
10934	102411_CN312666_IGFBP5	-0.50472	0.24152	-0.55172	0.24089				insulin-like growth factor binding protein 5	IGFBP5	3488	Insulin-like growth factor binding protein 5	IGFBP5	Hs.635441	17000532601602 GRN_ES Homo sapiens cDNA 5-, mRNA sequence	47329080	CN312666	102411			2q33-q36	Chromosome 2, NC_000002.10 (217245073..217268516, complement)	insulin-like growth factor binding	regulation of cell growth///signal transduction	endoplasmic reticulum///extracellular region	GO:0005520	GO:0001558///GO:0007165	GO:0005783///GO:0005576
7545	98398_AA314045_	-0.48885	0.25062	-0.55172	0.38818				ubiquinol-cytochrome c reductase binding protein	UQCRB	7381	Ubiquinol-cytochrome c reductase binding protein	UQCRB	Hs.131255	EST185899 Colon carcinoma (HCC) cell line II Homo sapiens cDNA 5- end similar to ubiquitin-binding protein, mRNA sequence	1966374	AA314045	98398			8q22	Chromosome 8, NC_000008.9 (97311910..97316987, complement)	ubiquinol-cytochrome-c reductase activity	aerobic respiration///mitochondrial electron transport, ubiquinol to cytochrome c///oxidation reduction///oxidative phosphorylation///transport	membrane///mitochondrial respiratory chain///mitochondrion	GO:0008121	GO:0009060///GO:0006122///GO:0055114///GO:0006119///GO:0006810	GO:0016020///GO:0005746///GO:0005739
9043	100132_BM469149_PSAT1	-0.52268	0.32318	-0.55172	0.2468				phosphoserine aminotransferase 1	PSAT1	29968	Phosphoserine aminotransferase 1	PSAT1	Hs.494261	AGENCOURT_6445937 NIH_MGC_92 Homo sapiens cDNA clone IMAGE:5587403 5-, mRNA sequence	18518191	BM469149	100132			9q21.2	Chromosome 9, NC_000009.10 (80101879..80134829)	phosphoserine transaminase activity///pyridoxal phosphate binding///transferase activity	L-serine biosynthetic process///amino acid biosynthetic process///metabolic process///pyridoxine biosynthetic process		GO:0004648///GO:0030170///GO:0016740	GO:0006564///GO:0008652///GO:0008152///GO:0008615
7669	98538_BU931209_LDLR	-0.53977	0.26801	-0.55123	0.22069				low density lipoprotein receptor (familial hypercholesterolemia)	LDLR	3949	Low density lipoprotein receptor (familial hypercholesterolemia)	LDLR	Hs.213289	AGENCOURT_10478281 NIH_MGC_109 Homo sapiens cDNA clone IMAGE:6671346 5-, mRNA sequence	24120028	BU931209	98538			19p13.3	Chromosome 19, NC_000019.8 (11061132..11105490)	calcium ion binding///lipid transporter activity///lipoprotein binding///low-density lipoprotein receptor activity///receptor activity///transmembrane receptor activity///very-low-density lipoprotein receptor activity	cholesterol absorption///cholesterol homeostasis///cholesterol metabolic process///cholesterol transport///endocytosis///lipid metabolic process///lipid transport///lipoprotein metabolic process///protein amino acid O-linked glycosylation///steroid metabolic process	clathrin-coated endocytic vesicle membrane///coated pit///endosome///endosome membrane///integral to plasma membrane///plasma membrane///plasma membrane	GO:0005509///GO:0005319///GO:0008034///GO:0005041///GO:0004872///GO:0004888///GO:0030229	GO:0030299///GO:0042632///GO:0008203///GO:0030301///GO:0006897///GO:0006629///GO:0006869///GO:0042157///GO:0006493///GO:0008202	GO:0030669///GO:0005905///GO:0005768///GO:0010008///GO:0005887///GO:0005886///GO:0005886
10676	102111_AL833718_FLJ12806	-0.52402	0.546	-0.55123	0.58128				axin interactor, dorsalization associated	AIDA	64853				Homo sapiens mRNA; cDNA DKFZp666C185 (from clone DKFZp666C185)	21734367	AL833718	102111			1q41	Chromosome 1, NC_000001.9 (220907978..220952487, complement)
10893	102369_BC000665_TCP1	-0.47111	0.2086	-0.55074	0.24926				t-complex 1	TCP1	6950				Homo sapiens t-complex 1, mRNA (cDNA clone MGC:2234 IMAGE:3349237), complete cds	12653758	BC000665	102369			6q25.3-q26	Chromosome 6, NC_000006.10 (160119520..160130725, complement)	ATP binding///nucleotide binding///unfolded protein binding///unfolded protein binding	protein folding///tubulin folding	cytoplasm///cytosol	GO:0005524///GO:0000166///GO:0051082///GO:0051082	GO:0006457///GO:0007021	GO:0005737///GO:0005829
11532	103098	-0.52205	0.30707	-0.55074	0.3734													103098		Failed Sequencing
10900	102376_BT006886_HTATSF1	-0.37062	0.26231	-0.55025	0.36059				HIV-1 Tat specific factor 1	HTATSF1	27336				Homo sapiens HIV TAT specific factor 1 mRNA, complete cds	30582610	BT006886	102376			Xq26.1-q27.2	Chromosome X, NC_000023.9 (135407337..135422156)	RNA binding///RNA polymerase II transcription factor activity///nucleic acid binding///nucleotide binding///protein binding///transcription elongation regulator activity	regulation of transcription from RNA polymerase II promoter///transcription///viral genome replication	nucleus	GO:0003723///GO:0003702///GO:0003676///GO:0000166///GO:0005515///GO:0003711	GO:0006357///GO:0006350///GO:0019079	GO:0005634
11408	102962_CR591025_TPD52	-0.54955	0.28893	-0.55025	0.25419				tumor protein D52	TPD52	7163				full-length cDNA clone CS0DG001YK02 of B cells (Ramos cell line) of Homo sapiens (human)	50471832	CR591025	102962			8q21	Chromosome 8, NC_000008.9 (81109658..81246391, complement)	calcium ion binding///protein heterodimerization activity///protein homodimerization activity	B cell differentiation///anatomical structure morphogenesis///secretion	cytoplasm///endoplasmic reticulum///perinuclear region of cytoplasm	GO:0005509///GO:0046982///GO:0042803	GO:0030183///GO:0009653///GO:0046903	GO:0005737///GO:0005783///GO:0048471
3493	93663_NM_207046_ENSA	-0.55243	0.30145	-0.55025	0.35567				endosulfine alpha	ENSA	2029				Homo sapiens endosulfine alpha (ENSA), transcript variant 6, mRNA	46389557	NM_207046	93663			1q21.2	Chromosome 1, NC_000001.9 (148861223..148868722, complement)	ion channel inhibitor activity///receptor binding	response to nutrient///transport	cytoplasm	GO:0008200///GO:0005102	GO:0007584///GO:0006810	GO:0005737
1808	91686_DR762309_BCAT1	-0.41346	0.32638	-0.55025	0.42167				branched chain aminotransferase 1, cytosolic	BCAT1	586	Branched chain aminotransferase 1, cytosolic	BCAT1	Hs.438993	HESC4_138_H02.g1_A037 NIH_MGC_262 Homo sapiens cDNA clone IMAGE:7972158 5-, mRNA sequence	71055009	DR762309	91686			12p12.1	Chromosome 12, NC_000012.10 (24855545..24993499, complement)	branched-chain-amino-acid transaminase activity///branched-chain-amino-acid transaminase activity///catalytic activity///transferase activity	G1/S transition of mitotic cell cycle///branched chain family amino acid biosynthetic process///branched chain family amino acid metabolic process///cell proliferation///metabolic process	cytoplasm	GO:0004084///GO:0004084///GO:0003824///GO:0016740	GO:0000082///GO:0009082///GO:0009081///GO:0008283///GO:0008152	GO:0005737
12653	104452_BU950201_LOC388817	-0.53767	0.23137	-0.54975	0.24975							Transcribed locus, strongly similar to NP_058797.1 peptidylprolyl isomerase ...		Hs.517207	io77h11.x1 HR85 islet Homo sapiens cDNA clone IMAGE:6132716 3- similar to SW:CYPH_HUMAN P05092 PEPTIDYL-PROLYL CIS-TRANS ISOMERASE A ;, mRNA sequence	24201552	BU950201	104452
689	90410_CX781812_UBE2G1	-0.52944	0.323	-0.54975	0.30394				ubiquitin-conjugating enzyme E2G 1 (UBC7 homolog, yeast)	UBE2G1	7326	Ubiquitin-conjugating enzyme E2G 1 (UBC7 homolog, yeast)	UBE2G1	Hs.462035	HESC3_9_B05.g1_A036 NIH_MGC_260 Homo sapiens cDNA clone IMAGE:7476419 5-, mRNA sequence	58298602	CX781812	90410			17p13.2	Chromosome 17, NC_000017.9 (4119261..4216718, complement)	ligase activity///ubiquitin-protein ligase activity	regulation of protein metabolic process///ubiquitin cycle///ubiquitin-dependent protein catabolic process		GO:0016874///GO:0004842	GO:0051246///GO:0006512///GO:0006511
6765	97522_BQ682457_DCTN3	-0.5785	0.36814	-0.54975	0.35961				dynactin 3 (p22)	DCTN3	11258	Dynactin 3 (p22)	DCTN3	Hs.511768	AGENCOURT_8032962 NIH_MGC_112 Homo sapiens cDNA clone IMAGE:6090992 5-, mRNA sequence	21795136	BQ682457	97522			9p13	Chromosome 9, NC_000009.10 (34603548..34610496, complement)	protein binding///structural molecule activity	cell cycle///cytokinesis///mitosis	centrosome///condensed chromosome kinetochore///cytoplasm///dynactin complex///perinuclear region of cytoplasm///spindle	GO:0005515///GO:0005198	GO:0007049///GO:0000910///GO:0007067	GO:0005813///GO:0000777///GO:0005737///GO:0005869///GO:0048471///GO:0005819
2559	92575_BQ012715_DKFZP564B167	-0.46474	0.32167	-0.54926	0.42709				brain protein 44	BRP44	25874	Brain protein 44	BRP44	Hs.517768	UI-1-BC1p-auz-a-02-0-UI.s1 NCI_CGAP_Pl3 Homo sapiens cDNA clone UI-1-BC1p-auz-a-02-0-UI 3-, mRNA sequence	19737616	BQ012715	92575			1q24	Chromosome 1, NC_000001.9 (166153934..166171857, complement)			mitochondrion			GO:0005739
70	89736_CR620771_AGXT	-0.54497	0.37684	-0.54926	0.43793				alanine-glyoxylate aminotransferase	AGXT	189				full-length cDNA clone CS0DI030YJ07 of Placenta Cot 25-normalized of Homo sapiens (human)	50501578	CR620771	89736			2q36-q37	Chromosome 2, NC_000002.10 (241456835..241467210)	alanine-glyoxylate transaminase activity///amino acid binding///protein binding///protein homodimerization activity///pyridoxal phosphate binding///pyridoxal phosphate binding///serine-pyruvate transaminase activity///transaminase activity///transferase activity	glycine biosynthetic process, by transamination of glyoxylate///glyoxylate metabolic process///metabolic process///oxalic acid secretion///protein targeting to peroxisome///pyruvate biosynthetic process///response to cAMP///response to glucocorticoid stimulus///response to hormone stimulus	mitochondrial matrix///mitochondrion///peroxisome	GO:0008453///GO:0016597///GO:0005515///GO:0042803///GO:0030170///GO:0030170///GO:0004760///GO:0008483///GO:0016740	GO:0019265///GO:0046487///GO:0008152///GO:0046724///GO:0006625///GO:0042866///GO:0051591///GO:0051384///GO:0009725	GO:0005759///GO:0005739///GO:0005777
3724	93911_CB159202_LOC201725	-0.53005	0.48758	-0.54877	0.45714				hypothetical protein LOC201725	LOC201725	201725	Hypothetical protein LOC201725	LOC201725	Hs.380920	K-EST0218695 L18POOL1n1 Homo sapiens cDNA clone L18POOL1n1-36-G03 5-, mRNA sequence	28145328	CB159202	93911			4q32.1	Chromosome 4, NC_000004.10 (159807279..159896209, complement)
10064	101428_CA390853_FLJ39822	-0.54314	0.34031	-0.54828	0.45123				solute carrier family 38, member 11	SLC38A11	151258	Solute carrier family 38, member 11	SLC38A11	Hs.658702	cs115c12.y1 Human Retinal pigment epithelium/choroid cDNA (Un-normalized, unamplified): cs Homo sapiens cDNA clone cs115c12 5-, mRNA sequence	24722242	CA390853	101428			2q24.3	Chromosome 2, NC_000002.10 (165463058..165520281, complement)	sodium ion binding	amino acid transport///ion transport///sodium ion transport	integral to membrane///membrane	GO:0031402	GO:0006865///GO:0006811///GO:0006814	GO:0016021///GO:0016020
6809	97567_CT001521_SHMT2	-0.50201	0.28195	-0.54778	0.3197				serine hydroxymethyltransferase 2 (mitochondrial)	SHMT2	6472	Serine hydroxymethyltransferase 2 (mitochondrial)	SHMT2	Hs.75069	CT001521 RZPD no.9016 Homo sapiens cDNA clone RZPDp9016A104 5-, mRNA sequence	68295404	CT001521	97567			12q12-q14	Chromosome 12, NC_000012.10 (55909819..55914981)	glycine hydroxymethyltransferase activity///glycine hydroxymethyltransferase activity///protein binding///pyridoxal phosphate binding///transferase activity	L-serine metabolic process///glycine metabolic process///one-carbon compound metabolic process///one-carbon compound metabolic process	mitochondrial inner membrane///mitochondrial matrix///mitochondrion	GO:0004372///GO:0004372///GO:0005515///GO:0030170///GO:0016740	GO:0006563///GO:0006544///GO:0006730///GO:0006730	GO:0005743///GO:0005759///GO:0005739
7005	97772	-0.5096	0.33784	-0.54778	0.38621													97772		Failed Sequencing
1397	91232_X92108_RPL23AP7	-0.53595	0.41347	-0.54778	0.43547				ribosomal protein L23a pseudogene 7	RPL23AP7	118433				H.sapiens mRNA for subtelomeric repeat sequence	1150422	X92108	91232			2q14	Chromosome 2, NC_000002.10 (114085515..114101135, complement)
11105	102600_CN299867_SLC25A6	-0.52462	0.19391	-0.54729	0.25813				solute carrier family 25 (mitochondrial carrier; adenine nucleotide translocator), member 6	SLC25A6	293	Solute carrier family 25 (mitochondrial carrier; adenine nucleotide transloc...	SLC25A6	Hs.350927	17000583090155 GRN_PRENEU Homo sapiens cDNA 5-, mRNA sequence	47316281	CN299867	102600			Xp22.32 and Yp11.3	Chromosome X, NC_000023.9 (1465045..1470998, complement)///Chromosome Y, NC_000024.8 (1465046..1470999, complement)	ATP:ADP antiporter activity///protein binding///transporter activity	apoptosis///mitochondrial transport///transport	integral to membrane///membrane///mitochondrial inner membrane presequence translocase complex///mitochondrion	GO:0005471///GO:0005515///GO:0005215	GO:0006915///GO:0006839///GO:0006810	GO:0016021///GO:0016020///GO:0005744///GO:0005739
10197	101582_BX537411_IDH1	-0.49712	0.37351	-0.54729	0.37537				isocitrate dehydrogenase 1 (NADP+), soluble	IDH1	3417				Homo sapiens mRNA; cDNA DKFZp686M0959 (from clone DKFZp686M0959); complete cds	31873323	BX537411	101582			2q33.3	Chromosome 2, NC_000002.10 (208809198..208828051, complement)	isocitrate dehydrogenase (NADP+) activity///isocitrate dehydrogenase (NADP+) activity///magnesium ion binding///manganese ion binding///oxidoreductase activity///oxidoreductase activity, acting on the CH-OH group of donors, NAD or NADP as acceptor	carbohydrate metabolic process///glutathione metabolic process///glyoxylate cycle///isocitrate metabolic process///metabolic process///oxidation reduction///response to oxidative stress///tricarboxylic acid cycle	cytoplasm///cytosol///peroxisome	GO:0004450///GO:0004450///GO:0000287///GO:0030145///GO:0016491///GO:0016616	GO:0005975///GO:0006749///GO:0006097///GO:0006102///GO:0008152///GO:0055114///GO:0006979///GO:0006099	GO:0005737///GO:0005829///GO:0005777
6085	96644_BU507321_FLJ20508	-0.56315	0.51993	-0.54729	0.54778				chromosome 1 open reading frame 109	C1orf109	54955	Chromosome 1 open reading frame 109	C1orf109	Hs.272673	AGENCOURT_10309655 NIH_MGC_71 Homo sapiens cDNA clone IMAGE:6501242 5-, mRNA sequence	22813554	BU507321	96644			1p34.3	Chromosome 1, NC_000001.9 (37919829..37928779, complement)
2640	92657_BP258752_DKFZp761B1514	-0.51511	0.28863	-0.5468	0.28867				forty-two-three domain containing 1	FYTTD1	84248	Forty-two-three domain containing 1	FYTTD1	Hs.277533	BP258752 Sugano cDNA library, heart Homo sapiens cDNA clone HRT04484 5-, mRNA sequence	52173982	BP258752	92657			3q29	Chromosome 3, NC_000003.10 (198961080..198995584)
2618	92635_BU159283_EEF1A1	-0.47	0.08471	-0.54631	0.12906				eukaryotic translation elongation factor 1 alpha 1	EEF1A1	1915	Eukaryotic translation elongation factor 1 alpha 1	EEF1A1	Hs.586423	AGENCOURT_7785855 NIH_MGC_67 Homo sapiens cDNA clone IMAGE:6138633 5-, mRNA sequence	22673193	BU159283	92635			6q14.1	Chromosome 6, NC_000006.10 (74282194..74287476, complement)	GTP binding///GTP binding///GTPase activity///GTPase activity///nucleotide binding///protein binding///translation elongation factor activity///translation elongation factor activity	translational elongation///translational elongation///translational elongation///translational elongation	cytoplasm///cytoplasm///cytoplasm///cytosol///eukaryotic translation elongation factor 1 complex	GO:0005525///GO:0005525///GO:0003924///GO:0003924///GO:0000166///GO:0005515///GO:0003746///GO:0003746	GO:0006414///GO:0006414///GO:0006414///GO:0006414	GO:0005737///GO:0005737///GO:0005737///GO:0005829///GO:0005853
4154	94384_BC005138_BUB3	-0.47643	0.12573	-0.54631	0.22266				BUB3 budding uninhibited by benzimidazoles 3 homolog (yeast)	BUB3	9184				Homo sapiens BUB3 budding uninhibited by benzimidazoles 3 homolog (yeast), mRNA (cDNA clone MGC:1527 IMAGE:3504520), complete cds	33869401	BC005138	94384			10q26	Chromosome 10, NC_000010.9 (124903860..124914871)	protein binding	anaphase-promoting complex-dependent proteasomal ubiquitin-dependent protein catabolic process///cell proliferation///chromosome segregation///mitotic cell cycle checkpoint///mitotic sister chromatid segregation///negative regulation of ubiquitin-protein ligase activity during mitotic cell cycle	cytosol///kinetochore///nucleus	GO:0005515	GO:0031145///GO:0008283///GO:0007059///GO:0007093///GO:0000070///GO:0051436	GO:0005829///GO:0000776///GO:0005634
12492	104284_CB159202_LOC201725	-0.53705	0.27309	-0.54631	0.24631				hypothetical protein LOC201725	LOC201725	201725	Hypothetical protein LOC201725	LOC201725	Hs.380920	K-EST0218695 L18POOL1n1 Homo sapiens cDNA clone L18POOL1n1-36-G03 5-, mRNA sequence	28145328	CB159202	104284			4q32.1	Chromosome 4, NC_000004.10 (159807279..159896209, complement)
4897	95218_CR591025_TPD52	-0.55549	0.3152	-0.54631	0.25222				tumor protein D52	TPD52	7163				full-length cDNA clone CS0DG001YK02 of B cells (Ramos cell line) of Homo sapiens (human)	50471832	CR591025	95218			8q21	Chromosome 8, NC_000008.9 (81109658..81246391, complement)	calcium ion binding///protein heterodimerization activity///protein homodimerization activity	B cell differentiation///anatomical structure morphogenesis///secretion	cytoplasm///endoplasmic reticulum///perinuclear region of cytoplasm	GO:0005509///GO:0046982///GO:0042803	GO:0030183///GO:0009653///GO:0046903	GO:0005737///GO:0005783///GO:0048471
8824	99900_BC005945_MAD2L1	-0.54038	0.32096	-0.54581	0.2798				MAD2 mitotic arrest deficient-like 1 (yeast)	MAD2L1	4085				Homo sapiens MAD2 mitotic arrest deficient-like 1 (yeast), mRNA (cDNA clone MGC:14577 IMAGE:4132892), complete cds	13543585	BC005945	99900			4q27	Chromosome 4, NC_000004.10 (121200037..121207411, complement)	protein binding	anaphase-promoting complex-dependent proteasomal ubiquitin-dependent protein catabolic process///cell cycle///cell division///mitosis///mitosis///mitotic cell cycle checkpoint///negative regulation of ubiquitin-protein ligase activity during mitotic cell cycle	cytosol///kinetochore///nucleus	GO:0005515	GO:0031145///GO:0007049///GO:0051301///GO:0007067///GO:0007067///GO:0007093///GO:0051436	GO:0005829///GO:0000776///GO:0005634
6759	97516_CD249962_NSEP1	-0.50971	0.20807	-0.54483	0.22118				Y box binding protein 1	YBX1	4904	Y box binding protein 1	YBX1	Hs.473583	AGENCOURT_14115751 NIH_MGC_172 Homo sapiens cDNA 5-, mRNA sequence	31010428	CD249962	97516			1p34	Chromosome 1, NC_000001.9 (42920653..42940607)	DNA binding///RNA binding///double-stranded DNA binding///protein binding///single-stranded DNA binding///transcription factor activity///transcription repressor activity	RNA splicing///nuclear mRNA splicing, via spliceosome///regulation of transcription, DNA-dependent///regulation of transcription, DNA-dependent///transcription///transcription from RNA polymerase II promoter	cytoplasm///nucleus	GO:0003677///GO:0003723///GO:0003690///GO:0005515///GO:0003697///GO:0003700///GO:0016564	GO:0008380///GO:0000398///GO:0006355///GO:0006355///GO:0006350///GO:0006366	GO:0005737///GO:0005634
12010	103675_N67302_CEPT1	-0.54098	0.34192	-0.54483	0.29951				choline/ethanolamine phosphotransferase 1	CEPT1	10390	Choline/ethanolamine phosphotransferase 1	CEPT1	Hs.363572	yz51b07.s1 Morton Fetal Cochlea Homo sapiens cDNA clone IMAGE:286549 3-, mRNA sequence	1219427	N67302	103675			1p13.3	Chromosome 1, NC_000001.9 (111483772..111529247)	diacylglycerol cholinephosphotransferase activity///ethanolaminephosphotransferase activity///magnesium ion binding///manganese ion binding///phosphotransferase activity, for other substituted phosphate groups///transferase activity	lipid metabolic process///phospholipid biosynthetic process	endoplasmic reticulum///endoplasmic reticulum membrane///integral to membrane///membrane///nuclear membrane///nucleus	GO:0004142///GO:0004307///GO:0000287///GO:0030145///GO:0016780///GO:0016740	GO:0006629///GO:0008654	GO:0005783///GO:0005789///GO:0016021///GO:0016020///GO:0031965///GO:0005634
5036	95368_BX402450_TSG101	-0.49651	0.1787	-0.54433	0.20936				tumor susceptibility gene 101	TSG101	7251	Tumor susceptibility gene 101	TSG101	Hs.523512	BX402450 Homo sapiens PLACENTA COT 25-NORMALIZED Homo sapiens cDNA clone CS0DI035YB21 5-PRIME, mRNA sequence	46873917	BX402450	95368			11p15	Chromosome 11, NC_000011.8 (18458434..18505065, complement)	DNA binding///protein binding///small conjugating protein ligase activity///transcription corepressor activity///ubiquitin binding	protein transport///regulation of cell growth///regulation of protein metabolic process///ubiquitin cycle///ubiquitin-dependent protein catabolic process via the multivesicular body pathway	cytoplasm///membrane///multivesicular body///nucleus	GO:0003677///GO:0005515///GO:0019787///GO:0003714///GO:0043130	GO:0015031///GO:0001558///GO:0051246///GO:0006512///GO:0043162	GO:0005737///GO:0016020///GO:0005771///GO:0005634
5023	95355_NM_022334_ITGB1BP1	-0.54035	0.24145	-0.54433	0.27586				integrin beta 1 binding protein 1	ITGB1BP1	9270				Homo sapiens integrin beta 1 binding protein 1 (ITGB1BP1), transcript variant 2, mRNA	115527102	NM_022334	95355			2p25.2	Chromosome 2, NC_000002.10 (9463264..9481094, complement)	protein C-terminus binding	cell adhesion///cell migration///cell-matrix adhesion///protein kinase cascade	cytoplasm///cytosol///lamellipodium///membrane///ruffle	GO:0008022	GO:0007155///GO:0016477///GO:0007160///GO:0007243	GO:0005737///GO:0005829///GO:0030027///GO:0016020///GO:0001726
5707	96166_AB002345_PER2	-0.54976	0.27546	-0.54433	0.23645				period homolog 2 (Drosophila)	PER2	8864				Homo sapiens mRNA for KIAA0347 protein, partial cds	6683644	AB002345	96166			2q37.3	Chromosome 2, NC_000002.10 (238817418..238861946, complement)	protein binding///signal transducer activity	circadian rhythm///regulation of transcription, DNA-dependent///signal transduction///transcription	cytoplasm///nucleus	GO:0005515///GO:0004871	GO:0007623///GO:0006355///GO:0007165///GO:0006350	GO:0005737///GO:0005634
12404	104188_BM468915_MDH1	-0.5028	0.3314	-0.54433	0.36355				malate dehydrogenase 1, NAD (soluble)	MDH1	4190	Malate dehydrogenase 1, NAD (soluble)	MDH1	Hs.526521	AGENCOURT_6481163 NIH_MGC_88 Homo sapiens cDNA clone IMAGE:5541603 5-, mRNA sequence	18517957	BM468915	104188			2p13.3	Chromosome 2, NC_000002.10 (63669626..63687832)	L-malate dehydrogenase activity///L-malate dehydrogenase activity///NAD binding///binding///malic enzyme activity///oxidoreductase activity	NAD metabolic process///cellular carbohydrate metabolic process///glycolysis///malate metabolic process///oxaloacetate metabolic process///oxidation reduction///tricarboxylic acid cycle	cytoplasm///cytosol///cytosol///soluble fraction	GO:0030060///GO:0030060///GO:0051287///GO:0005488///GO:0004470///GO:0016491	GO:0019674///GO:0044262///GO:0006096///GO:0006108///GO:0006107///GO:0055114///GO:0006099	GO:0005737///GO:0005829///GO:0005829///GO:0005625
9398	100576_CA842198_KIAA0114	-0.52722	0.20376	-0.54384	0.17044				KIAA0114	KIAA0114	57291	KIAA0114	KIAA0114	Hs.656255	ip29f05.y1 HR85 islet Homo sapiens cDNA clone IMAGE:6218649 5-, mRNA sequence	26671602	CA842198	100576			4q12	Chromosome 4
7610	98465_AP002905_	-0.50454	0.21398	-0.54384	0.19557				UTP23, small subunit (SSU) processome component, homolog (yeast)///eukaryotic translation initiation factor 3, subunit H	UTP23///EIF3H	84294///8667				Homo sapiens genomic DNA, chromosome 8q23, clone:KB1672E10	13794594	AP002905	98465			8q24.11///8q24.11	Chromosome 8, NC_000008.9 (117847923..117853380)///Chromosome 8, NC_000008.9 (117726236..117837243, complement)	protein binding///translation initiation factor activity	regulation of translational initiation///translation	cytosol///eukaryotic translation initiation factor 3 complex	GO:0005515///GO:0003743	GO:0006446///GO:0006412	GO:0005829///GO:0005852
3595	93767_NM_001515_GTF2H2	-0.49159	0.25856	-0.54384	0.2936				general transcription factor IIH, polypeptide 2, 44kDa	GTF2H2	2966				Homo sapiens general transcription factor IIH, polypeptide 2, 44kDa (GTF2H2), mRNA	118136303	NM_001515	93767			5q12.2-q13.3	Chromosome 5, NC_000005.8 (70366707..70399253, complement)	RNA polymerase II transcription factor activity///metal ion binding///protein N-terminus binding///transcription factor activity///translation factor activity, nucleic acid binding///zinc ion binding	DNA repair///RNA elongation from RNA polymerase II promoter///nucleotide-excision repair, DNA damage removal///regulation of transcription, DNA-dependent///response to UV///transcription initiation from RNA polymerase II promoter	nucleoplasm///nucleus	GO:0003702///GO:0046872///GO:0047485///GO:0003700///GO:0008135///GO:0008270	GO:0006281///GO:0006368///GO:0000718///GO:0006355///GO:0009411///GO:0006367	GO:0005654///GO:0005634
7653	98515_CN404132_NPM1	-0.55135	0.26389	-0.54384	0.28177				nucleophosmin (nucleolar phosphoprotein B23, numatrin)	NPM1	4869	Nucleophosmin (nucleolar phosphoprotein B23, numatrin)	NPM1	Hs.557550	17000424028416 GRN_ES Homo sapiens cDNA 5-, mRNA sequence	47391677	CN404132	98515			5q35	Chromosome 5, NC_000005.8 (170747403..170770493)	NF-kappaB binding///NF-kappaB binding///RNA binding///Tat protein binding///nucleic acid binding///protein heterodimerization activity///protein homodimerization activity///transcription coactivator activity///unfolded protein binding///unfolded protein binding	anti-apoptosis///cell aging///cell aging///centrosome cycle///centrosome cycle///intracellular protein transport///negative regulation of cell proliferation///negative regulation of cell proliferation///nucleocytoplasmic transport///positive regulation of NF-kappaB transcription factor activity///response to stress///ribosome assembly///signal transduction	centrosome///centrosome///cytoplasm///cytoplasm///cytoplasm///nucleolus///nucleus///nucleus///nucleus	GO:0051059///GO:0051059///GO:0003723///GO:0030957///GO:0003676///GO:0046982///GO:0042803///GO:0003713///GO:0051082///GO:0051082	GO:0006916///GO:0007569///GO:0007569///GO:0007098///GO:0007098///GO:0006886///GO:0008285///GO:0008285///GO:0006913///GO:0051092///GO:0006950///GO:0042255///GO:0007165	GO:0005813///GO:0005813///GO:0005737///GO:0005737///GO:0005737///GO:0005730///GO:0005634///GO:0005634///GO:0005634
13009	104885_BX416088_	-0.53073	0.33478	-0.54384	0.27488				BCL2/adenovirus E1B 19kDa interacting protein 3	BNIP3	664	BCL2/adenovirus E1B 19kDa interacting protein 3	BNIP3	Hs.144873	BX416088 Homo sapiens NEUROBLASTOMA Homo sapiens cDNA clone CS0DA001YD22 5-PRIME, mRNA sequence	46927631	BX416088	104885			10q26.3	Chromosome 10, NC_000010.9 (133631194..133645425, complement)	protein heterodimerization activity///protein homodimerization activity	DNA fragmentation during apoptosis///anti-apoptosis///cell death///cell death///chromatin remodeling///defense response to virus///induction of apoptosis///negative regulation of membrane potential///negative regulation of survival gene product expression///neuron apoptosis///oxygen and reactive oxygen species metabolic process///regulation of mitochondrial membrane permeability///response to hyp…	cytoplasm///dendrite///integral to membrane///integral to mitochondrial outer membrane///membrane///mitochondrial membrane///mitochondrial membrane///mitochondrion///mitochondrion///nuclear envelope///nucleoplasm///nucleus	GO:0046982///GO:0042803	GO:0006309///GO:0006916///GO:0008219///GO:0008219///GO:0006338///GO:0051607///GO:0006917///GO:0045837///GO:0008634///GO:0051402///GO:0006800///GO:0046902///GO:0001666	GO:0005737///GO:0030425///GO:0016021///GO:0031307///GO:0016020///GO:0031966///GO:0031966///GO:0005739///GO:0005739///GO:0005635///GO:0005654///GO:0005634
12244	103935_BX648446_ARL6IP	-0.51827	0.36308	-0.54384	0.32069				ADP-ribosylation factor-like 6 interacting protein 1	ARL6IP1	23204				Homo sapiens mRNA; cDNA DKFZp686H13259 (from clone DKFZp686H13259)	34367608	BX648446	103935			16p12-p11.2	Chromosome 16, NC_000016.8 (18710492..18720358, complement)	protein binding	cotranslational protein targeting to membrane	cytoplasm///cytosol///endomembrane system///integral to membrane///membrane///translocon complex	GO:0005515	GO:0006613	GO:0005737///GO:0005829///GO:0012505///GO:0016021///GO:0016020///GO:0005784
5348	95735_DR759959_HNRPC	-0.4136	0.11651	-0.54335	0.30246							Transcribed locus, strongly similar to NP_058580.1 heterogeneous nuclear rib...		Hs.449114	HESC4_110_B05.g1_A037 NIH_MGC_262 Homo sapiens cDNA clone IMAGE:7969188 5-, mRNA sequence	71052659	DR759959	95735
11701	103310_CR623635_UBE2D2	-0.45795	0.17301	-0.54236	0.28473				ubiquitin-conjugating enzyme E2D 2 (UBC4/5 homolog, yeast)	UBE2D2	7322				full-length cDNA clone CS0DF013YF13 of Fetal brain of Homo sapiens (human)	50504442	CR623635	103310			5q31.2	Chromosome 5, NC_000005.8 (138920935..138988203)	ligase activity///protein binding///small conjugating protein ligase activity///ubiquitin-protein ligase activity	regulation of protein metabolic process///ubiquitin cycle///ubiquitin-dependent protein catabolic process		GO:0016874///GO:0005515///GO:0019787///GO:0004842	GO:0051246///GO:0006512///GO:0006511
12528	104321_BC015123_RBBP4	-0.51767	0.27196	-0.54236	0.27389				retinoblastoma binding protein 4	RBBP4	5928				Homo sapiens, Similar to retinoblastoma-binding protein 4, clone IMAGE:3686783, mRNA, partial cds	15929378	BC015123	104321			1p35.1	Chromosome 1, NC_000001.9 (32889411..32918841)	contributes_to DNA-dependent ATPase activity///protein binding	DNA replication///cell cycle///chromatin remodeling///negative regulation of cell proliferation///regulation of transcription, DNA-dependent///transcription	NuRD complex///nucleus	contributes_to GO:0008094///GO:0005515	GO:0006260///GO:0007049///GO:0006338///GO:0008285///GO:0006355///GO:0006350	GO:0016581///GO:0005634
3527	93698	-0.49032	0.40697	-0.54187	0.45517													93698		Failed Sequencing
5735	96196_BQ049750_EEF1A1	-0.50507	0.1233	-0.54138	0.15468				eukaryotic translation elongation factor 1 alpha 1	EEF1A1	1915	Eukaryotic translation elongation factor 1 alpha 1	EEF1A1	Hs.586423	AGENCOURT_6797069 NIH_MGC_85 Homo sapiens cDNA clone IMAGE:5787668 5-, mRNA sequence	19809090	BQ049750	96196			6q14.1	Chromosome 6, NC_000006.10 (74282194..74287476, complement)	GTP binding///GTP binding///GTPase activity///GTPase activity///nucleotide binding///protein binding///translation elongation factor activity///translation elongation factor activity	translational elongation///translational elongation///translational elongation///translational elongation	cytoplasm///cytoplasm///cytoplasm///cytosol///eukaryotic translation elongation factor 1 complex	GO:0005525///GO:0005525///GO:0003924///GO:0003924///GO:0000166///GO:0005515///GO:0003746///GO:0003746	GO:0006414///GO:0006414///GO:0006414///GO:0006414	GO:0005737///GO:0005737///GO:0005737///GO:0005829///GO:0005853
5295	95672_CR591449_ATP5B	-0.47027	0.13638	-0.54138	0.2335				ATP synthase, H+ transporting, mitochondrial F1 complex, beta polypeptide	ATP5B	506				full-length cDNA clone CS0DF036YN07 of Fetal brain of Homo sapiens (human)	50472256	CR591449	95672			12q13.13	Chromosome 12, NC_000012.10 (55318226..55326119, complement)	ATP binding///contributes_to ATPase activity///MHC class I protein binding///eukaryotic cell surface binding///hydrogen ion transporting ATP synthase activity, rotational mechanism///hydrogen ion transporting ATPase activity, rotational mechanism///hydrogen-exporting ATPase activity, phosphorylative mechanism///hydrolase activity///metal ion binding///nucleotide binding///protein binding///transp…	ATP synthesis coupled proton transport///angiogenesis///generation of precursor metabolites and energy///ion transport///proton transport///regulation of intracellular pH	cell surface///integral to membrane///mitochondrial matrix///mitochondrial matrix///mitochondrial proton-transporting ATP synthase complex///mitochondrial proton-transporting ATP synthase complex///mitochondrial proton-transporting ATP synthase, catalytic core///mitochondrion///plasma membrane///proton-transporting ATP synthase complex, catalytic core F(1)///proton-transporting two-sector ATPase …	GO:0005524///contributes_to GO:0016887///GO:0042288///GO:0043499///GO:0046933///GO:0046961///GO:0008553///GO:0016787///GO:0046872///GO:0000166///GO:0005515///GO:0005215	GO:0015986///GO:0001525///GO:0006091///GO:0006811///GO:0015992///GO:0051453	GO:0009986///GO:0016021///GO:0005759///GO:0005759///GO:0005753///GO:0005753///GO:0005754///GO:0005739///GO:0005886///GO:0045261///GO:0016469
7572	98425_AI003583_SH3BP5	-0.54914	0.22965	-0.54138	0.24384				SH3-domain binding protein 5 (BTK-associated)	SH3BP5	9467	SH3-domain binding protein 5 (BTK-associated)	SH3BP5	Hs.257761	ai88e02.s1 Soares_parathyroid_tumor_NbHPA Homo sapiens cDNA clone IMAGE:1387898 3-, mRNA sequence	3203917	AI003583	98425			3p24.3	Chromosome 3, NC_000003.10 (15271361..15357905, complement)	protein binding///protein kinase inhibitor activity	intracellular signaling cascade	cytoplasm///mitochondrion	GO:0005515///GO:0004860	GO:0007242	GO:0005737///GO:0005739
10991	102478_CR613425_PGK1	-0.54685	0.29293	-0.54138	0.31133				phosphoglycerate kinase 1	PGK1	5230				full-length cDNA clone CS0DG006YP04 of B cells (Ramos cell line) of Homo sapiens (human)	50494232	CR613425	102478			Xq13	Chromosome X, NC_000023.9 (77246425..77268980)	ATP binding///nucleotide binding///phosphoglycerate kinase activity///transferase activity	glycolysis///phosphorylation	cytoplasm	GO:0005524///GO:0000166///GO:0004618///GO:0016740	GO:0006096///GO:0016310	GO:0005737
10777	102250_CB050107_MRPL19	-0.53371	0.26502	-0.5399	0.21823				mitochondrial ribosomal protein L19///chromosome 2 open reading frame 3	MRPL19///C2orf3	9801///6936	Mitochondrial ribosomal protein L19	MRPL19	Hs.44024	NISC_gj15b03.x1 NCI_CGAP_Pr28 Homo sapiens cDNA clone IMAGE:3271636 3-, mRNA sequence	27788394	CB050107	102250			2q11.1-q11.2///2p11.2-p11.1	Chromosome 2, NC_000002.10 (75727417..75742842)///Chromosome 2, NC_000002.10 (75742802..75791830, complement)	structural constituent of ribosome///transcription factor activity	translation///regulation of transcription, DNA-dependent	intracellular///mitochondrion///nuclear membrane///nucleus///ribosome///nucleus	GO:0003735///GO:0003700	GO:0006412///GO:0006355	GO:0005622///GO:0005739///GO:0031965///GO:0005634///GO:0005840///GO:0005634
3950	94165_X62585_TCEA1	-0.52134	0.44493	-0.5399	0.53695				transcription elongation factor A (SII), 1	TCEA1	6917				H.sapiens mRNA for transcription elongation factor TFIIS-I	37073	X62585	94165			8q11.2	Chromosome 8, NC_000008.9 (55041669..55097561, complement)	DNA binding///general RNA polymerase II transcription factor activity///metal ion binding///protein binding///transcription elongation regulator activity///translation elongation factor activity///zinc ion binding	RNA elongation///regulation of transcription from RNA polymerase II promoter	nucleoplasm///nucleus	GO:0003677///GO:0016251///GO:0046872///GO:0005515///GO:0003711///GO:0003746///GO:0008270	GO:0006354///GO:0006357	GO:0005654///GO:0005634
6823	97582_CR594684_TFAM	-0.52086	0.2595	-0.53941	0.24631				transcription factor A, mitochondrial	TFAM	7019				full-length cDNA clone CS0DI003YK23 of Placenta Cot 25-normalized of Homo sapiens (human)	50475491	CR594684	97582			10q21	Chromosome 10, NC_000010.9 (59815182..59825903)	transcription factor activity	DNA-dependent DNA replication///regulation of transcription from RNA polymerase I promoter///transcription///transcription from mitochondrial promoter	mitochondrial matrix///mitochondrion	GO:0003700	GO:0006261///GO:0006356///GO:0006350///GO:0006390	GO:0005759///GO:0005739
7220	98021_BU849360_C6orf115	-0.42332	0.29115	-0.53941	0.4936				chromosome 6 open reading frame 115	C6orf115	58527	Chromosome 6 open reading frame 115	C6orf115	Hs.600861	AGENCOURT_10432847 NIH_MGC_128 Homo sapiens cDNA clone IMAGE:6597818 5-, mRNA sequence	24034323	BU849360	98021			6q24.1	Chromosome 6, NC_000006.10 (139391512..139406132)
69	89735_BM841604_ATAD2	-0.43875	0.4284	-0.53941	0.52069				ATPase family, AAA domain containing 2	ATAD2	29028	ATPase family, AAA domain containing 2	ATAD2	Hs.370834	K-EST0118870 S12SNU216 Homo sapiens cDNA clone S12SNU216-53-D07 5-, mRNA sequence	19198013	BM841604	89735			8q24.13	Chromosome 8, NC_000008.9 (124401922..124477868, complement)	ATP binding///nucleoside-triphosphatase activity///nucleotide binding			GO:0005524///GO:0017111///GO:0000166
10166	101535_CR591673_SNX5	-0.54564	0.22869	-0.53892	0.32266				sorting nexin 5	SNX5	27131				full-length cDNA clone CL0BB004ZE05 of Neuroblastoma of Homo sapiens (human)	50472480	CR591673	101535			20p11	Chromosome 20, NC_000020.9 (17870244..17897490, complement)	phosphoinositide binding///protein binding	cell communication///protein transport		GO:0035091///GO:0005515	GO:0007154///GO:0015031
877	90640_CB050107_MRPL19	-0.51108	0.27876	-0.53892	0.27734				mitochondrial ribosomal protein L19///chromosome 2 open reading frame 3	MRPL19///C2orf3	9801///6936	Mitochondrial ribosomal protein L19	MRPL19	Hs.44024	NISC_gj15b03.x1 NCI_CGAP_Pr28 Homo sapiens cDNA clone IMAGE:3271636 3-, mRNA sequence	27788394	CB050107	90640			2q11.1-q11.2///2p11.2-p11.1	Chromosome 2, NC_000002.10 (75727417..75742842)///Chromosome 2, NC_000002.10 (75742802..75791830, complement)	structural constituent of ribosome///transcription factor activity	translation///regulation of transcription, DNA-dependent	intracellular///mitochondrion///nuclear membrane///nucleus///ribosome///nucleus	GO:0003735///GO:0003700	GO:0006412///GO:0006355	GO:0005622///GO:0005739///GO:0031965///GO:0005634///GO:0005840///GO:0005634
5652	96108_BM473719_TFAM	-0.52997	0.30387	-0.53892	0.31872				transcription factor A, mitochondrial	TFAM	7019	Transcription factor A, mitochondrial	TFAM	Hs.642966	AGENCOURT_6484221 NIH_MGC_72 Homo sapiens cDNA clone IMAGE:5538151 5-, mRNA sequence	18522761	BM473719	96108			10q21	Chromosome 10, NC_000010.9 (59815182..59825903)	transcription factor activity	DNA-dependent DNA replication///regulation of transcription from RNA polymerase I promoter///transcription///transcription from mitochondrial promoter	mitochondrial matrix///mitochondrion	GO:0003700	GO:0006261///GO:0006356///GO:0006350///GO:0006390	GO:0005759///GO:0005739
3628	93803_AK090645_SAE1	-0.536	0.39334	-0.53892	0.45419				SUMO1 activating enzyme subunit 1	SAE1	10055				Homo sapiens cDNA FLJ33326 fis, clone BNGH42008943, highly similar to Homo sapiens SUMO-1 activating enzyme subunit 1 (SAE1) mRNA	21748847	AK090645	93803			19q13.32	Chromosome 19, NC_000019.8 (52325984..52405372)	ATP-dependent protein binding///enzyme activator activity///ligase activity///protein C-terminus binding///protein C-terminus binding///protein heterodimerization activity///ubiquitin activating enzyme activity	metabolic process///protein modification process///protein ubiquitination	nucleus	GO:0043008///GO:0008047///GO:0016874///GO:0008022///GO:0008022///GO:0046982///GO:0004839	GO:0008152///GO:0006464///GO:0016567	GO:0005634
3004	93089_AL834378_SRR	-0.56785	0.40042	-0.53892	0.4335				serine racemase	SRR	63826				Homo sapiens mRNA; cDNA DKFZp762A2415 (from clone DKFZp762A2415)	21740048	AL834378	93089			17p13	Chromosome 17, NC_000017.9 (2153998..2175303)	isomerase activity///pyridoxal phosphate binding///serine racemase activity///threonine racemase activity	L-serine metabolic process///metabolic process		GO:0016853///GO:0030170///GO:0030378///GO:0018114	GO:0006563///GO:0008152
5730	96191_BX648446_ARL6IP	-0.51933	0.38197	-0.53805	0.33239				ADP-ribosylation factor-like 6 interacting protein 1	ARL6IP1	23204				Homo sapiens mRNA; cDNA DKFZp686H13259 (from clone DKFZp686H13259)	34367608	BX648446	96191			16p12-p11.2	Chromosome 16, NC_000016.8 (18710492..18720358, complement)	protein binding	cotranslational protein targeting to membrane	cytoplasm///cytosol///endomembrane system///integral to membrane///membrane///translocon complex	GO:0005515	GO:0006613	GO:0005737///GO:0005829///GO:0012505///GO:0016021///GO:0016020///GO:0005784
8674	99706_BM453646_ATP5B	-0.52603	0.17192	-0.53793	0.21379				ATP synthase, H+ transporting, mitochondrial F1 complex, beta polypeptide	ATP5B	506	ATP synthase, H+ transporting, mitochondrial F1 complex, beta polypeptide	ATP5B	Hs.406510	AGENCOURT_6402995 NIH_MGC_72 Homo sapiens cDNA clone IMAGE:5528734 5-, mRNA sequence	18502686	BM453646	99706			12q13.13	Chromosome 12, NC_000012.10 (55318226..55326119, complement)	ATP binding///contributes_to ATPase activity///MHC class I protein binding///eukaryotic cell surface binding///hydrogen ion transporting ATP synthase activity, rotational mechanism///hydrogen ion transporting ATPase activity, rotational mechanism///hydrogen-exporting ATPase activity, phosphorylative mechanism///hydrolase activity///metal ion binding///nucleotide binding///protein binding///transp…	ATP synthesis coupled proton transport///angiogenesis///generation of precursor metabolites and energy///ion transport///proton transport///regulation of intracellular pH	cell surface///integral to membrane///mitochondrial matrix///mitochondrial matrix///mitochondrial proton-transporting ATP synthase complex///mitochondrial proton-transporting ATP synthase complex///mitochondrial proton-transporting ATP synthase, catalytic core///mitochondrion///plasma membrane///proton-transporting ATP synthase complex, catalytic core F(1)///proton-transporting two-sector ATPase …	GO:0005524///contributes_to GO:0016887///GO:0042288///GO:0043499///GO:0046933///GO:0046961///GO:0008553///GO:0016787///GO:0046872///GO:0000166///GO:0005515///GO:0005215	GO:0015986///GO:0001525///GO:0006091///GO:0006811///GO:0015992///GO:0051453	GO:0009986///GO:0016021///GO:0005759///GO:0005759///GO:0005753///GO:0005753///GO:0005754///GO:0005739///GO:0005886///GO:0045261///GO:0016469
9081	100172_AI744420_STX12	-0.47995	0.27883	-0.53793	0.26108				syntaxin 12	STX12	23673	Syntaxin 12	STX12	Hs.523855	wf89a04.x1 NCI_CGAP_Co3 Homo sapiens cDNA clone IMAGE:2362734 3-, mRNA sequence	5112708	AI744420	100172			1p35-p34.1	Chromosome 1, NC_000001.9 (27972281..28023550)	SNAP receptor activity	cholesterol efflux///intracellular protein transport///protein stabilization///vesicle-mediated transport	Golgi apparatus///integral to membrane///membrane///membrane raft///phagocytic vesicle	GO:0005484	GO:0033344///GO:0006886///GO:0050821///GO:0016192	GO:0005794///GO:0016021///GO:0016020///GO:0045121///GO:0045335
6908	97673_NM_006431_CCT2	-0.50527	0.29705	-0.53744	0.34581				chaperonin containing TCP1, subunit 2 (beta)	CCT2	10576				Homo sapiens chaperonin containing TCP1, subunit 2 (beta) (CCT2), mRNA	57165416	NM_006431	97673			12q15	Chromosome 12, NC_000012.10 (68265475..68281624)	ATP binding///nucleotide binding///unfolded protein binding	protein folding	chaperonin-containing T-complex///cytoplasm///cytosol	GO:0005524///GO:0000166///GO:0051082	GO:0006457	GO:0005832///GO:0005737///GO:0005829
5448	95843_CR600805_CHMP1.5	-0.45479	0.34358	-0.53744	0.38276				chromatin modifying protein 1B	CHMP1B	57132				full-length cDNA clone CS0DI026YE11 of Placenta Cot 25-normalized of Homo sapiens (human)	50481612	CR600805	95843			18p11.21	Chromosome 18, NC_000018.8 (11841426..11842697)	protein domain specific binding	protein transport	cytoplasm///endosome	GO:0019904	GO:0015031	GO:0005737///GO:0005768
1187	90977	-0.4643	0.14713	-0.53695	0.22414													90977		Failed Sequencing
10865	102341_BU599771_TXN	-0.48413	0.2099	-0.53695	0.29606				thioredoxin	TXN	7295	Thioredoxin	TXN	Hs.435136	AGENCOURT_8827680 NIH_MGC_142 Homo sapiens cDNA clone IMAGE:6458846 5-, mRNA sequence	23251530	BU599771	102341			9q31	Chromosome 9, NC_000009.10 (112046131..112058599, complement)	protein binding	cell motility///cell proliferation///cell redox homeostasis///cell-cell signaling///signal transduction///transport	cytoplasm///cytosol	GO:0005515	GO:0006928///GO:0008283///GO:0045454///GO:0007267///GO:0007165///GO:0006810	GO:0005737///GO:0005829
1876	91754_CR614696_UBE2A	-0.52144	0.32724	-0.53695	0.32167				ubiquitin-conjugating enzyme E2A (RAD6 homolog)	UBE2A	7319				full-length cDNA clone CS0DE004YD11 of Placenta of Homo sapiens (human)	50495503	CR614696	91754			Xq24-q25	Chromosome X, NC_000023.9 (118592527..118602409)	ligase activity///ubiquitin-protein ligase activity	postreplication repair///regulation of protein metabolic process///ubiquitin cycle///ubiquitin-dependent protein catabolic process		GO:0016874///GO:0004842	GO:0006301///GO:0051246///GO:0006512///GO:0006511
1574	91420_CA446988_UQCRB	-0.45313	0.23129	-0.53596	0.25369				ubiquinol-cytochrome c reductase binding protein	UQCRB	7381	Ubiquinol-cytochrome c reductase binding protein	UQCRB	Hs.131255	UI-H-ED0-aya-c-02-0-UI.s1 NCI_CGAP_ED0 Homo sapiens cDNA clone UI-H-ED0-aya-c-02-0-UI 3-, mRNA sequence	24811408	CA446988	91420			8q22	Chromosome 8, NC_000008.9 (97311910..97316987, complement)	ubiquinol-cytochrome-c reductase activity	aerobic respiration///mitochondrial electron transport, ubiquinol to cytochrome c///oxidation reduction///oxidative phosphorylation///transport	membrane///mitochondrial respiratory chain///mitochondrion	GO:0008121	GO:0009060///GO:0006122///GO:0055114///GO:0006119///GO:0006810	GO:0016020///GO:0005746///GO:0005739
4577	94856_CN299867_SLC25A6	-0.52804	0.18888	-0.53547	0.2197				solute carrier family 25 (mitochondrial carrier; adenine nucleotide translocator), member 6	SLC25A6	293	Solute carrier family 25 (mitochondrial carrier; adenine nucleotide transloc...	SLC25A6	Hs.350927	17000583090155 GRN_PRENEU Homo sapiens cDNA 5-, mRNA sequence	47316281	CN299867	94856			Xp22.32 and Yp11.3	Chromosome X, NC_000023.9 (1465045..1470998, complement)///Chromosome Y, NC_000024.8 (1465046..1470999, complement)	ATP:ADP antiporter activity///protein binding///transporter activity	apoptosis///mitochondrial transport///transport	integral to membrane///membrane///mitochondrial inner membrane presequence translocase complex///mitochondrion	GO:0005471///GO:0005515///GO:0005215	GO:0006915///GO:0006839///GO:0006810	GO:0016021///GO:0016020///GO:0005744///GO:0005739
8360	99375_BF063299_STAG1	-0.50923	0.32217	-0.53498	0.4069				stromal antigen 1	STAG1	10274	Stromal antigen 1	STAG1	Hs.412586	7h87g03.x1 NCI_CGAP_Co16 Homo sapiens cDNA clone IMAGE:3322996 3-, mRNA sequence	10822209	BF063299	99375			3q22.3	Chromosome 3, NC_000003.10 (137538689..137953935, complement)	binding///protein binding	cell cycle///cell division///chromosome segregation///mitosis	nucleus	GO:0005488///GO:0005515	GO:0007049///GO:0051301///GO:0007059///GO:0007067	GO:0005634
5499	95931_N67302_CEPT1	-0.47767	0.34586	-0.53498	0.30443				choline/ethanolamine phosphotransferase 1	CEPT1	10390	Choline/ethanolamine phosphotransferase 1	CEPT1	Hs.363572	yz51b07.s1 Morton Fetal Cochlea Homo sapiens cDNA clone IMAGE:286549 3-, mRNA sequence	1219427	N67302	95931			1p13.3	Chromosome 1, NC_000001.9 (111483772..111529247)	diacylglycerol cholinephosphotransferase activity///ethanolaminephosphotransferase activity///magnesium ion binding///manganese ion binding///phosphotransferase activity, for other substituted phosphate groups///transferase activity	lipid metabolic process///phospholipid biosynthetic process	endoplasmic reticulum///endoplasmic reticulum membrane///integral to membrane///membrane///nuclear membrane///nucleus	GO:0004142///GO:0004307///GO:0000287///GO:0030145///GO:0016780///GO:0016740	GO:0006629///GO:0008654	GO:0005783///GO:0005789///GO:0016021///GO:0016020///GO:0031965///GO:0005634
8196	99164_CA446988_UQCRB	-0.48694	0.2975	-0.53448	0.34581				ubiquinol-cytochrome c reductase binding protein	UQCRB	7381	Ubiquinol-cytochrome c reductase binding protein	UQCRB	Hs.131255	UI-H-ED0-aya-c-02-0-UI.s1 NCI_CGAP_ED0 Homo sapiens cDNA clone UI-H-ED0-aya-c-02-0-UI 3-, mRNA sequence	24811408	CA446988	99164			8q22	Chromosome 8, NC_000008.9 (97311910..97316987, complement)	ubiquinol-cytochrome-c reductase activity	aerobic respiration///mitochondrial electron transport, ubiquinol to cytochrome c///oxidation reduction///oxidative phosphorylation///transport	membrane///mitochondrial respiratory chain///mitochondrion	GO:0008121	GO:0009060///GO:0006122///GO:0055114///GO:0006119///GO:0006810	GO:0016020///GO:0005746///GO:0005739
10720	102158	-0.49367	0.21297	-0.5335	0.28177													102158		Failed Sequencing
1626	91472_BM068818_RAC1	-0.48613	0.29087	-0.533	0.34581				ras-related C3 botulinum toxin substrate 1 (rho family, small GTP binding protein Rac1)	RAC1	5879	Ras-related C3 botulinum toxin substrate 1 (rho family, small GTP binding pr...	RAC1	Hs.413812	ie85e02.y1 Melton Normalized Human Islet 4 N4-HIS 1 Homo sapiens cDNA clone IMAGE:5673698 5- similar to SW:RAC1_HUMAN P15154 RAS-RELATED C3 BOTULINUM TOXIN SUBSTRATE 1 ;, mRNA sequence	16908220	BM068818	91472			7p22	Chromosome 7, NC_000007.12 (6380651..6410123)	GTP binding///GTP-dependent protein binding///GTPase activity///nucleotide binding	actin filament polymerization///anatomical structure morphogenesis///cell adhesion///cell motility///inflammatory response///lamellipodium biogenesis///negative regulation of receptor-mediated endocytosis///positive regulation of Rho protein signal transduction///ruffle organization and biogenesis///small GTPase mediated signal transduction	cytosol///intracellular///melanosome///plasma membrane	GO:0005525///GO:0030742///GO:0003924///GO:0000166	GO:0030041///GO:0009653///GO:0007155///GO:0006928///GO:0006954///GO:0030032///GO:0048261///GO:0035025///GO:0031529///GO:0007264	GO:0005829///GO:0005622///GO:0042470///GO:0005886
1988	91870_NM_004780_TCEAL1	-0.47262	0.38555	-0.533	0.48867				transcription elongation factor A (SII)-like 1	TCEAL1	9338				Homo sapiens transcription elongation factor A (SII)-like 1 (TCEAL1), transcript variant 1, mRNA	55749396	NM_004780	91870			Xq22.1	Chromosome X, NC_000023.9 (102770304..102772537)	RNA polymerase II transcription factor activity///protein binding///transcription factor activity	negative regulation of transcription from RNA polymerase II promoter///regulation of transcription, DNA-dependent///transcription	nucleus	GO:0003702///GO:0005515///GO:0003700	GO:0000122///GO:0006355///GO:0006350	GO:0005634
6507	97149_BX360237_CBX3	-0.54306	0.33592	-0.53251	0.33793				chromobox homolog 3 (HP1 gamma homolog, Drosophila)	CBX3	11335	Transcribed locus, weakly similar to NP_192578.1 proline-rich extensin-like ...		Hs.706294	BX360237 Homo sapiens PLACENTA COT 25-NORMALIZED Homo sapiens cDNA clone CS0DI067YK20 5-PRIME, mRNA sequence	46550383	BX360237	97149			7p15.2	Chromosome 7, NC_000007.12 (26207624..26219501)	chromatin binding///protein domain specific binding	chromatin assembly or disassembly///chromatin remodeling///negative regulation of transcription///regulation of transcription, DNA-dependent	chromatin///condensed chromosome, pericentric region///nuclear centric heterochromatin///nuclear euchromatin///nuclear inner membrane///nucleus///polytene chromosome chromocenter///spindle	GO:0003682///GO:0019904	GO:0006333///GO:0006338///GO:0016481///GO:0006355	GO:0000785///GO:0000779///GO:0031618///GO:0005719///GO:0005637///GO:0005634///GO:0005701///GO:0005819
9963	101326_BQ440471_SLC25A6	-0.40009	0.12043	-0.53202	0.22709				solute carrier family 25 (mitochondrial carrier; adenine nucleotide translocator), member 6	SLC25A6	293	Solute carrier family 25 (mitochondrial carrier; adenine nucleotide transloc...	SLC25A6	Hs.350927	AGENCOURT_7826576 NIH_MGC_67 Homo sapiens cDNA clone IMAGE:6152604 5-, mRNA sequence	21179547	BQ440471	101326			Xp22.32 and Yp11.3	Chromosome X, NC_000023.9 (1465045..1470998, complement)///Chromosome Y, NC_000024.8 (1465046..1470999, complement)	ATP:ADP antiporter activity///protein binding///transporter activity	apoptosis///mitochondrial transport///transport	integral to membrane///membrane///mitochondrial inner membrane presequence translocase complex///mitochondrion	GO:0005471///GO:0005515///GO:0005215	GO:0006915///GO:0006839///GO:0006810	GO:0016021///GO:0016020///GO:0005744///GO:0005739
6419	97059_BP390699_HLA-B	-0.53809	0.2306	-0.53202	0.20788				heterogeneous nuclear ribonucleoprotein A1 pseudogene 5///family with sequence similarity 20, member B///MHC class I polypeptide-related sequence A///major histocompatibility complex, class I, B	HNRPA1P5///FAM20B///MICA///HLA-B	664721///9917///4276///3106	Major histocompatibility complex, class I, B	HLA-B	Hs.77961	BP390699 Homo sapiens pancreatic islet Homo sapiens cDNA clone h-t-223-68 3-, mRNA sequence	58414193	BP390699	97059			Xq22///1q25///6p21.3///6p21.3	Chromosome X, NC_000023.9 (100029474..100030373, complement)///Chromosome 1, NC_000001.9 (177261697..177312321)///Chromosome 6///Chromosome 6, NC_000006.10 (31429628..31432914, complement)	MHC class I receptor activity///NOT beta-2-microglobulin binding///natural killer cell lectin-like receptor binding///MHC class I receptor activity///molecular_function///protein binding	antigen processing and presentation///antigen processing and presentation of peptide antigen via MHC class I///cytolysis///defense response to bacterium///defense response to virus///gamma-delta T cell activation///immune response///immune response///immune response to tumor cell///response to DNA damage stimulus///response to heat///stimulatory C-type lectin receptor signaling pathway///antigen …	extracellular region///MHC class I protein complex///cytoplasm///integral to membrane///integral to plasma membrane///integral to plasma membrane///membrane///plasma membrane///MHC class I protein complex///cellular_component///integral to membrane///integral to plasma membrane///membrane///membrane fraction///plasma membrane	GO:0032393///NOT GO:0030881///GO:0046703///GO:0032393///GO:0003674///GO:0005515	GO:0019882///GO:0002474///GO:0019835///GO:0042742///GO:0051607///GO:0046629///GO:0006955///GO:0006955///GO:0002418///GO:0006974///GO:0009408///GO:0002223///GO:0019882///GO:0002474///GO:0008150///GO:0006952///GO:0006955///GO:0006955	GO:0005576///GO:0042612///GO:0005737///GO:0016021///GO:0005887///GO:0005887///GO:0016020///GO:0005886///GO:0042612///GO:0005575///GO:0016021///GO:0005887///GO:0016020///GO:0005624///GO:0005886
5197	95569_BG117761_	-0.50249	0.30581	-0.53202	0.21626							Transcribed locus		Hs.145710	602350442F1 NIH_MGC_90 Homo sapiens cDNA clone IMAGE:4445147 5-, mRNA sequence	12611267	BG117761	95569
2838	92856	-0.50326	0.33462	-0.53202	0.38867													92856		Failed Sequencing
4616	94899_BU790049_TOR1A	-0.57214	0.43169	-0.53202	0.36502				torsin family 1, member A (torsin A)	TOR1A	1861	Torsin family 1, member A (torsin A)	TOR1A	Hs.534312	in50a03.x1 HR85 islet Homo sapiens cDNA clone IMAGE:6125453 3-, mRNA sequence	23840105	BU790049	94899			9q34	Chromosome 9, NC_000009.10 (131615042..131626262, complement)	ATP binding///endopeptidase Clp activity///nucleotide binding///unfolded protein binding	chaperone cofactor-dependent protein folding///protein folding///response to oxidative stress///response to unfolded protein	cell soma///cytoplasm///endoplasmic reticulum///endoplasmic reticulum lumen///growth cone///membrane///microtubule///nuclear membrane///nucleus///soluble fraction	GO:0005524///GO:0008462///GO:0000166///GO:0051082	GO:0051085///GO:0006457///GO:0006979///GO:0006986	GO:0043025///GO:0005737///GO:0005783///GO:0005788///GO:0030426///GO:0016020///GO:0005874///GO:0031965///GO:0005634///GO:0005625
1531	91372_BE879385_LOC157378	-0.48943	0.50799	-0.53202	0.56601				transmembrane protein 65	TMEM65	157378	Transmembrane protein 65	TMEM65	Hs.187646	601484647F1 NIH_MGC_69 Homo sapiens cDNA clone IMAGE:3887410 5-, mRNA sequence	10328161	BE879385	91372			8q24.13	Chromosome 8, NC_000008.9 (125392340..125454121, complement)			integral to membrane///membrane			GO:0016021///GO:0016020
7442	98261_CR992539_NME1	-0.54072	0.2481	-0.53153	0.30739				NME1-NME2///non-metastatic cells 2, protein (NM23B) expressed in///non-metastatic cells 1, protein (NM23A) expressed in	NME1-NME2///NME2///NME1	654364///4831///4830	Non-metastatic cells 1, protein (NM23A) expressed in	NME1	Hs.463456	CR992539 RZPD no.9017 Homo sapiens cDNA clone RZPDp9017H0113 5-, mRNA sequence	68286424	CR992539	98261			17q21.3///17q21.3///17q21.3	Chromosome 17, NC_000017.9 (46585919..46604104)///Chromosome 17, NC_000017.9 (46597890..46604104)///Chromosome 17, NC_000017.9 (46585919..46594449)	ATP binding///kinase activity///magnesium ion binding///nucleoside diphosphate kinase activity///nucleotide binding///transferase activity///ATP binding///ATP binding///kinase activity///magnesium ion binding///nucleoside diphosphate kinase activity///nucleoside diphosphate kinase activity///nucleotide binding///protein binding///transcription factor activity///transferase activity///ATP binding/…	CTP biosynthetic process///GTP biosynthetic process///UTP biosynthetic process///nucleotide metabolic process///CTP biosynthetic process///GTP biosynthetic process///UTP biosynthetic process///cell adhesion///negative regulation of apoptosis///negative regulation of cell cycle///negative regulation of cell proliferation///nucleoside triphosphate biosynthetic process///nucleotide metabolic process…	cytoplasm///lamellipodium///nucleus///ruffle///cytoplasm///nucleus	GO:0005524///GO:0016301///GO:0000287///GO:0004550///GO:0000166///GO:0016740///GO:0005524///GO:0005524///GO:0016301///GO:0000287///GO:0004550///GO:0004550///GO:0000166///GO:0005515///GO:0003700///GO:0016740///GO:0005524///GO:0005524///GO:0003677///GO:0005525///GO:0004536///GO:0016301///GO:0000287///GO:0000287///GO:0004550///GO:0004550///GO:0000166///GO:0005515///GO:0016740	GO:0006241///GO:0006183///GO:0006228///GO:0009117///GO:0006241///GO:0006183///GO:0006228///GO:0007155///GO:0043066///GO:0045786///GO:0008285///GO:0009142///GO:0009117///GO:0050679///GO:0045618///GO:0045682///GO:0006355///GO:0006350///GO:0006241///GO:0006183///GO:0006228///GO:0045786///GO:0008285///GO:0009117///GO:0043388///GO:0050679///GO:0042981	GO:0005737///GO:0030027///GO:0005634///GO:0001726///GO:0005737///GO:0005634
3147	93236_BC043226_EIF4E	-0.53449	0.27575	-0.53153	0.25172				eukaryotic translation initiation factor 4E	EIF4E	1977				Homo sapiens eukaryotic translation initiation factor 4E, mRNA (cDNA clone MGC:44309 IMAGE:5295521), complete cds	28175099	BC043226	93236			4q21-q25	Chromosome 4, NC_000004.10 (100020235..100070139, complement)	RNA cap binding///protein binding///translation initiation factor activity	regulation of translation///translational initiation	cytoplasm///cytosol///eukaryotic translation initiation factor 4F complex	GO:0000339///GO:0005515///GO:0003743	GO:0006417///GO:0006413	GO:0005737///GO:0005829///GO:0016281
3749	93936_BC014412_TDE2	-0.52046	0.44155	-0.53153	0.45862				serine incorporator 1	SERINC1	57515				Homo sapiens serine incorporator 1, mRNA (cDNA clone IMAGE:4553505), with apparent retained intron	15680138	BC014412	93936			6q22.31	Chromosome 6, NC_000006.10 (122806192..122834651, complement)	L-serine transmembrane transporter activity///protein binding	L-serine transport///lipid metabolic process///phosphatidylserine metabolic process///phospholipid biosynthetic process///positive regulation of transferase activity///sphingolipid metabolic process	endoplasmic reticulum///endoplasmic reticulum membrane///integral to membrane///plasma membrane	GO:0015194///GO:0005515	GO:0015825///GO:0006629///GO:0006658///GO:0008654///GO:0051347///GO:0006665	GO:0005783///GO:0005789///GO:0016021///GO:0005886
12748	104556_BC000665_TCP1	-0.42152	0.22534	-0.53103	0.29261				t-complex 1	TCP1	6950				Homo sapiens t-complex 1, mRNA (cDNA clone MGC:2234 IMAGE:3349237), complete cds	12653758	BC000665	104556			6q25.3-q26	Chromosome 6, NC_000006.10 (160119520..160130725, complement)	ATP binding///nucleotide binding///unfolded protein binding///unfolded protein binding	protein folding///tubulin folding	cytoplasm///cytosol	GO:0005524///GO:0000166///GO:0051082///GO:0051082	GO:0006457///GO:0007021	GO:0005737///GO:0005829
7853	98757_BC042992_	-0.52677	0.17653	-0.53054	0.22069							CDNA clone IMAGE:5296720		Hs.156197	Homo sapiens cDNA clone IMAGE:5296720	27695631	BC042992	98757
472	90175_CR614691_HNRPC	-0.50248	0.26905	-0.53005	0.24926				heterogeneous nuclear ribonucleoprotein C (C1/C2)	HNRNPC	3183				full-length cDNA clone CS0DI080YD06 of Placenta Cot 25-normalized of Homo sapiens (human)	50495498	CR614691	90175			14q11.2	Chromosome 14, NC_000014.7 (20747135..20807478, complement)	RNA binding///identical protein binding///nucleotide binding	RNA splicing///nuclear mRNA splicing, via spliceosome///nuclear mRNA splicing, via spliceosome	nucleus///spliceosome	GO:0003723///GO:0042802///GO:0000166	GO:0008380///GO:0000398///GO:0000398	GO:0005634///GO:0005681
1823	91701_BM458780_EEF1A1	-0.51753	0.13123	-0.52956	0.1197				eukaryotic translation elongation factor 1 alpha 1	EEF1A1	1915	Eukaryotic translation elongation factor 1 alpha 1	EEF1A1	Hs.586423	AGENCOURT_6413710 NIH_MGC_85 Homo sapiens cDNA clone IMAGE:5497885 5-, mRNA sequence	18507820	BM458780	91701			6q14.1	Chromosome 6, NC_000006.10 (74282194..74287476, complement)	GTP binding///GTP binding///GTPase activity///GTPase activity///nucleotide binding///protein binding///translation elongation factor activity///translation elongation factor activity	translational elongation///translational elongation///translational elongation///translational elongation	cytoplasm///cytoplasm///cytoplasm///cytosol///eukaryotic translation elongation factor 1 complex	GO:0005525///GO:0005525///GO:0003924///GO:0003924///GO:0000166///GO:0005515///GO:0003746///GO:0003746	GO:0006414///GO:0006414///GO:0006414///GO:0006414	GO:0005737///GO:0005737///GO:0005737///GO:0005829///GO:0005853
7821	98721	-0.52034	0.1946	-0.52956	0.2266													98721		Failed Sequencing
7696	98578_BQ441848_HIG1	-0.52955	0.3679	-0.52956	0.35271				HIG1 domain family, member 1A	HIGD1A	25994	HIG1 domain family, member 1A	HIGD1A	Hs.7917	AGENCOURT_7763172 NIH_MGC_92 Homo sapiens cDNA clone IMAGE:6013393 5-, mRNA sequence	21180924	BQ441848	98578			3p22.1	Chromosome 3, NC_000003.10 (42799404..42821031, complement)	protein binding	response to stress	integral to membrane///membrane///protein complex	GO:0005515	GO:0006950	GO:0016021///GO:0016020///GO:0043234
11535	103101	-0.46448	0.43053	-0.52956	0.45468													103101		Failed Sequencing
3482	93652_CD370829_RAN	-0.50126	0.16147	-0.52906	0.15764							Transcribed locus, strongly similar to NP_006316.1 ras-related nuclear prote...		Hs.519656	UI-H-FT1-bjz-j-01-0-UI.s1 NCI_CGAP_FT1 Homo sapiens cDNA clone UI-H-FT1-bjz-j-01-0-UI 3-, mRNA sequence	31154919	CD370829	93652
696	90420_AF131761_PCDHB10	-0.47128	0.16592	-0.52906	0.32512				protocadherin beta 10	PCDHB10	56126				Homo sapiens clone 25205 mRNA sequence, complete cds	4406582	AF131761	90420			5q31	Chromosome 5, NC_000005.8 (140552136..140555397)	calcium ion binding///protein binding	calcium-dependent cell-cell adhesion///cell adhesion///homophilic cell adhesion///synaptic transmission///synaptogenesis	integral to membrane///plasma membrane	GO:0005509///GO:0005515	GO:0016339///GO:0007155///GO:0007156///GO:0007268///GO:0007416	GO:0016021///GO:0005886
5611	96066	-0.47524	0.23589	-0.52906	0.27734													96066		Failed Sequencing
2687	92704_BQ439894_MEP50	-0.39998	0.25989	-0.52906	0.40443				WD repeat domain 77	WDR77	79084	WD repeat domain 77	WDR77	Hs.204773	AGENCOURT_7846328 NIH_MGC_72 Homo sapiens cDNA clone IMAGE:6064263 5-, mRNA sequence	21178970	BQ439894	92704			1p13.2	Chromosome 1, NC_000001.9 (111784035..111793353, complement)		spliceosomal snRNP biogenesis	cytoplasm///nucleus		GO:0000387	GO:0005737///GO:0005634
12808	104679_AI753883_STAT1	-0.55317	0.30283	-0.52906	0.2202				signal transducer and activator of transcription 1, 91kDa	STAT1	6772	Signal transducer and activator of transcription 1, 91kDa	STAT1	Hs.708051	cr15e05.x1 Human bone marrow stromal cells Homo sapiens cDNA clone HBMSC_cr15e05 3-, mRNA sequence	5132070	AI753883	104679			2q32.2	Chromosome 2, NC_000002.10 (191542121..191587181, complement)	calcium ion binding///hematopoietin/interferon-class (D200-domain) cytokine receptor signal transducer activity///protein binding///signal transducer activity///transcription factor activity///transcription factor activity	I-kappaB kinase/NF-kappaB cascade///caspase activation///regulation of transcription, DNA-dependent///response to virus///signal transduction///signal transduction///transcription from RNA polymerase II promoter///tyrosine phosphorylation of STAT protein	cytoplasm///nucleus///nucleus	GO:0005509///GO:0005062///GO:0005515///GO:0004871///GO:0003700///GO:0003700	GO:0007249///GO:0006919///GO:0006355///GO:0009615///GO:0007165///GO:0007165///GO:0006366///GO:0007260	GO:0005737///GO:0005634///GO:0005634
9650	100915_AK095528_FLJ21924	-0.52062	0.35002	-0.52906	0.3601				glutamine and serine rich 1	QSER1	79832				Homo sapiens cDNA FLJ38209 fis, clone FCBBF1000526	21754802	AK095528	100915			11p13	Chromosome 11, NC_000011.8 (32871368..32958392)
3106	93194_BU859031_FRAS1	-0.48406	0.26497	-0.52857	0.2867							Transcribed locus, strongly similar to NP_001018079.1 SERPINE1 mRNA binding ...		Hs.648590	AGENCOURT_10422908 NIH_MGC_109 Homo sapiens cDNA clone IMAGE:6649844 5-, mRNA sequence	24044023	BU859031	93194
2427	92369_BX419246_EIF4A2	-0.54525	0.34415	-0.52857	0.35025				small nucleolar RNA, H/ACA box 4///eukaryotic translation initiation factor 4A, isoform 2	SNORA4///EIF4A2	619568///1974	Eukaryotic translation initiation factor 4A, isoform 2	EIF4A2	Hs.712535	BX419246 Homo sapiens FETAL BRAIN Homo sapiens cDNA clone CS0DF014YH24 5-PRIME, mRNA sequence	46934210	BX419246	92369			3q27///3q28	Chromosome 3, NC_000003.10 (187988096..187988232)///Chromosome 3, NC_000003.10 (187984055..187990380)	ATP binding///ATP-dependent helicase activity///RNA binding///hydrolase activity///nucleic acid binding///nucleotide binding///protein binding///translation initiation factor activity///translation initiation factor activity	regulation of translational initiation///translation	cytosol///eukaryotic translation initiation factor 4F complex	GO:0005524///GO:0008026///GO:0003723///GO:0016787///GO:0003676///GO:0000166///GO:0005515///GO:0003743///GO:0003743	GO:0006446///GO:0006412	GO:0005829///GO:0016281
6324	96963_BU156461_SNRPD1	-0.52431	0.39584	-0.52857	0.37734				small nuclear ribonucleoprotein D1 polypeptide 16kDa	SNRPD1	6632	Small nuclear ribonucleoprotein D1 polypeptide 16kDa	SNRPD1	Hs.464734	AGENCOURT_7966709 NIH_MGC_67 Homo sapiens cDNA clone IMAGE:6170292 5-, mRNA sequence	22669993	BU156461	96963			18q11.2	Chromosome 18, NC_000018.8 (17446258..17464206)	RNA binding///protein binding	RNA splicing///spliceosomal snRNP biogenesis///spliceosome assembly	cytoplasm///cytosol///nucleoplasm///nucleus///small nuclear ribonucleoprotein complex///spliceosome	GO:0003723///GO:0005515	GO:0008380///GO:0000387///GO:0000245	GO:0005737///GO:0005829///GO:0005654///GO:0005634///GO:0030532///GO:0005681
7915	98867_BC014839_EEF1G	-0.42485	0.18337	-0.52808	0.29606				coiled-coil-helix-coiled-coil-helix domain containing 3	CHCHD3	54927				Homo sapiens coiled-coil-helix-coiled-coil-helix domain containing 3, mRNA (cDNA clone MGC:5334 IMAGE:2901125), complete cds	15928758	BC014839	98867			7q32.3-q33	Chromosome 7, NC_000007.12 (132120163..132417373, complement)	protein binding		mitochondrial inner membrane///mitochondrion	GO:0005515		GO:0005743///GO:0005739
13144	105026_BQ233659_UBE2N	-0.52293	0.30443	-0.52759	0.23842				ubiquitin-conjugating enzyme E2N (UBC13 homolog, yeast)	UBE2N	7334	Ubiquitin-conjugating enzyme E2N (UBC13 homolog, yeast)	UBE2N	Hs.524630	AGENCOURT_7258397 NIH_MGC_71 Homo sapiens cDNA clone IMAGE:5786500 5-, mRNA sequence	20415059	BQ233659	105026			12q22	Chromosome 12, NC_000012.10 (92326219..92360157, complement)	ligase activity///protein binding///ubiquitin binding///ubiquitin-protein ligase activity	DNA double-strand break processing///T cell receptor signaling pathway///double-strand break repair via homologous recombination///positive regulation of DNA repair///positive regulation of I-kappaB kinase/NF-kappaB cascade///positive regulation of NF-kappaB transcription factor activity///positive regulation of histone modification///positive regulation of ubiquitin-protein ligase activity///pos…	UBC13-MMS2 complex///cytoplasm///nucleus	GO:0016874///GO:0005515///GO:0043130///GO:0004842	GO:0000729///GO:0050852///GO:0000724///GO:0045739///GO:0043123///GO:0051092///GO:0031058///GO:0051443///GO:0006301///GO:0006508///GO:0033182///GO:0051246	GO:0031372///GO:0005737///GO:0005634
4137	94367_AL833718_FLJ12806	-0.47671	0.49994	-0.52759	0.48916				axin interactor, dorsalization associated	AIDA	64853				Homo sapiens mRNA; cDNA DKFZp666C185 (from clone DKFZp666C185)	21734367	AL833718	94367			1q41	Chromosome 1, NC_000001.9 (220907978..220952487, complement)
4467	94738_BM681616_HNRPA2B1	-0.46923	0.25883	-0.52709	0.28128				heterogeneous nuclear ribonucleoprotein A2/B1	HNRNPA2B1	3181	Heterogeneous nuclear ribonucleoprotein A2/B1	HNRNPA2B1	Hs.487774	UI-E-EJ0-aij-d-21-0-UI.s1 UI-E-EJ0 Homo sapiens cDNA clone UI-E-EJ0-aij-d-21-0-UI 3-, mRNA sequence	18991512	BM681616	94738			7p15	Chromosome 7, NC_000007.12 (26196081..26206938, complement)	RNA binding///nucleic acid binding///nucleotide binding///protein binding///single-stranded telomeric DNA binding	RNA splicing///RNA transport///nuclear mRNA splicing, via spliceosome///nuclear mRNA splicing, via spliceosome	heterogeneous nuclear ribonucleoprotein complex///nucleus///spliceosome	GO:0003723///GO:0003676///GO:0000166///GO:0005515///GO:0043047	GO:0008380///GO:0050658///GO:0000398///GO:0000398	GO:0030530///GO:0005634///GO:0005681
1321	91154_CR616640_HMGN1	-0.56987	0.44038	-0.52709	0.3468				high-mobility group nucleosome binding domain 1	HMGN1	3150				full-length cDNA clone CS0DE011YE22 of Placenta of Homo sapiens (human)	50497447	CR616640	91154			21q22.2	Chromosome 21, NC_000021.7 (39636111..39642917, complement)	DNA binding///RNA polymerase II transcription factor activity///positive transcription elongation factor activity		chromatin///nucleus	GO:0003677///GO:0003702///GO:0008159		GO:0000785///GO:0005634
10087	101451_BC040410_MAPRE1	-0.49641	0.25173	-0.5266	0.25271				microtubule-associated protein, RP/EB family, member 1	MAPRE1	22919				Homo sapiens microtubule-associated protein, RP/EB family, member 1, mRNA (cDNA clone IMAGE:2899942)	25896230	BC040410	101451			20q11.1-q11.23	Chromosome 20, NC_000020.9 (30871435..30901867)	microtubule plus-end binding///protein C-terminus binding	cell cycle///cell division///cell proliferation///mitosis///negative regulation of microtubule polymerization	Golgi apparatus///cortical microtubule cytoskeleton///cytoplasm///microtubule///colocalizes_with spindle	GO:0051010///GO:0008022	GO:0007049///GO:0051301///GO:0008283///GO:0007067///GO:0031115	GO:0005794///GO:0030981///GO:0005737///GO:0005874///colocalizes_with GO:0005819
2252	92186	-0.51274	0.25787	-0.5266	0.28424													92186		Failed Sequencing
1004	90771_CN404132_NPM1	-0.52566	0.26108	-0.5266	0.27586				nucleophosmin (nucleolar phosphoprotein B23, numatrin)	NPM1	4869	Nucleophosmin (nucleolar phosphoprotein B23, numatrin)	NPM1	Hs.557550	17000424028416 GRN_ES Homo sapiens cDNA 5-, mRNA sequence	47391677	CN404132	90771			5q35	Chromosome 5, NC_000005.8 (170747403..170770493)	NF-kappaB binding///NF-kappaB binding///RNA binding///Tat protein binding///nucleic acid binding///protein heterodimerization activity///protein homodimerization activity///transcription coactivator activity///unfolded protein binding///unfolded protein binding	anti-apoptosis///cell aging///cell aging///centrosome cycle///centrosome cycle///intracellular protein transport///negative regulation of cell proliferation///negative regulation of cell proliferation///nucleocytoplasmic transport///positive regulation of NF-kappaB transcription factor activity///response to stress///ribosome assembly///signal transduction	centrosome///centrosome///cytoplasm///cytoplasm///cytoplasm///nucleolus///nucleus///nucleus///nucleus	GO:0051059///GO:0051059///GO:0003723///GO:0030957///GO:0003676///GO:0046982///GO:0042803///GO:0003713///GO:0051082///GO:0051082	GO:0006916///GO:0007569///GO:0007569///GO:0007098///GO:0007098///GO:0006886///GO:0008285///GO:0008285///GO:0006913///GO:0051092///GO:0006950///GO:0042255///GO:0007165	GO:0005813///GO:0005813///GO:0005737///GO:0005737///GO:0005737///GO:0005730///GO:0005634///GO:0005634///GO:0005634
5191	95563_BX648462_IDE	-0.4431	0.28023	-0.5266	0.32512				insulin-degrading enzyme	IDE	3416				Homo sapiens mRNA; cDNA DKFZp781M0420 (from clone DKFZp781M0420)	34367624	BX648462	95563			10q23-q25	Chromosome 10, NC_000010.9 (94203580..94323832, complement)	insulysin activity///metal ion binding///signal transducer activity///zinc ion binding	proteolysis///sex differentiation///signal transduction	cytoplasm///extracellular space///peroxisome///soluble fraction	GO:0004231///GO:0046872///GO:0004871///GO:0008270	GO:0006508///GO:0007548///GO:0007165	GO:0005737///GO:0005615///GO:0005777///GO:0005625
9085	100177_AI306532_TMEM4	-0.52609	0.37816	-0.5266	0.32512				canopy 2 homolog (zebrafish)	CNPY2	10330	Canopy 2 homolog (zebrafish)	CNPY2	Hs.8752	qn15a04.x1 NCI_CGAP_Lu5 Homo sapiens cDNA clone IMAGE:1898286 3- similar to WP:F01F1.11 CE01224 ;, mRNA sequence	3989603	AI306532	100177			12q15	Chromosome 12, NC_000012.10 (54990484..54996387, complement)	protein binding		endoplasmic reticulum///integral to plasma membrane	GO:0005515		GO:0005783///GO:0005887
3861	94076_AY007086_PACSIN2	-0.43605	0.08917	-0.52611	0.19261				protein kinase C and casein kinase substrate in neurons 2	PACSIN2	11252				Homo sapiens clone TCCCIA00017 mRNA sequence	9955975	AY007086	94076			22q13.2-q13.33	Chromosome 22, NC_000022.9 (41596880..41672991, complement)	transporter activity	actin cytoskeleton organization and biogenesis///endocytosis	cytoplasm///cytoplasmic vesicle	GO:0005215	GO:0030036///GO:0006897	GO:0005737///GO:0031410
1987	91869_NM_014447_ARFIP1	-0.40749	0.2723	-0.52562	0.43547				ADP-ribosylation factor interacting protein 1 (arfaptin 1)	ARFIP1	27236				Homo sapiens ADP-ribosylation factor interacting protein 1 (arfaptin 1) (ARFIP1), transcript variant 3, mRNA	71040088	NM_014447	91869			4q31.3	Chromosome 4, NC_000004.10 (153920562..154052514)	molecular_function	biological_process///intracellular protein transport///regulation of protein secretion	Golgi membrane///cytosol	GO:0003674	GO:0008150///GO:0006886///GO:0050708	GO:0000139///GO:0005829
3447	93617_AA987268_FBXW11	-0.5339	0.40259	-0.52562	0.28128				F-box and WD repeat domain containing 11	FBXW11	23291	F-box and WD repeat domain containing 11	FBXW11	Hs.484138	os11a12.s1 NCI_CGAP_Lu5 Homo sapiens cDNA clone IMAGE:1605022 3-, mRNA sequence	3172632	AA987268	93617			5q35.1	Chromosome 5, NC_000005.8 (171221161..171366482, complement)	protein binding///ubiquitin-protein ligase activity	Wnt receptor signaling pathway///protein ubiquitination	cytoplasm///ubiquitin ligase complex	GO:0005515///GO:0004842	GO:0016055///GO:0016567	GO:0005737///GO:0000151
4498	94769_CR615498_PSMB1	-0.49964	0.26278	-0.52512	0.3197				proteasome (prosome, macropain) subunit, beta type, 1	PSMB1	5689				full-length cDNA clone CS0DI071YK21 of Placenta Cot 25-normalized of Homo sapiens (human)	50496305	CR615498	94769			6q27	Chromosome 6, NC_000006.10 (170686134..170704312, complement)	peptidase activity///protein binding///threonine endopeptidase activity	anaphase-promoting complex-dependent proteasomal ubiquitin-dependent protein catabolic process///negative regulation of ubiquitin-protein ligase activity during mitotic cell cycle///positive regulation of ubiquitin-protein ligase activity during mitotic cell cycle///ubiquitin-dependent protein catabolic process	cytoplasm///cytosol///nucleus///proteasome core complex	GO:0008233///GO:0005515///GO:0004298	GO:0031145///GO:0051436///GO:0051437///GO:0006511	GO:0005737///GO:0005829///GO:0005634///GO:0005839
3572	93743	-0.45356	0.15601	-0.52463	0.29852													93743		Failed Sequencing
1477	91317_BC018164_PTPN1	-0.35644	0.22026	-0.52463	0.29901				protein tyrosine phosphatase, non-receptor type 1	PTPN1	5770				Homo sapiens protein tyrosine phosphatase, non-receptor type 1, mRNA (cDNA clone MGC:17207 IMAGE:4338750), complete cds	17390366	BC018164	91317			20q13.1-q13.2	Chromosome 20, NC_000020.9 (48560298..48634495)	hydrolase activity///protein binding///protein tyrosine phosphatase activity	insulin receptor signaling pathway///protein amino acid dephosphorylation///signal transduction	endoplasmic reticulum///endoplasmic reticulum membrane///membrane	GO:0016787///GO:0005515///GO:0004725	GO:0008286///GO:0006470///GO:0007165	GO:0005783///GO:0005789///GO:0016020
4796	95111_BE407151_C1orf34	-0.50833	0.23511	-0.52463	0.27143				chromosome 1 open reading frame 34	C1orf34	22996	Chromosome 1 open reading frame 34	C1orf34	Hs.112949	601301873F1 NIH_MGC_21 Homo sapiens cDNA clone IMAGE:3636378 5-, mRNA sequence	9343601	BE407151	95111			1p32.3	Chromosome 1, NC_000001.9 (51525370..51560526, complement)	binding	biological_process	cellular_component	GO:0005488	GO:0008150	GO:0005575
5974	96531_BM558325_PPIA	-0.50029	0.25527	-0.52463	0.2601				peptidylprolyl isomerase A (cyclophilin A)	PPIA	5478	Peptidylprolyl isomerase A (cyclophilin A)	PPIA	Hs.356331	AGENCOURT_6592905 NIH_MGC_41 Homo sapiens cDNA clone IMAGE:5476521 5-, mRNA sequence	18800969	BM558325	96531			7p13	Chromosome 7, NC_000007.12 (44802766..44809241)	isomerase activity///peptide binding///peptidyl-prolyl cis-trans isomerase activity///unfolded protein binding///virion binding	initiation of viral infection///protein folding///protein folding///provirus integration///regulation of viral genome replication///regulation of viral genome replication///regulation of viral genome replication	cytoplasm///cytosol///extracellular region///nucleus	GO:0016853///GO:0042277///GO:0003755///GO:0051082///GO:0046790	GO:0019059///GO:0006457///GO:0006457///GO:0019047///GO:0045069///GO:0045069///GO:0045069	GO:0005737///GO:0005829///GO:0005576///GO:0005634
328	90000_BU675454_	-0.47661	0.17469	-0.52414	0.23103				TGF beta-inducible nuclear protein 1	TINP1	10412	TGF beta-inducible nuclear protein 1	TINP1	Hs.482526	UI-CF-DU1-aae-c-10-0-UI.s1 UI-CF-DU1 Homo sapiens cDNA clone UI-CF-DU1-aae-c-10-0-UI 3-, mRNA sequence	23519454	BU675454	90000			5q13.3	Chromosome 5, NC_000005.8 (74098859..74108490)		rRNA processing	intracellular///nucleus///ribonucleoprotein complex		GO:0006364	GO:0005622///GO:0005634///GO:0030529
8250	99220_BX648671_MGC61571	-0.5379	0.27948	-0.52414	0.3399				chromosome 3 open reading frame 68	C3orf68	152100				Homo sapiens mRNA; cDNA DKFZp686B0247 (from clone DKFZp686B0247)	34367835	BX648671	99220			3p24.1	Chromosome 3, NC_000003.10 (28258128..28336268)
5946	96502_CR619880_CCT2	-0.51611	0.33261	-0.52414	0.3064				chaperonin containing TCP1, subunit 2 (beta)	CCT2	10576				full-length cDNA clone CS0DE003YG14 of Placenta of Homo sapiens (human)	50500687	CR619880	96502			12q15	Chromosome 12, NC_000012.10 (68265475..68281624)	ATP binding///nucleotide binding///unfolded protein binding	protein folding	chaperonin-containing T-complex///cytoplasm///cytosol	GO:0005524///GO:0000166///GO:0051082	GO:0006457	GO:0005832///GO:0005737///GO:0005829
3935	94150_DN601692_TTC4	-0.50083	0.42171	-0.52414	0.467				tetratricopeptide repeat domain 4	TTC4	7268	Tetratricopeptide repeat domain 4	TTC4	Hs.412482	HESC3_70_G12.g2_A036 NIH_MGC_260 Homo sapiens cDNA clone IMAGE:7482434 5-, mRNA sequence	61644325	DN601692	94150			1p32.3	Chromosome 1, NC_000001.9 (54954117..54980569)///Chromosome 1, NC_000001.9 (54974957..54975433)	binding			GO:0005488
6597	97243_CR607227_RAB9P40	-0.50998	0.31422	-0.52365	0.35911				Rab9 effector protein with kelch motifs	RABEPK	10244				full-length cDNA clone CS0DH003YH14 of T cells (Jurkat cell line) of Homo sapiens (human)	50488034	CR607227	97243			9q33.3	Chromosome 9, NC_000009.10 (127002874..127036259)		receptor-mediated endocytosis///vesicle docking during exocytosis	cytoplasm///endosome///endosome membrane///membrane		GO:0006898///GO:0006904	GO:0005737///GO:0005768///GO:0010008///GO:0016020
6291	96929_CR591892_NDUFS2	-0.48432	0.35851	-0.52365	0.31626				NADH dehydrogenase (ubiquinone) Fe-S protein 2, 49kDa (NADH-coenzyme Q reductase)	NDUFS2	4720				full-length cDNA clone CS0DF007YM01 of Fetal brain of Homo sapiens (human)	50472699	CR591892	96929			1q23	Chromosome 1, NC_000001.9 (159435729..159450809)	4 iron, 4 sulfur cluster binding///NAD binding///NADH dehydrogenase (ubiquinone) activity///contributes_to NADH dehydrogenase activity///electron donor activity///iron ion binding///metal ion binding	mitochondrial electron transport, NADH to ubiquinone///oxidation reduction///response to oxidative stress///transport	membrane///mitochondrial respiratory chain complex I///mitochondrial respiratory chain complex I///mitochondrial respiratory chain complex I///mitochondrion///mitochondrion	GO:0051539///GO:0051287///GO:0008137///contributes_to GO:0003954///GO:0009053///GO:0005506///GO:0046872	GO:0006120///GO:0055114///GO:0006979///GO:0006810	GO:0016020///GO:0005747///GO:0005747///GO:0005747///GO:0005739///GO:0005739
4538	94813_BQ010967_TNPO1	-0.32183	0.10223	-0.52315	0.4133				transportin 1	TNPO1	3842	Transportin 1	TNPO1	Hs.482497	UI-1-BC1p-asr-b-06-0-UI.s1 NCI_CGAP_Pl3 Homo sapiens cDNA clone UI-1-BC1p-asr-b-06-0-UI 3-, mRNA sequence	19735868	BQ010967	94813			5q13.2	Chromosome 5, NC_000005.8 (72148174..72245971)	nuclear localization sequence binding///protein binding///protein transporter activity	protein import into nucleus, docking///protein import into nucleus, translocation	cytoplasm///nuclear pore///nucleus	GO:0008139///GO:0005515///GO:0008565	GO:0000059///GO:0000060	GO:0005737///GO:0005643///GO:0005634
8293	99265	-0.4599	0.24118	-0.52315	0.32118													99265		Failed Sequencing
11122	102622_BG117761_	-0.51369	0.27687	-0.52315	0.18177							Transcribed locus		Hs.145710	602350442F1 NIH_MGC_90 Homo sapiens cDNA clone IMAGE:4445147 5-, mRNA sequence	12611267	BG117761	102622
356	90028	-0.47779	0.28818	-0.52315	0.31379													90028		Failed Sequencing
5776	96244_BU188247_DAZAP2	-0.43276	0.18271	-0.52266	0.20542				DAZ associated protein 2	DAZAP2	9802	DAZ associated protein 2	DAZAP2	Hs.369761	AGENCOURT_7932437 NIH_MGC_72 Homo sapiens cDNA clone IMAGE:6157037 5-, mRNA sequence	22702231	BU188247	96244			12q12	Chromosome 12, NC_000012.10 (49918893..49923834)	protein binding			GO:0005515
11545	103111_BM904610_C13orf12	-0.49226	0.2118	-0.52266	0.23793				proteasome maturation protein	POMP	51371	Proteasome maturation protein	POMP	Hs.268742	AGENCOURT_6701424 NIH_MGC_71 Homo sapiens cDNA clone IMAGE:5529354 5-, mRNA sequence	19354987	BM904610	103111			13q12.3	Chromosome 13, NC_000013.9 (28131251..28151059)		immune response	cytoplasm///cytosol///nucleus///protein complex		GO:0006955	GO:0005737///GO:0005829///GO:0005634///GO:0043234
7871	98778_AK001105_LASS2	-0.49017	0.30166	-0.52266	0.3468				LAG1 homolog, ceramide synthase 2	LASS2	29956				Homo sapiens cDNA FLJ10243 fis, clone HEMBB1000631, weakly similar to LONGEVITY-ASSURANCE PROTEIN 1	7022160	AK001105	98778			1q21.2	Chromosome 1, NC_000001.9 (149204273..149214064, complement)	protein binding///sequence-specific DNA binding///transcription factor activity	lipid biosynthetic process///regulation of transcription, DNA-dependent	endoplasmic reticulum///endoplasmic reticulum membrane///integral to membrane///membrane///nuclear membrane///nucleus	GO:0005515///GO:0043565///GO:0003700	GO:0008610///GO:0006355	GO:0005783///GO:0005789///GO:0016021///GO:0016020///GO:0031965///GO:0005634
5104	95472_BQ941868_SLC25A6	-0.46436	0.13208	-0.52217	0.19951				solute carrier family 25 (mitochondrial carrier; adenine nucleotide translocator), member 6	SLC25A6	293	Solute carrier family 25 (mitochondrial carrier; adenine nucleotide transloc...	SLC25A6	Hs.350927	AGENCOURT_8837162 NIH_MGC_18 Homo sapiens cDNA clone IMAGE:6424829 5-, mRNA sequence	22357346	BQ941868	95472			Xp22.32 and Yp11.3	Chromosome X, NC_000023.9 (1465045..1470998, complement)///Chromosome Y, NC_000024.8 (1465046..1470999, complement)	ATP:ADP antiporter activity///protein binding///transporter activity	apoptosis///mitochondrial transport///transport	integral to membrane///membrane///mitochondrial inner membrane presequence translocase complex///mitochondrion	GO:0005471///GO:0005515///GO:0005215	GO:0006915///GO:0006839///GO:0006810	GO:0016021///GO:0016020///GO:0005744///GO:0005739
8593	99620_CR609308_STX12	-0.36883	0.13268	-0.52217	0.21133				syntaxin 12	STX12	23673				full-length cDNA clone CS0DH003YG10 of T cells (Jurkat cell line) of Homo sapiens (human)	50490115	CR609308	99620			1p35-p34.1	Chromosome 1, NC_000001.9 (27972281..28023550)	SNAP receptor activity	cholesterol efflux///intracellular protein transport///protein stabilization///vesicle-mediated transport	Golgi apparatus///integral to membrane///membrane///membrane raft///phagocytic vesicle	GO:0005484	GO:0033344///GO:0006886///GO:0050821///GO:0016192	GO:0005794///GO:0016021///GO:0016020///GO:0045121///GO:0045335
12973	104847_BI856785_EEF2	-0.49833	0.15098	-0.52217	0.18374				eukaryotic translation elongation factor 2	EEF2	1938	Eukaryotic translation elongation factor 2	EEF2	Hs.515070	603387865F1 NIH_MGC_87 Homo sapiens cDNA clone IMAGE:5396272 5-, mRNA sequence	15997532	BI856785	104847			19pter-q12	Chromosome 19, NC_000019.8 (3927054..3936461, complement)	GTP binding///GTPase activity///nucleotide binding///protein binding///translation elongation factor activity	translational elongation	cytoplasm	GO:0005525///GO:0003924///GO:0000166///GO:0005515///GO:0003746	GO:0006414	GO:0005737
6907	97672_BC001917_MDH2	-0.48003	0.20337	-0.52217	0.29704				malate dehydrogenase 2, NAD (mitochondrial)	MDH2	4191				Homo sapiens malate dehydrogenase 2, NAD (mitochondrial), mRNA (cDNA clone MGC:3559 IMAGE:2823443), complete cds	12804928	BC001917	97672			7cen-q22	Chromosome 7, NC_000007.12 (75515329..75533867)	L-malate dehydrogenase activity///L-malate dehydrogenase activity///L-malate dehydrogenase activity///binding///malate dehydrogenase (NADP+) activity///oxidoreductase activity///protein self-association	cellular carbohydrate metabolic process///glycolysis///malate metabolic process///malate metabolic process///oxidation reduction///tricarboxylic acid cycle	mitochondrial inner membrane///mitochondrial matrix///mitochondrial matrix///mitochondrion	GO:0030060///GO:0030060///GO:0030060///GO:0005488///GO:0046554///GO:0016491///GO:0043621	GO:0044262///GO:0006096///GO:0006108///GO:0006108///GO:0055114///GO:0006099	GO:0005743///GO:0005759///GO:0005759///GO:0005739
4229	94475_AF012130_TBX1	-0.53581	0.28183	-0.52217	0.30394				T-box 1	TBX1	6899				Homo sapiens brachyury variant A (TBX1) mRNA, complete cds	2735860	AF012130	94475			22q11.21	Chromosome 22, NC_000022.9 (18124226..18151116)	RNA polymerase II transcription factor activity///protein homodimerization activity///sequence-specific DNA binding///NOT transcription factor activity	embryonic viscerocranium morphogenesis///heart development///parathyroid gland development///pharyngeal system development///regulation of transcription from RNA polymerase II promoter///soft palate development///thymus development	nucleus	GO:0003702///GO:0042803///GO:0043565///NOT GO:0003700	GO:0048703///GO:0007507///GO:0060017///GO:0060037///GO:0006357///GO:0060023///GO:0048538	GO:0005634
9644	100909	-0.49668	0.29471	-0.52217	0.3936													100909		Failed Sequencing
11829	103442_AF010404_MLL2	-0.50404	0.18559	-0.52167	0.23596				myeloid/lymphoid or mixed-lineage leukemia 2	MLL2	8085				Homo sapiens ALR mRNA, complete cds	2358286	AF010404	103442			12q12-q14	Chromosome 12, NC_000012.10 (47699025..47735374, complement)	DNA binding///metal ion binding///protein binding///zinc ion binding	in utero embryonic development///regulation of transcription, DNA-dependent///transcription	histone methyltransferase complex///nucleus	GO:0003677///GO:0046872///GO:0005515///GO:0008270	GO:0001701///GO:0006355///GO:0006350	GO:0035097///GO:0005634
7567	98420_CA312343_CASK	-0.43134	0.21895	-0.52167	0.33892				calcium/calmodulin-dependent serine protein kinase (MAGUK family)	CASK	8573	Calcium/calmodulin-dependent serine protein kinase (MAGUK family)	CASK	Hs.713631	UI-CF-FN0-afk-e-23-0-UI.s1 UI-CF-FN0 Homo sapiens cDNA clone UI-CF-FN0-afk-e-23-0-UI 3-, mRNA sequence	24530441	CA312343	98420			Xp11.4	Chromosome X, NC_000023.9 (41264287..41667212, complement)	ATP binding///calmodulin binding///guanylate kinase activity///kinase activity///magnesium ion binding///nucleotide binding///protein binding///protein serine/threonine kinase activity///transferase activity	cell adhesion///protein amino acid phosphorylation	actin cytoskeleton///cytoplasm///nucleus///plasma membrane	GO:0005524///GO:0005516///GO:0004385///GO:0016301///GO:0000287///GO:0000166///GO:0005515///GO:0004674///GO:0016740	GO:0007155///GO:0006468	GO:0015629///GO:0005737///GO:0005634///GO:0005886
2267	92201_CN341111_H3F3A	-0.47475	0.2578	-0.52118	0.32217				similar to histone///H3 histone, family 3A	LOC100133109///H3F3A	100133109///3020	Similar to histone	H3F3A	Hs.533624	17000599934823 GRN_PRENEU Homo sapiens cDNA 5-, mRNA sequence	47341045	CN341111	92201			2q31.1///1q41	Chromosome 2, NC_000002.10 (175290279..175304518, complement)///Chromosome 1, NC_000001.9 (224317044..224326326)
7105	97901_S50537_USF2	-0.50902	0.27817	-0.52118	0.37537				upstream transcription factor 2, c-fos interacting	USF2	7392				upstream stimulatory factor=transcription factor [human, B cells, Namalwa cell, mRNA Partial, 1299 nt]	261070	S50537	97901			19q13	Chromosome 19, NC_000019.8 (40451736..40462558)	RNA polymerase II transcription factor activity///identical protein binding///transcription factor activity///transcription regulator activity	regulation of transcription///regulation of transcription, DNA-dependent	nucleus	GO:0003702///GO:0042802///GO:0003700///GO:0030528	GO:0045449///GO:0006355	GO:0005634
10841	102315_AL533911_SKP1A	-0.42808	0.22914	-0.52069	0.31429				S-phase kinase-associated protein 1	SKP1	6500	S-phase kinase-associated protein 1	SKP1	Hs.171626	AL533911 Homo sapiens FETAL BRAIN Homo sapiens cDNA clone CS0DF003YO14 5-PRIME, mRNA sequence	45709432	AL533911	102315			5q31	Chromosome 5, NC_000005.8 (133520468..133540583, complement)	molecular_function///protein binding///protein binding	biological_process///positive regulation of ubiquitin-protein ligase activity during mitotic cell cycle///ubiquitin cycle///ubiquitin-dependent protein catabolic process	cellular_component///cytosol///nucleoplasm	GO:0003674///GO:0005515///GO:0005515	GO:0008150///GO:0051437///GO:0006512///GO:0006511	GO:0005575///GO:0005829///GO:0005654
5984	96541_BX472159_CPEB2	-0.50452	0.28015	-0.5202	0.33399										DKFZp686J05131_r1 686 (synonym: hlcc3) Homo sapiens cDNA clone DKFZp686J05131 5-, mRNA sequence	31666427	BX472159	96541
8963	100049_BC021551_NFATC2IP	-0.48672	0.3001	-0.5202	0.37241				nuclear factor of activated T-cells, cytoplasmic, calcineurin-dependent 2 interacting protein	NFATC2IP	84901				Homo sapiens nuclear factor of activated T-cells, cytoplasmic, calcineurin-dependent 2 interacting protein, mRNA (cDNA clone IMAGE:4870090), complete cds	18204285	BC021551	100049			16p11.2	Chromosome 16, NC_000016.8 (28869819..28885287)	protein binding	cytokine production///protein modification process///regulation of transcription, DNA-dependent	cytoplasm///nucleus	GO:0005515	GO:0001816///GO:0006464///GO:0006355	GO:0005737///GO:0005634
3017	93102_BF055362_AHCY	-0.39595	0.11992	-0.5197	0.19754				S-adenosylhomocysteine hydrolase	AHCY	191	S-adenosylhomocysteine hydrolase	AHCY	Hs.388004	7j78f06.x1 Soares_NSF_F8_9W_OT_PA_P_S1 Homo sapiens cDNA clone IMAGE:3392579 3-, mRNA sequence	10809258	BF055362	93102			20cen-q13.1	Chromosome 20, NC_000020.9 (32331737..32354784, complement)	adenosylhomocysteinase activity///copper ion binding///hydrolase activity///protein self-association	S-adenosylhomocysteine catabolic process///metabolic process///one-carbon compound metabolic process	cytoplasm///cytosol///melanosome	GO:0004013///GO:0005507///GO:0016787///GO:0043621	GO:0019510///GO:0008152///GO:0006730	GO:0005737///GO:0005829///GO:0042470
11803	103416_CR591449_ATP5B	-0.47634	0.14138	-0.5197	0.20148				ATP synthase, H+ transporting, mitochondrial F1 complex, beta polypeptide	ATP5B	506				full-length cDNA clone CS0DF036YN07 of Fetal brain of Homo sapiens (human)	50472256	CR591449	103416			12q13.13	Chromosome 12, NC_000012.10 (55318226..55326119, complement)	ATP binding///contributes_to ATPase activity///MHC class I protein binding///eukaryotic cell surface binding///hydrogen ion transporting ATP synthase activity, rotational mechanism///hydrogen ion transporting ATPase activity, rotational mechanism///hydrogen-exporting ATPase activity, phosphorylative mechanism///hydrolase activity///metal ion binding///nucleotide binding///protein binding///transp…	ATP synthesis coupled proton transport///angiogenesis///generation of precursor metabolites and energy///ion transport///proton transport///regulation of intracellular pH	cell surface///integral to membrane///mitochondrial matrix///mitochondrial matrix///mitochondrial proton-transporting ATP synthase complex///mitochondrial proton-transporting ATP synthase complex///mitochondrial proton-transporting ATP synthase, catalytic core///mitochondrion///plasma membrane///proton-transporting ATP synthase complex, catalytic core F(1)///proton-transporting two-sector ATPase …	GO:0005524///contributes_to GO:0016887///GO:0042288///GO:0043499///GO:0046933///GO:0046961///GO:0008553///GO:0016787///GO:0046872///GO:0000166///GO:0005515///GO:0005215	GO:0015986///GO:0001525///GO:0006091///GO:0006811///GO:0015992///GO:0051453	GO:0009986///GO:0016021///GO:0005759///GO:0005759///GO:0005753///GO:0005753///GO:0005754///GO:0005739///GO:0005886///GO:0045261///GO:0016469
7200	97999	-0.44647	0.28136	-0.5197	0.36453													97999		Failed Sequencing
5399	95788_AK022656_MASA	-0.51562	0.30723	-0.5197	0.28374				enolase-phosphatase 1	ENOPH1	58478				Homo sapiens cDNA FLJ12594 fis, clone NT2RM4001340, weakly similar to UTR4 PROTEIN	10434176	AK022656	95788			4q21.22	Chromosome 4, NC_000004.10 (83570787..83601264)	acireductone synthase activity///hydrolase activity///magnesium ion binding///phosphoglycolate phosphatase activity	amino acid biosynthetic process///metabolic process///methionine biosynthetic process///methionine salvage	cellular_component	GO:0043874///GO:0016787///GO:0000287///GO:0008967	GO:0008652///GO:0008152///GO:0009086///GO:0019509	GO:0005575
8425	99441_DR762311_CHMP1.5	-0.42291	0.36383	-0.5197	0.35616				chromatin modifying protein 1B	CHMP1B	57132	Chromatin modifying protein 1B	CHMP1B	Hs.656244	HESC4_138_H04.g1_A037 NIH_MGC_262 Homo sapiens cDNA clone IMAGE:7972162 5-, mRNA sequence	71055011	DR762311	99441			18p11.21	Chromosome 18, NC_000018.8 (11841426..11842697)	protein domain specific binding	protein transport	cytoplasm///endosome	GO:0019904	GO:0015031	GO:0005737///GO:0005768
455	90158_BC071690_C14orf87	-0.5844	0.40165	-0.5197	0.39901				glutaredoxin 5	GLRX5	51218				Homo sapiens cDNA clone IMAGE:4369991, partial cds	47939528	BC071690	90158			14q32.13	Chromosome 14, NC_000014.7 (95071076..95080808)	electron carrier activity///protein disulfide oxidoreductase activity	cell redox homeostasis	mitochondrion	GO:0009055///GO:0015035	GO:0045454	GO:0005739
10553	101976_BQ219069_SEPHS1	-0.51194	0.53466	-0.5197	0.57586				selenophosphate synthetase 1	SEPHS1	22929	Selenophosphate synthetase 1	SEPHS1	Hs.124027	AGENCOURT_7258568 NIH_MGC_71 Homo sapiens cDNA clone IMAGE:5786439 5-, mRNA sequence	20400469	BQ219069	101976			10p14	Chromosome 10, NC_000010.9 (13400086..13430286, complement)	ATP binding///ATP binding///GTP binding///catalytic activity///nucleotide binding///selenide, water dikinase activity///selenium binding///transferase activity	protein modification process		GO:0005524///GO:0005524///GO:0005525///GO:0003824///GO:0000166///GO:0004756///GO:0008430///GO:0016740	GO:0006464
172	89838_CR594684_TFAM	-0.48148	0.26036	-0.51921	0.22611				transcription factor A, mitochondrial	TFAM	7019				full-length cDNA clone CS0DI003YK23 of Placenta Cot 25-normalized of Homo sapiens (human)	50475491	CR594684	89838			10q21	Chromosome 10, NC_000010.9 (59815182..59825903)	transcription factor activity	DNA-dependent DNA replication///regulation of transcription from RNA polymerase I promoter///transcription///transcription from mitochondrial promoter	mitochondrial matrix///mitochondrion	GO:0003700	GO:0006261///GO:0006356///GO:0006350///GO:0006390	GO:0005759///GO:0005739
908	90672_BM781812_COX7B	-0.50732	0.3397	-0.51921	0.38079				cytochrome c oxidase subunit VIIb	COX7B	1349	Cytochrome c oxidase subunit VIIb	COX7B	Hs.522699	K-EST0058435 S13KMS5s1 Homo sapiens cDNA clone S13KMS5s1-5-E09 5-, mRNA sequence	19130044	BM781812	90672			Xq21.1	Chromosome X, NC_000023.9 (77041617..77047537)	cytochrome-c oxidase activity		integral to membrane///membrane///mitochondrial respiratory chain///mitochondrion	GO:0004129		GO:0016021///GO:0016020///GO:0005746///GO:0005739
9414	100592_BM928025_PTS	-0.53185	0.34275	-0.51921	0.35222				6-pyruvoyltetrahydropterin synthase	PTS	5805	6-pyruvoyltetrahydropterin synthase	PTS	Hs.503860	AGENCOURT_6699768 NIH_MGC_121 Homo sapiens cDNA clone IMAGE:5769923 5-, mRNA sequence	19378404	BM928025	100592			11q22.3-q23.3	Chromosome 11, NC_000011.8 (111602309..111609903)	6-pyruvoyltetrahydropterin synthase activity///identical protein binding///lyase activity///metal ion binding///zinc ion binding	L-phenylalanine catabolic process///amino acid metabolic process///central nervous system development///tetrahydrobiopterin biosynthetic process	cytoplasm///mitochondrion	GO:0003874///GO:0042802///GO:0016829///GO:0046872///GO:0008270	GO:0006559///GO:0006520///GO:0007417///GO:0006729	GO:0005737///GO:0005739
9419	100597_BX537450_RNGTT	-0.49083	0.38755	-0.51921	0.38621				RNA guanylyltransferase and 5'-phosphatase	RNGTT	8732				Homo sapiens mRNA; cDNA DKFZp686J2031 (from clone DKFZp686J2031)	31873399	BX537450	100597			6q16	Chromosome 6, NC_000006.10 (89376708..89730067, complement)	hydrolase activity///mRNA guanylyltransferase activity///nucleotidyltransferase activity///phosphoric monoester hydrolase activity///polynucleotide 5'-phosphatase activity///protein tyrosine phosphatase activity///protein tyrosine/serine/threonine phosphatase activity///transferase activity	mRNA capping///protein amino acid dephosphorylation	nucleoplasm///nucleus	GO:0016787///GO:0004484///GO:0016779///GO:0016791///GO:0004651///GO:0004725///GO:0008138///GO:0016740	GO:0006370///GO:0006470	GO:0005654///GO:0005634
510	90220_AI559419_WBSCR1	-0.41486	0.15331	-0.51872	0.2069				eukaryotic translation initiation factor 4H	EIF4H	7458	Eukaryotic translation initiation factor 4H	EIF4H	Hs.520943	tq33e02.x1 NCI_CGAP_Ut1 Homo sapiens cDNA clone IMAGE:2210618 3-, mRNA sequence	4509624	AI559419	90220			7q11.23	Chromosome 7, NC_000007.12 (73226642..73249365)	RNA binding///nucleotide binding///translation initiation factor activity	regulation of translational initiation///translation	cytoplasm///cytosol///eukaryotic translation initiation factor 4F complex	GO:0003723///GO:0000166///GO:0003743	GO:0006446///GO:0006412	GO:0005737///GO:0005829///GO:0016281
12140	103827_CX751926_WBP11	-0.48146	0.32517	-0.51872	0.35911				WW domain binding protein 11	WBP11	51729	WW domain binding protein 11	WBP11	Hs.655138	AGENCOURT_41379103 NIH_MGC_279 Homo sapiens cDNA clone IMAGE:7774390 3-, mRNA sequence	58048581	CX751926	103827			12p12.3	Chromosome 12, NC_000012.10 (14830679..14847668, complement)	protein binding///single-stranded DNA binding	RNA splicing///mRNA processing///rRNA processing	cytoplasm///nucleus	GO:0005515///GO:0003697	GO:0008380///GO:0006397///GO:0006364	GO:0005737///GO:0005634
2758	92776_BM545047_LOC219854	-0.52193	0.32636	-0.51872	0.35665				transmembrane protein 218	TMEM218	219854	Hypothetical protein LOC219854	LOC219854	Hs.7626	AGENCOURT_6497625 NIH_MGC_125 Homo sapiens cDNA clone IMAGE:5588847 5-, mRNA sequence	18776813	BM545047	92776			11q24.2	Chromosome 11, NC_000011.8 (124471608..124478415, complement)			integral to membrane///membrane			GO:0016021///GO:0016020
145	89811_D61391_PRPSAP1	-0.45106	0.1937	-0.51823	0.19901				phosphoribosyl pyrophosphate synthetase-associated protein 1	PRPSAP1	5635				Homo sapiens mRNA for phosphoribosypyrophosphate synthetase-associated protein 39, complete cds	1381026	D61391	89811			17q24-q25	Chromosome 17, NC_000017.9 (71818610..71861526, complement)	enzyme inhibitor activity///magnesium ion binding///protein binding///ribose phosphate diphosphokinase activity	nucleobase, nucleoside, nucleotide and nucleic acid metabolic process///nucleoside metabolic process///nucleotide biosynthetic process	protein complex	GO:0004857///GO:0000287///GO:0005515///GO:0004749	GO:0006139///GO:0009116///GO:0009165	GO:0043234
9815	101096	-0.48397	0.20676	-0.51823	0.20246													101096		Failed Sequencing
11300	102842_AF160215_HSPC150	-0.47403	0.27753	-0.51823	0.33645				ubiquitin-conjugating enzyme E2T (putative)	UBE2T	29089				Homo sapiens ubiquitin-conjugating enzyme E2 mRNA, complete cds	7677071	AF160215	102842			1q32.1	Chromosome 1, NC_000001.9 (200567408..200577707, complement)	ligase activity///ubiquitin-protein ligase activity	regulation of protein metabolic process///ubiquitin cycle		GO:0016874///GO:0004842	GO:0051246///GO:0006512
11641	103247_NM_006904_PRKDC	-0.48655	0.1632	-0.51773	0.20197				protein kinase, DNA-activated, catalytic polypeptide	PRKDC	5591				Homo sapiens protein kinase, DNA-activated, catalytic polypeptide (PRKDC), transcript variant 1, mRNA	31340617	NM_006904	103247			8q11	Chromosome 8, NC_000008.9 (48848222..49035296, complement)	ATP binding///DNA binding///DNA-dependent protein kinase activity///protein binding///transferase activity	DNA recombination///DNA repair///double-strand break repair via nonhomologous end joining///peptidyl-serine phosphorylation///protein modification process	DNA-dependent protein kinase complex///nucleoplasm///nucleus	GO:0005524///GO:0003677///GO:0004677///GO:0005515///GO:0016740	GO:0006310///GO:0006281///GO:0006303///GO:0018105///GO:0006464	GO:0005958///GO:0005654///GO:0005634
4214	94455_BU521199_LSM1	-0.53915	0.33415	-0.51773	0.31626				LSM1 homolog, U6 small nuclear RNA associated (S. cerevisiae)	LSM1	27257	LSM1 homolog, U6 small nuclear RNA associated (S. cerevisiae)	LSM1	Hs.425311	AGENCOURT_10167678 NIH_MGC_71 Homo sapiens cDNA clone IMAGE:6527032 5-, mRNA sequence	22828725	BU521199	94455			8p11.2	Chromosome 8, NC_000008.9 (38140014..38153183, complement)	RNA binding///RNA splicing factor activity, transesterification mechanism///protein binding	RNA splicing///mRNA processing	nucleus///ribonucleoprotein complex	GO:0003723///GO:0031202///GO:0005515	GO:0008380///GO:0006397	GO:0005634///GO:0030529
6172	96742_BU194250_SNRPC	-0.53019	0.33502	-0.51773	0.38621				small nuclear ribonucleoprotein polypeptide C	SNRPC	6631	Small nuclear ribonucleoprotein polypeptide C	SNRPC	Hs.1063	AGENCOURT_7931198 NIH_MGC_72 Homo sapiens cDNA clone IMAGE:6151900 5-, mRNA sequence	22708234	BU194250	96742			6p21.31	Chromosome 6, NC_000006.10 (34833293..34849549)	RNA binding///metal ion binding///nucleic acid binding///zinc ion binding	RNA splicing	nucleus///ribonucleoprotein complex///snRNP U1	GO:0003723///GO:0046872///GO:0003676///GO:0008270	GO:0008380	GO:0005634///GO:0030529///GO:0005685
12219	103910_AB002345_PER2	-0.49419	0.22953	-0.51724	0.2468				period homolog 2 (Drosophila)	PER2	8864				Homo sapiens mRNA for KIAA0347 protein, partial cds	6683644	AB002345	103910			2q37.3	Chromosome 2, NC_000002.10 (238817418..238861946, complement)	protein binding///signal transducer activity	circadian rhythm///regulation of transcription, DNA-dependent///signal transduction///transcription	cytoplasm///nucleus	GO:0005515///GO:0004871	GO:0007623///GO:0006355///GO:0007165///GO:0006350	GO:0005737///GO:0005634
9889	101203_CT001465_IKBKG	-0.45979	0.24815	-0.51724	0.37291				inhibitor of kappa light polypeptide gene enhancer in B-cells, kinase gamma	IKBKG	8517	Inhibitor of kappa light polypeptide gene enhancer in B-cells, kinase gamma	IKBKG	Hs.43505	CT001465 RZPD no.9017 Homo sapiens cDNA clone RZPDp9017G1111 5-, mRNA sequence	68295348	CT001465	101203			Xq28	Chromosome X, NC_000023.9 (153423653..153446455)	kinase activity///protein binding///signal transducer activity	I-kappaB kinase/NF-kappaB cascade///T cell receptor signaling pathway///T cell receptor signaling pathway///immune response///induction of apoptosis///regulation of transcription, DNA-dependent///transcription	colocalizes_with IkappaB kinase complex///cytosol///intracellular///nucleus	GO:0016301///GO:0005515///GO:0004871	GO:0007249///GO:0050852///GO:0050852///GO:0006955///GO:0006917///GO:0006355///GO:0006350	colocalizes_with GO:0008385///GO:0005829///GO:0005622///GO:0005634
6095	96654_BM974764_TCEB1	-0.51256	0.37953	-0.51724	0.3468				transcription elongation factor B (SIII), polypeptide 1 (15kDa, elongin C)	TCEB1	6921	Transcription elongation factor B (SIII), polypeptide 1 (15kDa, elongin C)	TCEB1	Hs.554594	UI-CF-EC1-acd-c-06-0-UI.s1 UI-CF-EC1 Homo sapiens cDNA clone UI-CF-EC1-acd-c-06-0-UI 3-, mRNA sequence	19592355	BM974764	96654			8q21.11	Chromosome 8, NC_000008.9 (75021188..75046900, complement)	protein binding	regulation of transcription from RNA polymerase II promoter///transcription///ubiquitin cycle///ubiquitin-dependent protein catabolic process	cytosol///nucleoplasm///nucleus	GO:0005515	GO:0006357///GO:0006350///GO:0006512///GO:0006511	GO:0005829///GO:0005654///GO:0005634
6934	97699_CK904563_SERF1A	-0.50108	0.39712	-0.51724	0.47734				small EDRK-rich factor 1B (centromeric)	SERF1B	728492	Small EDRK-rich factor 1B (centromeric)	SERF1B	Hs.658079	ie83d07.x5 Melton Normalized Human Islet 4 N4-HIS 1 Homo sapiens cDNA clone IMAGE:5673636 3- similar to TR:O75919 O75919 4F5S. ;, mRNA sequence	45366094	CK904563	97699			5q13.2	Chromosome 5, NC_000005.8 (69356852..69374696)	molecular_function	nervous system development	cellular_component	GO:0003674	GO:0007399	GO:0005575
4209	94450	-0.52114	0.31086	-0.51675	0.35911													94450		Failed Sequencing
2263	92197_CR620181_EIF2AK1	-0.55414	0.3676	-0.51675	0.31133				eukaryotic translation initiation factor 2-alpha kinase 1	EIF2AK1	27102				full-length cDNA clone CS0DJ009YL12 of T cells (Jurkat cell line) Cot 10-normalized of Homo sapiens (human)	50500988	CR620181	92197			7p22	Chromosome 7, NC_000007.12 (6029988..6065302, complement)	ATP binding///eukaryotic translation initiation factor 2alpha kinase activity///heme binding///nucleotide binding///protein homodimerization activity///protein kinase activity///transferase activity	negative regulation of cell proliferation///negative regulation of hemoglobin biosynthetic process///negative regulation of translation///negative regulation of translational initiation by iron///protein amino acid autophosphorylation///protein amino acid phosphorylation///response to external stimulus///response to stress	cytoplasm	GO:0005524///GO:0004694///GO:0020037///GO:0000166///GO:0042803///GO:0004672///GO:0016740	GO:0008285///GO:0046986///GO:0017148///GO:0045993///GO:0046777///GO:0006468///GO:0009605///GO:0006950	GO:0005737
10495	101909_X62585_TCEA1	-0.5109	0.39384	-0.51675	0.45911				transcription elongation factor A (SII), 1	TCEA1	6917				H.sapiens mRNA for transcription elongation factor TFIIS-I	37073	X62585	101909			8q11.2	Chromosome 8, NC_000008.9 (55041669..55097561, complement)	DNA binding///general RNA polymerase II transcription factor activity///metal ion binding///protein binding///transcription elongation regulator activity///translation elongation factor activity///zinc ion binding	RNA elongation///regulation of transcription from RNA polymerase II promoter	nucleoplasm///nucleus	GO:0003677///GO:0016251///GO:0046872///GO:0005515///GO:0003711///GO:0003746///GO:0008270	GO:0006354///GO:0006357	GO:0005654///GO:0005634
30	89693_BC032437_HNRPA3	-0.51213	0.4229	-0.51675	0.39409				heterogeneous nuclear ribonucleoprotein A3	HNRNPA3	220988				Homo sapiens heterogeneous nuclear ribonucleoprotein A3, mRNA (cDNA clone IMAGE:4432159), partial cds	21595543	BC032437	89693			2q31.2	Chromosome 2, NC_000002.10 (177785668..177796931)	RNA binding///nucleotide binding///protein binding	RNA splicing///nuclear mRNA splicing, via spliceosome	nucleus///spliceosome	GO:0003723///GO:0000166///GO:0005515	GO:0008380///GO:0000398	GO:0005634///GO:0005681
4909	95231_BQ441212_GPR34	-0.55472	0.44293	-0.51675	0.40148				tyrosine 3-monooxygenase/tryptophan 5-monooxygenase activation protein, zeta polypeptide	YWHAZ	7534	Tyrosine 3-monooxygenase/tryptophan 5-monooxygenase activation protein, zeta...	YWHAZ	Hs.492407	AGENCOURT_7907964 NIH_MGC_71 Homo sapiens cDNA clone IMAGE:6176134 5-, mRNA sequence	21180288	BQ441212	95231			8q23.1	Chromosome 8, NC_000008.9 (102000090..102034745, complement)	protein domain specific binding///transcription factor binding	anti-apoptosis///signal transduction	cytoplasm///melanosome	GO:0019904///GO:0008134	GO:0006916///GO:0007165	GO:0005737///GO:0042470
13021	104898_NM_015415_DKFZP564B167	-0.51352	0.33924	-0.51626	0.36749				brain protein 44	BRP44	25874				Homo sapiens brain protein 44 (BRP44), mRNA	142350140	NM_015415	104898			1q24	Chromosome 1, NC_000001.9 (166153934..166171857, complement)			mitochondrion			GO:0005739
11835	103451_CX872713_C1orf43	-0.49202	0.21048	-0.51576	0.20099				chromosome 1 open reading frame 43	C1orf43	25912	Chromosome 1 open reading frame 43	C1orf43	Hs.287471	HESC4_72_C11.g1_A037 NIH_MGC_262 Homo sapiens cDNA clone IMAGE:7487256 5-, mRNA sequence	58555887	CX872713	103451			1q21.2	Chromosome 1, NC_000001.9 (152445807..152459897, complement)			integral to membrane///membrane			GO:0016021///GO:0016020
4935	95259_CN404132_NPM1	-0.49449	0.25422	-0.51576	0.28079				nucleophosmin (nucleolar phosphoprotein B23, numatrin)	NPM1	4869	Nucleophosmin (nucleolar phosphoprotein B23, numatrin)	NPM1	Hs.557550	17000424028416 GRN_ES Homo sapiens cDNA 5-, mRNA sequence	47391677	CN404132	95259			5q35	Chromosome 5, NC_000005.8 (170747403..170770493)	NF-kappaB binding///NF-kappaB binding///RNA binding///Tat protein binding///nucleic acid binding///protein heterodimerization activity///protein homodimerization activity///transcription coactivator activity///unfolded protein binding///unfolded protein binding	anti-apoptosis///cell aging///cell aging///centrosome cycle///centrosome cycle///intracellular protein transport///negative regulation of cell proliferation///negative regulation of cell proliferation///nucleocytoplasmic transport///positive regulation of NF-kappaB transcription factor activity///response to stress///ribosome assembly///signal transduction	centrosome///centrosome///cytoplasm///cytoplasm///cytoplasm///nucleolus///nucleus///nucleus///nucleus	GO:0051059///GO:0051059///GO:0003723///GO:0030957///GO:0003676///GO:0046982///GO:0042803///GO:0003713///GO:0051082///GO:0051082	GO:0006916///GO:0007569///GO:0007569///GO:0007098///GO:0007098///GO:0006886///GO:0008285///GO:0008285///GO:0006913///GO:0051092///GO:0006950///GO:0042255///GO:0007165	GO:0005813///GO:0005813///GO:0005737///GO:0005737///GO:0005737///GO:0005730///GO:0005634///GO:0005634///GO:0005634
157	89823_CT001521_SHMT2	-0.51551	0.26511	-0.51576	0.30049				serine hydroxymethyltransferase 2 (mitochondrial)	SHMT2	6472	Serine hydroxymethyltransferase 2 (mitochondrial)	SHMT2	Hs.75069	CT001521 RZPD no.9016 Homo sapiens cDNA clone RZPDp9016A104 5-, mRNA sequence	68295404	CT001521	89823			12q12-q14	Chromosome 12, NC_000012.10 (55909819..55914981)	glycine hydroxymethyltransferase activity///glycine hydroxymethyltransferase activity///protein binding///pyridoxal phosphate binding///transferase activity	L-serine metabolic process///glycine metabolic process///one-carbon compound metabolic process///one-carbon compound metabolic process	mitochondrial inner membrane///mitochondrial matrix///mitochondrion	GO:0004372///GO:0004372///GO:0005515///GO:0030170///GO:0016740	GO:0006563///GO:0006544///GO:0006730///GO:0006730	GO:0005743///GO:0005759///GO:0005739
9702	100976	-0.4973	0.1367	-0.51527	0.18571													100976		Failed Sequencing
11247	102787_CD679307_RPL15	-0.45503	0.1691	-0.51527	0.23695				ribosomal protein L15	RPL15	6138	Ribosomal protein L15	RPL15	Hs.381219	hq08d08.y1 Human Trabecular meshwork cDNA: hohphq Homo sapiens cDNA clone hq08d08 5-, mRNA sequence	32181038	CD679307	102787			3p24.2	Chromosome 3, NC_000003.10 (23933643..23937338)	RNA binding///structural constituent of ribosome///structural constituent of ribosome	translation///translational elongation	cytosol///intracellular///ribosome///ribosome	GO:0003723///GO:0003735///GO:0003735	GO:0006412///GO:0006414	GO:0005829///GO:0005622///GO:0005840///GO:0005840
10781	102255_NM_024660_FLJ22573	-0.47888	0.17279	-0.51527	0.19261				transmembrane protein 149	TMEM149	79713				Homo sapiens transmembrane protein 149 (TMEM149), mRNA	142378920	NM_024660	102255			19q13.12	Chromosome 19, NC_000019.8 (40921991..40925191, complement)			integral to membrane///membrane			GO:0016021///GO:0016020
861	90603_AF012130_TBX1	-0.48671	0.29043	-0.51527	0.36158				T-box 1	TBX1	6899				Homo sapiens brachyury variant A (TBX1) mRNA, complete cds	2735860	AF012130	90603			22q11.21	Chromosome 22, NC_000022.9 (18124226..18151116)	RNA polymerase II transcription factor activity///protein homodimerization activity///sequence-specific DNA binding///NOT transcription factor activity	embryonic viscerocranium morphogenesis///heart development///parathyroid gland development///pharyngeal system development///regulation of transcription from RNA polymerase II promoter///soft palate development///thymus development	nucleus	GO:0003702///GO:0042803///GO:0043565///NOT GO:0003700	GO:0048703///GO:0007507///GO:0060017///GO:0060037///GO:0006357///GO:0060023///GO:0048538	GO:0005634
262	89931_BF793814_DAD1	-0.51411	0.39764	-0.51527	0.43498				defender against cell death 1	DAD1	1603	Defender against cell death 1	DAD1	Hs.82890	602254467F1 NIH_MGC_84 Homo sapiens cDNA clone IMAGE:4346512 5-, mRNA sequence	12098856	BF793814	89931			14q11-q12	Chromosome 14, NC_000014.7 (22103647..22127969, complement)	contributes_to dolichyl-diphosphooligosaccharide-protein glycotransferase activity///transferase activity	anti-apoptosis///apoptosis///protein amino acid N-linked glycosylation via asparagine	integral to membrane///membrane///oligosaccharyl transferase complex	contributes_to GO:0004579///GO:0016740	GO:0006916///GO:0006915///GO:0018279	GO:0016021///GO:0016020///GO:0008250
892	90655_BQ224937_EEF1A1	-0.35131	-0.03883	-0.51478	0.09901				eukaryotic translation elongation factor 1 alpha 1	EEF1A1	1915	Eukaryotic translation elongation factor 1 alpha 1	EEF1A1	Hs.586423	AGENCOURT_7503339 NIH_MGC_70 Homo sapiens cDNA clone IMAGE:6018822 5-, mRNA sequence	20406337	BQ224937	90655			6q14.1	Chromosome 6, NC_000006.10 (74282194..74287476, complement)	GTP binding///GTP binding///GTPase activity///GTPase activity///nucleotide binding///protein binding///translation elongation factor activity///translation elongation factor activity	translational elongation///translational elongation///translational elongation///translational elongation	cytoplasm///cytoplasm///cytoplasm///cytosol///eukaryotic translation elongation factor 1 complex	GO:0005525///GO:0005525///GO:0003924///GO:0003924///GO:0000166///GO:0005515///GO:0003746///GO:0003746	GO:0006414///GO:0006414///GO:0006414///GO:0006414	GO:0005737///GO:0005737///GO:0005737///GO:0005829///GO:0005853
4306	94571_AL533911_SKP1A	-0.41215	0.1986	-0.51478	0.29458				S-phase kinase-associated protein 1	SKP1	6500	S-phase kinase-associated protein 1	SKP1	Hs.171626	AL533911 Homo sapiens FETAL BRAIN Homo sapiens cDNA clone CS0DF003YO14 5-PRIME, mRNA sequence	45709432	AL533911	94571			5q31	Chromosome 5, NC_000005.8 (133520468..133540583, complement)	molecular_function///protein binding///protein binding	biological_process///positive regulation of ubiquitin-protein ligase activity during mitotic cell cycle///ubiquitin cycle///ubiquitin-dependent protein catabolic process	cellular_component///cytosol///nucleoplasm	GO:0003674///GO:0005515///GO:0005515	GO:0008150///GO:0051437///GO:0006512///GO:0006511	GO:0005575///GO:0005829///GO:0005654
10514	101932_X77303_CDK7	-0.44691	0.32182	-0.51478	0.37685				cyclin-dependent kinase 7	CDK7	1022				H.sapiens CAK1 mRNA for Cdk-activating kinase	1486356	X77303	101932			5q12.1	Chromosome 5, NC_000005.8 (68566471..68609006)	ATP binding///RNA polymerase subunit kinase activity///androgen receptor binding///cyclin-dependent protein kinase activity///nucleotide binding///protein C-terminus binding///transcription coactivator activity///transferase activity	DNA repair///RNA elongation from RNA polymerase II promoter///androgen receptor signaling pathway///cell cycle///cell division///cell proliferation///nucleotide-excision repair, DNA damage removal///positive regulation of transcription from RNA polymerase II promoter///protein amino acid phosphorylation///regulation of cyclin-dependent protein kinase activity///transcription///transcription initi…	nucleoplasm///nucleus	GO:0005524///GO:0008353///GO:0050681///GO:0004693///GO:0000166///GO:0008022///GO:0003713///GO:0016740	GO:0006281///GO:0006368///GO:0030521///GO:0007049///GO:0051301///GO:0008283///GO:0000718///GO:0045944///GO:0006468///GO:0000079///GO:0006350///GO:0006367///GO:0006367	GO:0005654///GO:0005634
8165	99132_M74491_ARF3	-0.47327	0.32358	-0.51478	0.41379				ADP-ribosylation factor 3	ARF3	377				Human ADP-ribosylation factor 3 mRNA, complete cds	178161	M74491	99132			12q13	Chromosome 12, NC_000012.10 (47616259..47637577, complement)	GTP binding///GTPase activity///nucleotide binding	protein transport///small GTPase mediated signal transduction///vesicle-mediated transport	Golgi apparatus///intracellular	GO:0005525///GO:0003924///GO:0000166	GO:0015031///GO:0007264///GO:0016192	GO:0005794///GO:0005622
4729	95043_CD679307_RPL15	-0.4465	0.1539	-0.51429	0.19803				ribosomal protein L15	RPL15	6138	Ribosomal protein L15	RPL15	Hs.381219	hq08d08.y1 Human Trabecular meshwork cDNA: hohphq Homo sapiens cDNA clone hq08d08 5-, mRNA sequence	32181038	CD679307	95043			3p24.2	Chromosome 3, NC_000003.10 (23933643..23937338)	RNA binding///structural constituent of ribosome///structural constituent of ribosome	translation///translational elongation	cytosol///intracellular///ribosome///ribosome	GO:0003723///GO:0003735///GO:0003735	GO:0006412///GO:0006414	GO:0005829///GO:0005622///GO:0005840///GO:0005840
4813	95128_AK001105_LASS2	-0.47411	0.24604	-0.51429	0.27931				LAG1 homolog, ceramide synthase 2	LASS2	29956				Homo sapiens cDNA FLJ10243 fis, clone HEMBB1000631, weakly similar to LONGEVITY-ASSURANCE PROTEIN 1	7022160	AK001105	95128			1q21.2	Chromosome 1, NC_000001.9 (149204273..149214064, complement)	protein binding///sequence-specific DNA binding///transcription factor activity	lipid biosynthetic process///regulation of transcription, DNA-dependent	endoplasmic reticulum///endoplasmic reticulum membrane///integral to membrane///membrane///nuclear membrane///nucleus	GO:0005515///GO:0043565///GO:0003700	GO:0008610///GO:0006355	GO:0005783///GO:0005789///GO:0016021///GO:0016020///GO:0031965///GO:0005634
2402	92343_AF271782_MDS025	-0.48631	0.25905	-0.51429	0.30394				coiled-coil domain containing 90B	CCDC90B	60492				Homo sapiens CUA003 mRNA, complete cds	12006220	AF271782	92343			11q14.1	Chromosome 11, NC_000011.8 (82650150..82675025, complement)			integral to membrane///membrane///mitochondrion			GO:0016021///GO:0016020///GO:0005739
13017	104894_CN341219_SNF7DC2	-0.5053	0.41398	-0.51429	0.37488				chromatin modifying protein 5	CHMP5	51510	Chromatin modifying protein 5	CHMP5	Hs.635313	17000600105075 GRN_PRENEU Homo sapiens cDNA 5-, mRNA sequence	47341153	CN341219	104894			9p13.3	Chromosome 9, NC_000009.10 (33255000..33271510)	protein binding	endosome to lysosome transport///lysosome organization and biogenesis///protein transport///regulation of receptor recycling	cytoplasm///nucleus	GO:0005515	GO:0008333///GO:0007040///GO:0015031///GO:0001919	GO:0005737///GO:0005634
3541	93712_CR536580_MAPK9	-0.50689	0.28094	-0.51379	0.3202				mitogen-activated protein kinase 9	MAPK9	5601				Homo sapiens full open reading frame cDNA clone RZPDo834B1022D for gene MAPK9, mitogen-activated protein kinase 9; complete cds, incl. stopcodon	49168643	CR536580	93712			5q35	Chromosome 5, NC_000005.8 (179595390..179640216, complement)	ATP binding///JUN kinase activity///MAP kinase activity///nucleotide binding///protein binding///protein serine/threonine kinase activity///transferase activity	JNK cascade///protein amino acid phosphorylation///response to stress		GO:0005524///GO:0004705///GO:0004707///GO:0000166///GO:0005515///GO:0004674///GO:0016740	GO:0007254///GO:0006468///GO:0006950
2739	92757_BC007656_UBE2C	-0.48352	0.35356	-0.51379	0.37635				ubiquitin-conjugating enzyme E2C	UBE2C	11065				Homo sapiens ubiquitin-conjugating enzyme E2C, mRNA (cDNA clone MGC:1234 IMAGE:3345575), complete cds	34782780	BC007656	92757			20q13.12	Chromosome 20, NC_000020.9 (43874662..43879003)	ligase activity///small conjugating protein ligase activity///ubiquitin-protein ligase activity	anaphase-promoting complex-dependent proteasomal ubiquitin-dependent protein catabolic process///cell cycle///cell division///cyclin catabolic process///mitosis///negative regulation of ubiquitin-protein ligase activity during mitotic cell cycle///phosphoinositide-mediated signaling///positive regulation of exit from mitosis///positive regulation of ubiquitin-protein ligase activity during mitoti…	cytosol///nucleoplasm	GO:0016874///GO:0019787///GO:0004842	GO:0031145///GO:0007049///GO:0051301///GO:0008054///GO:0007067///GO:0051436///GO:0048015///GO:0031536///GO:0051437///GO:0043687///GO:0016567///GO:0051246///GO:0007051///GO:0006512///GO:0006511	GO:0005829///GO:0005654
10884	102360_BM456876_UBE2N	-0.51165	0.24069	-0.5133	0.17044				ubiquitin-conjugating enzyme E2N (UBC13 homolog, yeast)	UBE2N	7334	Ubiquitin-conjugating enzyme E2N (UBC13 homolog, yeast)	UBE2N	Hs.524630	AGENCOURT_6404170 NIH_MGC_92 Homo sapiens cDNA clone IMAGE:5583809 5-, mRNA sequence	18505916	BM456876	102360			12q22	Chromosome 12, NC_000012.10 (92326219..92360157, complement)	ligase activity///protein binding///ubiquitin binding///ubiquitin-protein ligase activity	DNA double-strand break processing///T cell receptor signaling pathway///double-strand break repair via homologous recombination///positive regulation of DNA repair///positive regulation of I-kappaB kinase/NF-kappaB cascade///positive regulation of NF-kappaB transcription factor activity///positive regulation of histone modification///positive regulation of ubiquitin-protein ligase activity///pos…	UBC13-MMS2 complex///cytoplasm///nucleus	GO:0016874///GO:0005515///GO:0043130///GO:0004842	GO:0000729///GO:0050852///GO:0000724///GO:0045739///GO:0043123///GO:0051092///GO:0031058///GO:0051443///GO:0006301///GO:0006508///GO:0033182///GO:0051246	GO:0031372///GO:0005737///GO:0005634
11129	102629_CR594125_SNX12	-0.4645	0.27961	-0.5133	0.36404				sorting nexin 12	SNX12	29934	Sorting nexin 12	SNX12	Hs.260750	full-length cDNA clone CS0DJ012YK21 of T cells (Jurkat cell line) Cot 10-normalized of Homo sapiens (human)	50474932	CR594125	102629			Xq13.1	Chromosome X, NC_000023.9 (70197513..70204956, complement)	phosphoinositide binding///protein binding	cell communication///protein transport		GO:0035091///GO:0005515	GO:0007154///GO:0015031
7166	97964_AI559419_WBSCR1	-0.46182	0.18937	-0.51281	0.1867				eukaryotic translation initiation factor 4H	EIF4H	7458	Eukaryotic translation initiation factor 4H	EIF4H	Hs.520943	tq33e02.x1 NCI_CGAP_Ut1 Homo sapiens cDNA clone IMAGE:2210618 3-, mRNA sequence	4509624	AI559419	97964			7q11.23	Chromosome 7, NC_000007.12 (73226642..73249365)	RNA binding///nucleotide binding///translation initiation factor activity	regulation of translational initiation///translation	cytoplasm///cytosol///eukaryotic translation initiation factor 4F complex	GO:0003723///GO:0000166///GO:0003743	GO:0006446///GO:0006412	GO:0005737///GO:0005829///GO:0016281
13031	104908_AB032081_PGM3	-0.44572	0.21162	-0.51281	0.27586				phosphoglucomutase 3	PGM3	5238				Homo sapiens HsAGM1 mRNA for phosphoacetylglucosamine mutase, complete cds	9229878	AB032081	104908			6q14.1-q15	Chromosome 6, NC_000006.10 (83935347..83959654, complement)	isomerase activity///magnesium ion binding///phosphoacetylglucosamine mutase activity	carbohydrate metabolic process///glucosamine metabolic process	cellular_component	GO:0016853///GO:0000287///GO:0004610	GO:0005975///GO:0006041	GO:0005575
13014	104891_BX116331_ARL1	-0.50726	0.23924	-0.51281	0.20591				ADP-ribosylation factor-like 1	ARL1	400	ADP-ribosylation factor-like 1	ARL1	Hs.372616	BX116331 Soares fetal liver spleen 1NFLS Homo sapiens cDNA clone IMAGp998P1492 ; IMAGE:113533 5-, mRNA sequence	27839919	BX116331	104891			12q23.2	Chromosome 12, NC_000012.10 (100311045..100325703, complement)	GTP binding///GTPase activity///enzyme activator activity///nucleotide binding///protein binding	small GTPase mediated signal transduction	Golgi apparatus///intracellular	GO:0005525///GO:0003924///GO:0008047///GO:0000166///GO:0005515	GO:0007264	GO:0005794///GO:0005622
4932	95255_BC000932_C2orf25	-0.4937	0.17352	-0.51232	0.13448				chromosome 2 open reading frame 25	C2orf25	27249				Homo sapiens chromosome 2 open reading frame 25, mRNA (cDNA clone MGC:4901 IMAGE:3446713), complete cds	13111823	BC000932	95255			2q23.2	Chromosome 2, NC_000002.10 (150134397..150152523, complement)			mitochondrion			GO:0005739
938	90703_CK429684_ZNF24	-0.4395	0.23779	-0.51232	0.27882							CDNA FLJ11904 fis, clone HEMBB1000048		Hs.699340	oj39h07.y1 Human lacrimal gland, unamplified: oj Homo sapiens cDNA clone oj39h07 5-, mRNA sequence	40677021	CK429684	90703
12164	103852_BM473719_TFAM	-0.48627	0.28706	-0.51232	0.33103				transcription factor A, mitochondrial	TFAM	7019	Transcription factor A, mitochondrial	TFAM	Hs.642966	AGENCOURT_6484221 NIH_MGC_72 Homo sapiens cDNA clone IMAGE:5538151 5-, mRNA sequence	18522761	BM473719	103852			10q21	Chromosome 10, NC_000010.9 (59815182..59825903)	transcription factor activity	DNA-dependent DNA replication///regulation of transcription from RNA polymerase I promoter///transcription///transcription from mitochondrial promoter	mitochondrial matrix///mitochondrion	GO:0003700	GO:0006261///GO:0006356///GO:0006350///GO:0006390	GO:0005759///GO:0005739
2036	91920_BM719014_EPRS	-0.50307	0.27658	-0.51182	0.29655				glutamyl-prolyl-tRNA synthetase	EPRS	2058	Glutamyl-prolyl-tRNA synthetase	EPRS	Hs.497788	UI-E-EO1-ajd-g-13-0-UI.r1 UI-E-EO1 Homo sapiens cDNA clone UI-E-EO1-ajd-g-13-0-UI 5-, mRNA sequence	19037489	BM719014	91920			1q41-q42	Chromosome 1, NC_000001.9 (218208565..218286623, complement)	ATP binding///glutamate-tRNA ligase activity///ligase activity///nucleotide binding///proline-tRNA ligase activity///protein binding	glutamyl-tRNA aminoacylation///prolyl-tRNA aminoacylation///protein complex assembly	cytoplasm///soluble fraction	GO:0005524///GO:0004818///GO:0016874///GO:0000166///GO:0004827///GO:0005515	GO:0006424///GO:0006433///GO:0006461	GO:0005737///GO:0005625
2889	92909_NM_014673_KIAA0103	-0.48613	0.29886	-0.51182	0.34286				tetratricopeptide repeat domain 35	TTC35	9694				Homo sapiens tetratricopeptide repeat domain 35 (TTC35), mRNA	142377730	NM_014673	92909			8q23.1	Chromosome 8, NC_000008.9 (109525029..109568312)	binding		endoplasmic reticulum///nucleus	GO:0005488		GO:0005783///GO:0005634
7608	98463_AK001488_C17orf25	-0.49083	0.33504	-0.51182	0.31281				glyoxalase domain containing 4	GLOD4	51031				Homo sapiens cDNA FLJ10626 fis, clone NT2RP2005549, weakly similar to PUTATIVE LACTOYLGLUTATHIONE LYASE (EC 4.4.1.5)	7022775	AK001488	98463			17p13.3	Chromosome 17, NC_000017.9 (609320..632297, complement)			mitochondrion			GO:0005739
6785	97542_AF052115_ADAM23	-0.46089	0.51726	-0.51182	0.50148							Clone 23688 mRNA sequence		Hs.370287	Homo sapiens clone 23688 mRNA sequence	3360422	AF052115	97542
7050	97819_AF052090_NNT	-0.51818	0.21528	-0.51133	0.24089							Clone 23950 mRNA sequence		Hs.655687	Homo sapiens clone 23950 mRNA sequence	3360396	AF052090	97819
7563	98416_BM781812_COX7B	-0.49627	0.28317	-0.51133	0.32808				cytochrome c oxidase subunit VIIb	COX7B	1349	Cytochrome c oxidase subunit VIIb	COX7B	Hs.522699	K-EST0058435 S13KMS5s1 Homo sapiens cDNA clone S13KMS5s1-5-E09 5-, mRNA sequence	19130044	BM781812	98416			Xq21.1	Chromosome X, NC_000023.9 (77041617..77047537)	cytochrome-c oxidase activity		integral to membrane///membrane///mitochondrial respiratory chain///mitochondrion	GO:0004129		GO:0016021///GO:0016020///GO:0005746///GO:0005739
8009	98963	-0.46117	0.2904	-0.51133	0.35222													98963		Failed Sequencing
6843	97603_CN367060_MGC13170	-0.50692	0.29192	-0.51133	0.27143				chromosome 19 open reading frame 48	C19orf48	84798	Chromosome 19 open reading frame 48	C19orf48	Hs.256301	17000599949956 GRN_PRENEU Homo sapiens cDNA 5-, mRNA sequence	47366994	CN367060	97603			19q13.33	Chromosome 19, NC_000019.8 (55992773..55999786, complement)
11493	103055_CX163430_TFG	-0.51658	0.33402	-0.51133	0.2734				TRK-fused gene	TFG	10342	TRK-fused gene	TFG	Hs.518123	HESC2_4_H01.g1_A035 NIH_MGC_258 Homo sapiens cDNA clone IMAGE:30928297 5-, mRNA sequence	56793510	CX163430	103055			3q12.2	Chromosome 3, NC_000003.10 (101910850..101950501)	ATP binding///identical protein binding///nucleotide binding///signal transducer activity///transferase activity///transmembrane receptor protein tyrosine kinase activity	positive regulation of I-kappaB kinase/NF-kappaB cascade///protein amino acid phosphorylation///transmembrane receptor protein tyrosine kinase signaling pathway	cytoplasm///membrane	GO:0005524///GO:0042802///GO:0000166///GO:0004871///GO:0016740///GO:0004714	GO:0043123///GO:0006468///GO:0007169	GO:0005737///GO:0016020
11420	102975_BQ441212_GPR34	-0.52347	0.39743	-0.51133	0.3803				tyrosine 3-monooxygenase/tryptophan 5-monooxygenase activation protein, zeta polypeptide	YWHAZ	7534	Tyrosine 3-monooxygenase/tryptophan 5-monooxygenase activation protein, zeta...	YWHAZ	Hs.492407	AGENCOURT_7907964 NIH_MGC_71 Homo sapiens cDNA clone IMAGE:6176134 5-, mRNA sequence	21180288	BQ441212	102975			8q23.1	Chromosome 8, NC_000008.9 (102000090..102034745, complement)	protein domain specific binding///transcription factor binding	anti-apoptosis///signal transduction	cytoplasm///melanosome	GO:0019904///GO:0008134	GO:0006916///GO:0007165	GO:0005737///GO:0042470
11026	102513_CR615498_PSMB1	-0.47058	0.17993	-0.51084	0.24828				proteasome (prosome, macropain) subunit, beta type, 1	PSMB1	5689				full-length cDNA clone CS0DI071YK21 of Placenta Cot 25-normalized of Homo sapiens (human)	50496305	CR615498	102513			6q27	Chromosome 6, NC_000006.10 (170686134..170704312, complement)	peptidase activity///protein binding///threonine endopeptidase activity	anaphase-promoting complex-dependent proteasomal ubiquitin-dependent protein catabolic process///negative regulation of ubiquitin-protein ligase activity during mitotic cell cycle///positive regulation of ubiquitin-protein ligase activity during mitotic cell cycle///ubiquitin-dependent protein catabolic process	cytoplasm///cytosol///nucleus///proteasome core complex	GO:0008233///GO:0005515///GO:0004298	GO:0031145///GO:0051436///GO:0051437///GO:0006511	GO:0005737///GO:0005829///GO:0005634///GO:0005839
4192	94424_AK001135_SEC23IP	-0.46702	0.22843	-0.51084	0.17931				SEC23 interacting protein	SEC23IP	11196				Homo sapiens cDNA FLJ10273 fis, clone HEMBB1001137, highly similar to Homo sapiens mRNA for putative phospholipase	7022202	AK001135	94424			10q25-q26	Chromosome 10, NC_000010.9 (121642213..121691235)	metal ion binding///protein binding	Golgi organization and biogenesis///intracellular protein transport	ER-Golgi intermediate compartment///cytoplasm///cytoplasmic vesicle///endoplasmic reticulum///membrane	GO:0046872///GO:0005515	GO:0007030///GO:0006886	GO:0005793///GO:0005737///GO:0031410///GO:0005783///GO:0016020
5889	96444_BM468915_MDH1	-0.45536	0.33285	-0.51084	0.37488				malate dehydrogenase 1, NAD (soluble)	MDH1	4190	Malate dehydrogenase 1, NAD (soluble)	MDH1	Hs.526521	AGENCOURT_6481163 NIH_MGC_88 Homo sapiens cDNA clone IMAGE:5541603 5-, mRNA sequence	18517957	BM468915	96444			2p13.3	Chromosome 2, NC_000002.10 (63669626..63687832)	L-malate dehydrogenase activity///L-malate dehydrogenase activity///NAD binding///binding///malic enzyme activity///oxidoreductase activity	NAD metabolic process///cellular carbohydrate metabolic process///glycolysis///malate metabolic process///oxaloacetate metabolic process///oxidation reduction///tricarboxylic acid cycle	cytoplasm///cytosol///cytosol///soluble fraction	GO:0030060///GO:0030060///GO:0051287///GO:0005488///GO:0004470///GO:0016491	GO:0019674///GO:0044262///GO:0006096///GO:0006108///GO:0006107///GO:0055114///GO:0006099	GO:0005737///GO:0005829///GO:0005829///GO:0005625
9879	101165_CN359367_C6orf115	-0.39102	0.24116	-0.51034	0.42956				chromosome 6 open reading frame 115	C6orf115	58527	Chromosome 6 open reading frame 115	C6orf115	Hs.600861	17000599952131 GRN_PREHEP Homo sapiens cDNA 5-, mRNA sequence	47359301	CN359367	101165			6q24.1	Chromosome 6, NC_000006.10 (139391512..139406132)
3583	93754_BI826271_PEX3	-0.49354	0.24931	-0.51034	0.28079				hypothetical protein LOC153914///peroxisomal biogenesis factor 3	LOC153914///PEX3	153914///8504	Peroxisomal biogenesis factor 3	PEX3	Hs.7277	603075974F1 NIH_MGC_119 Homo sapiens cDNA clone IMAGE:5167818 5-, mRNA sequence	15937821	BI826271	93754			6q24.1///6q23-q24	Chromosome 6///Chromosome 6, NC_000006.10 (143813810..143852838)	protein binding	peroxisome organization and biogenesis///peroxisome organization and biogenesis///protein import into peroxisome membrane	integral to membrane///integral to peroxisomal membrane///integral to peroxisomal membrane///membrane///peroxisomal membrane///peroxisome	GO:0005515	GO:0007031///GO:0007031///GO:0045046	GO:0016021///GO:0005779///GO:0005779///GO:0016020///GO:0005778///GO:0005777
4868	95188_H49778_NDUFB5	-0.49099	0.26031	-0.51034	0.30197				NADH dehydrogenase (ubiquinone) 1 beta subcomplex, 5, 16kDa	NDUFB5	4711	NADH dehydrogenase (ubiquinone) 1 beta subcomplex, 5, 16kDa	NDUFB5	Hs.518424	yo24h02.r1 Soares adult brain N2b5HB55Y Homo sapiens cDNA clone IMAGE:178899 5- similar to SP:NISM_BOVIN Q02380 NADH-UBIQUINONE OXIDOREDUCTASE SGDH SUBUNIT PRECURSOR ;, mRNA sequence	989619	H49778	95188			3q26.33	Chromosome 3, NC_000003.10 (180805269..180824982)	NADH dehydrogenase (ubiquinone) activity	mitochondrial electron transport, NADH to ubiquinone///transport	membrane///mitochondrial respiratory chain complex I///mitochondrion	GO:0008137	GO:0006120///GO:0006810	GO:0016020///GO:0005747///GO:0005739
1543	91386_BM772791_ATP5J	-0.48152	0.27598	-0.51034	0.2468				ATP synthase, H+ transporting, mitochondrial F0 complex, subunit F6	ATP5J	522	ATP synthase, H+ transporting, mitochondrial F0 complex, subunit F6	ATP5J	Hs.246310	K-EST0057018 S3SNU16s1 Homo sapiens cDNA clone S3SNU16s1-22-G08 5-, mRNA sequence	19102406	BM772791	91386			21q21.1	Chromosome 21, NC_000021.7 (26018662..26029836, complement)	contributes_to ATPase activity///hydrogen ion transporting ATP synthase activity, rotational mechanism///hydrogen ion transporting ATPase activity, rotational mechanism///transporter activity	ATP synthesis coupled proton transport///ion transport///proton transport	membrane///mitochondrial proton-transporting ATP synthase complex///mitochondrion///proton-transporting ATP synthase complex, coupling factor F(o)///proton-transporting two-sector ATPase complex	contributes_to GO:0016887///GO:0046933///GO:0046961///GO:0005215	GO:0015986///GO:0006811///GO:0015992	GO:0016020///GO:0005753///GO:0005739///GO:0045263///GO:0016469
12672	104477_AF456479_	-0.46593	0.34848	-0.51034	0.29409				hypothetical LOC552889	LOC552889	552889	Hypothetical LOC552889	LOC552889	Hs.213541	Homo sapiens G protein beta1/gamma2 subunit-interacting factor 3, partial sequence	18087417	AF456479	104477			12q21	Chromosome 12, NC_000012.10 (73217818..73221499)
4894	95215_CF243190_MAPK8	-0.5111	0.37613	-0.51034	0.37931				mitogen-activated protein kinase 8	MAPK8	5599	Mitogen-activated protein kinase 8	MAPK8	Hs.138211	AGENCOURT_15115595 NIH_MGC_192 Homo sapiens cDNA clone IMAGE:30513205 5-, mRNA sequence	33446402	CF243190	95215			10q11.22	Chromosome 10, NC_000010.9 (49279693..49313189)	ATP binding///JUN kinase activity///MAP kinase activity///nucleotide binding///protein binding///protein serine/threonine kinase activity///protein serine/threonine kinase activity///transferase activity	JUN phosphorylation///activation of pro-apoptotic gene products///cell motility///negative regulation of apoptosis///protein amino acid phosphorylation///response to UV///response to stress///signal transduction	cytosol	GO:0005524///GO:0004705///GO:0004707///GO:0000166///GO:0005515///GO:0004674///GO:0004674///GO:0016740	GO:0007258///GO:0008633///GO:0006928///GO:0043066///GO:0006468///GO:0009411///GO:0006950///GO:0007165	GO:0005829
3040	93125_BC050735_PMF1	-0.47116	0.28385	-0.50985	0.25567				polyamine-modulated factor 1	PMF1	11243				Homo sapiens polyamine-modulated factor 1, mRNA (cDNA clone IMAGE:6067207), partial cds	30048192	BC050735	93125			1q12	Chromosome 1, NC_000001.9 (154449408..154476457)	protein binding///transcription coactivator activity	cell cycle///cell division///chromosome segregation///mitosis///regulation of transcription, DNA-dependent///transcription///transcription from RNA polymerase II promoter	MIS12/MIND type complex///nucleus///transcription factor complex	GO:0005515///GO:0003713	GO:0007049///GO:0051301///GO:0007059///GO:0007067///GO:0006355///GO:0006350///GO:0006366	GO:0000444///GO:0005634///GO:0005667
11515	103080_CX871364_CS	-0.46702	0.322	-0.50985	0.33892				citrate synthase	CS	1431	Citrate synthase	CS	Hs.430606	HESC4_56_C08.g1_A037 NIH_MGC_262 Homo sapiens cDNA clone IMAGE:7485714 5-, mRNA sequence	58554538	CX871364	103080			12q13.2-q13.3	Chromosome 12, NC_000012.10 (54951750..54980442, complement)	citrate (Si)-synthase activity///citrate (Si)-synthase activity///transferase activity///transferase activity, transferring acyl groups, acyl groups converted into alkyl on transfer	cellular carbohydrate metabolic process///tricarboxylic acid cycle	mitochondrial matrix///mitochondrial matrix///mitochondrion	GO:0004108///GO:0004108///GO:0016740///GO:0046912	GO:0044262///GO:0006099	GO:0005759///GO:0005759///GO:0005739
2321	92258_AL596914_ALS2CR3	-0.2992	0.05985	-0.50936	0.20837				trafficking protein, kinesin binding 2	TRAK2	66008	Trafficking protein, kinesin binding 2	TRAK2	Hs.152774	DKFZp313F0510_r1 313 (synonym: hlcc2) Homo sapiens cDNA clone DKFZp313F0510 5-, mRNA sequence	15154610	AL596914	92258			2q33	Chromosome 2, NC_000002.10 (201950175..202024499, complement)	GABA receptor binding		cytoplasm///plasma membrane	GO:0050811		GO:0005737///GO:0005886
1673	91521	-0.4153	0.08981	-0.50936	0.18966													91521		Failed Sequencing
3412	93582_BQ440471_SLC25A6	-0.42517	0.11512	-0.50936	0.23645				solute carrier family 25 (mitochondrial carrier; adenine nucleotide translocator), member 6	SLC25A6	293	Solute carrier family 25 (mitochondrial carrier; adenine nucleotide transloc...	SLC25A6	Hs.350927	AGENCOURT_7826576 NIH_MGC_67 Homo sapiens cDNA clone IMAGE:6152604 5-, mRNA sequence	21179547	BQ440471	93582			Xp22.32 and Yp11.3	Chromosome X, NC_000023.9 (1465045..1470998, complement)///Chromosome Y, NC_000024.8 (1465046..1470999, complement)	ATP:ADP antiporter activity///protein binding///transporter activity	apoptosis///mitochondrial transport///transport	integral to membrane///membrane///mitochondrial inner membrane presequence translocase complex///mitochondrion	GO:0005471///GO:0005515///GO:0005215	GO:0006915///GO:0006839///GO:0006810	GO:0016021///GO:0016020///GO:0005744///GO:0005739
4571	94850_CR623635_UBE2D2	-0.42345	0.22265	-0.50887	0.26552				ubiquitin-conjugating enzyme E2D 2 (UBC4/5 homolog, yeast)	UBE2D2	7322				full-length cDNA clone CS0DF013YF13 of Fetal brain of Homo sapiens (human)	50504442	CR623635	94850			5q31.2	Chromosome 5, NC_000005.8 (138920935..138988203)	ligase activity///protein binding///small conjugating protein ligase activity///ubiquitin-protein ligase activity	regulation of protein metabolic process///ubiquitin cycle///ubiquitin-dependent protein catabolic process		GO:0016874///GO:0005515///GO:0019787///GO:0004842	GO:0051246///GO:0006512///GO:0006511
1410	91245_BQ898571_CAPZA2	-0.502	0.28264	-0.50887	0.2399				capping protein (actin filament) muscle Z-line, alpha 2	CAPZA2	830	Capping protein (actin filament) muscle Z-line, alpha 2	CAPZA2	Hs.446123	AGENCOURT_8229042 Lupski_dorsal_root_ganglion Homo sapiens cDNA clone IMAGE:6182177 5-, mRNA sequence	22290585	BQ898571	91245			7q31.2-q31.3	Chromosome 7, NC_000007.12 (116289799..116346549)	actin binding///protein binding	actin cytoskeleton organization and biogenesis///barbed-end actin filament capping///cell motility///protein complex assembly	F-actin capping protein complex	GO:0003779///GO:0005515	GO:0030036///GO:0051016///GO:0006928///GO:0006461	GO:0008290
11805	103418_AB209703_DLD	-0.46398	0.29635	-0.50887	0.33547				dihydrolipoamide dehydrogenase	DLD	1738				Homo sapiens mRNA for Dihydrolipoamide dehydrogenase, variant protein	62088985	AB209703	103418			7q31-q32	Chromosome 7, NC_000007.12 (107318822..107348879)	FAD binding///dihydrolipoyl dehydrogenase activity	cell redox homeostasis///oxidation reduction	cytoplasm///mitochondrial matrix///mitochondrial matrix///mitochondrion	GO:0050660///GO:0004148	GO:0045454///GO:0055114	GO:0005737///GO:0005759///GO:0005759///GO:0005739
10782	102256_AI581388_G3BP2	-0.45648	0.3152	-0.50887	0.33498				GTPase activating protein (SH3 domain) binding protein 2	G3BP2	9908	GTPase activating protein (SH3 domain) binding protein 2	G3BP2	Hs.303676	to71c07.x1 NCI_CGAP_Gas4 Homo sapiens cDNA clone IMAGE:2183724 3-, mRNA sequence	4565764	AI581388	102256			4q21.1	Chromosome 4, NC_000004.10 (76786990..76817629, complement)	RNA binding///nucleotide binding///protein binding///receptor signaling complex scaffold activity	Ras protein signal transduction///cytoplasmic sequestering of NF-kappaB///mRNA transport///transport	cytoplasm///intracellular	GO:0003723///GO:0000166///GO:0005515///GO:0030159	GO:0007265///GO:0007253///GO:0051028///GO:0006810	GO:0005737///GO:0005622
8633	99660_BU158565_PXMP3	-0.5221	0.34528	-0.50887	0.32069				peroxisomal membrane protein 3, 35kDa (Zellweger syndrome)	PXMP3	5828	Peroxisomal membrane protein 3, 35kDa (Zellweger syndrome)	PXMP3	Hs.437966	AGENCOURT_7938764 NIH_MGC_92 Homo sapiens cDNA clone IMAGE:6012256 5-, mRNA sequence	22672475	BU158565	99660			8q21.1	Chromosome 8, NC_000008.9 (78055049..78075079, complement)	metal ion binding///protein binding///zinc ion binding	nervous system development///neuron migration///peroxisome organization and biogenesis	integral to membrane///integral to peroxisomal membrane///membrane///peroxisomal membrane///peroxisome	GO:0046872///GO:0005515///GO:0008270	GO:0007399///GO:0001764///GO:0007031	GO:0016021///GO:0005779///GO:0016020///GO:0005778///GO:0005777
2347	92286_AL833718_FLJ12806	-0.478	0.49666	-0.50837	0.51576				axin interactor, dorsalization associated	AIDA	64853				Homo sapiens mRNA; cDNA DKFZp666C185 (from clone DKFZp666C185)	21734367	AL833718	92286			1q41	Chromosome 1, NC_000001.9 (220907978..220952487, complement)
7352	98164_AF131761_PCDHB10	-0.46248	0.12589	-0.50788	0.20936				protocadherin beta 10	PCDHB10	56126				Homo sapiens clone 25205 mRNA sequence, complete cds	4406582	AF131761	98164			5q31	Chromosome 5, NC_000005.8 (140552136..140555397)	calcium ion binding///protein binding	calcium-dependent cell-cell adhesion///cell adhesion///homophilic cell adhesion///synaptic transmission///synaptogenesis	integral to membrane///plasma membrane	GO:0005509///GO:0005515	GO:0016339///GO:0007155///GO:0007156///GO:0007268///GO:0007416	GO:0016021///GO:0005886
12509	104302_DR762559_NLGN3	-0.44833	0.17107	-0.50788	0.19803				neuroligin 3	NLGN3	54413	Neuroligin 3	NLGN3	Hs.438877	HESC4_141_G09.g1_A037 NIH_MGC_262 Homo sapiens cDNA clone IMAGE:7972507 5-, mRNA sequence	71055259	DR762559	104302			Xq13.1	Chromosome X, NC_000023.9 (70281436..70307776)	neurexin binding	cell adhesion	cellular_component///integral to membrane///membrane	GO:0042043	GO:0007155	GO:0005575///GO:0016021///GO:0016020
12289	103988_BU188247_DAZAP2	-0.46341	0.20104	-0.50739	0.16995				DAZ associated protein 2	DAZAP2	9802	DAZ associated protein 2	DAZAP2	Hs.369761	AGENCOURT_7932437 NIH_MGC_72 Homo sapiens cDNA clone IMAGE:6157037 5-, mRNA sequence	22702231	BU188247	103988			12q12	Chromosome 12, NC_000012.10 (49918893..49923834)	protein binding			GO:0005515
10405	101819_N29132_CHUK	-0.43043	0.21563	-0.50739	0.23695				conserved helix-loop-helix ubiquitous kinase	CHUK	1147	Conserved helix-loop-helix ubiquitous kinase	CHUK	Hs.198998	yx47f03.r1 Soares melanocyte 2NbHM Homo sapiens cDNA clone IMAGE:264893 5-, mRNA sequence	1147368	N29132	101819			10q24-q25	Chromosome 10, NC_000010.9 (101938114..101979334, complement)	ATP binding///IkappaB kinase activity///identical protein binding///nucleotide binding///transferase activity	I-kappaB phosphorylation///anatomical structure morphogenesis///immune response	cytoplasm///cytosol///nucleus	GO:0005524///GO:0008384///GO:0042802///GO:0000166///GO:0016740	GO:0007252///GO:0009653///GO:0006955	GO:0005737///GO:0005829///GO:0005634
11464	103026_BC036520_KIAA0251	-0.4777	0.23562	-0.50739	0.22069				pyridoxal-dependent decarboxylase domain containing 1	PDXDC1	23042				Homo sapiens pyridoxal-dependent decarboxylase domain containing 1, mRNA (cDNA clone MGC:33287 IMAGE:5270048), complete cds	45708772	BC036520	103026			16p13.11	Chromosome 16, NC_000016.8 (14976487..15039690)	carboxy-lyase activity///lyase activity///protein binding///pyridoxal phosphate binding	carboxylic acid metabolic process		GO:0016831///GO:0016829///GO:0005515///GO:0030170	GO:0019752
5548	96000_BC008317_SLC39A6	-0.3867	0.27281	-0.50739	0.36355				solute carrier family 39 (zinc transporter), member 6	SLC39A6	25800				Homo sapiens solute carrier family 39 (zinc transporter), member 6, mRNA (cDNA clone IMAGE:3343159), partial cds	34782897	BC008317	96000			18q12.2	Chromosome 18, NC_000018.8 (31942492..31963355, complement)	metal ion transmembrane transporter activity///zinc ion binding	ion transport///metal ion transport///zinc ion transport	endoplasmic reticulum///integral to membrane///plasma membrane	GO:0046873///GO:0008270	GO:0006811///GO:0030001///GO:0006829	GO:0005783///GO:0016021///GO:0005886
4653	94943_CA444718_GABARAPL2	-0.42866	0.27841	-0.50739	0.30345				GABA(A) receptor-associated protein-like 2	GABARAPL2	11345	GABA(A) receptor-associated protein-like 2	GABARAPL2	Hs.461379	UI-H-DH1-awv-l-03-0-UI.s1 NCI_CGAP_DH1 Homo sapiens cDNA clone UI-H-DH1-awv-l-03-0-UI 3-, mRNA sequence	24809138	CA444718	94943			16q22.3-q24.1	Chromosome 16, NC_000016.8 (74157750..74169280)	ATP binding///GABA receptor binding///actin binding///beta-tubulin binding///protein binding///protein binding	protein transport	Golgi apparatus///Golgi membrane///cytoskeleton///intracellular	GO:0005524///GO:0050811///GO:0003779///GO:0048487///GO:0005515///GO:0005515	GO:0015031	GO:0005794///GO:0000139///GO:0005856///GO:0005622
4197	94431_BU521199_LSM1	-0.50286	0.29681	-0.50739	0.30099				LSM1 homolog, U6 small nuclear RNA associated (S. cerevisiae)	LSM1	27257	LSM1 homolog, U6 small nuclear RNA associated (S. cerevisiae)	LSM1	Hs.425311	AGENCOURT_10167678 NIH_MGC_71 Homo sapiens cDNA clone IMAGE:6527032 5-, mRNA sequence	22828725	BU521199	94431			8p11.2	Chromosome 8, NC_000008.9 (38140014..38153183, complement)	RNA binding///RNA splicing factor activity, transesterification mechanism///protein binding	RNA splicing///mRNA processing	nucleus///ribonucleoprotein complex	GO:0003723///GO:0031202///GO:0005515	GO:0008380///GO:0006397	GO:0005634///GO:0030529
5189	95561_BC012169_ATP6V1A	-0.53771	0.39731	-0.50739	0.41034				ATPase, H+ transporting, lysosomal 70kDa, V1 subunit A	ATP6V1A	523				Homo sapiens ATPase, H+ transporting, lysosomal 70kDa, V1 subunit A, mRNA (cDNA clone IMAGE:4640816), with apparent retained intron	15082517	BC012169	95561			3q13.2-q13.31	Chromosome 3, NC_000003.10 (114948598..115013593)	ATP binding///hydrogen ion transporting ATP synthase activity, rotational mechanism///hydrogen ion transporting ATPase activity, rotational mechanism///hydrolase activity///metal ion binding///nucleotide binding	ATP biosynthetic process///ion transport///proton transport	integral to plasma membrane///mitochondrion///proton-transporting two-sector ATPase complex	GO:0005524///GO:0046933///GO:0046961///GO:0016787///GO:0046872///GO:0000166	GO:0006754///GO:0006811///GO:0015992	GO:0005887///GO:0005739///GO:0016469
2699	92716_NM_000800_FGF1	-0.49048	0.4288	-0.50739	0.4798				fibroblast growth factor 1 (acidic)	FGF1	2246				Homo sapiens fibroblast growth factor 1 (acidic) (FGF1), transcript variant 1, mRNA	15055546	NM_000800	92716			5q31	Chromosome 5, NC_000005.8 (141953306..142045812, complement)	growth factor activity///growth factor activity///heparin binding///protein binding	anatomical structure morphogenesis///angiogenesis///cell differentiation///cell proliferation///fibroblast growth factor receptor signaling pathway///multicellular organismal development///signal transduction	extracellular region	GO:0008083///GO:0008083///GO:0008201///GO:0005515	GO:0009653///GO:0001525///GO:0030154///GO:0008283///GO:0008543///GO:0007275///GO:0007165	GO:0005576
7384	98198_AL833718_FLJ12806	-0.49425	0.4982	-0.50739	0.4798				axin interactor, dorsalization associated	AIDA	64853				Homo sapiens mRNA; cDNA DKFZp666C185 (from clone DKFZp666C185)	21734367	AL833718	98198			1q41	Chromosome 1, NC_000001.9 (220907978..220952487, complement)
5840	96314_CR594272_UFD1L	-0.32239	0.15581	-0.5069	0.267				ubiquitin fusion degradation 1 like (yeast)	UFD1L	7353				full-length cDNA clone CS0DM006YC15 of Fetal liver of Homo sapiens (human)	50475079	CR594272	96314			22q11.21	Chromosome 22, NC_000022.9 (17817701..17846726, complement)	protein binding///ubiquitin-specific protease activity	skeletal development///ubiquitin cycle///ubiquitin-dependent protein catabolic process		GO:0005515///GO:0004843	GO:0001501///GO:0006512///GO:0006511
759	90489_AI049876_MAZ	-0.44483	0.4457	-0.5069	0.56847				MYC-associated zinc finger protein (purine-binding transcription factor)	MAZ	4150	MYC-associated zinc finger protein (purine-binding transcription factor)	MAZ	Hs.23650	an21h10.x1 Gessler Wilms tumor Homo sapiens cDNA clone IMAGE:1699363 3- similar to gb:M94046 Human zinc finger protein (HUMAN);contains PTR5.t3 MER22 repetitive element ;, mRNA sequence	3298993	AI049876	90489			16p11.2	Chromosome 16, NC_000016.8 (29725356..29730005)	DNA binding///RNA binding///metal ion binding///nucleic acid binding///zinc ion binding	regulation of transcription, DNA-dependent///termination of RNA polymerase II transcription///transcription///transcription initiation from RNA polymerase II promoter	intracellular///nucleus	GO:0003677///GO:0003723///GO:0046872///GO:0003676///GO:0008270	GO:0006355///GO:0006369///GO:0006350///GO:0006367	GO:0005622///GO:0005634
2602	92619_CX788386_SUHW4	-0.5006	0.2817	-0.5064	0.25271				zinc finger protein 280D	ZNF280D	54816	Zinc finger protein 280D	ZNF280D	Hs.511477	HESC3_97_D12.g1_A036 NIH_MGC_260 Homo sapiens cDNA clone IMAGE:7484977 5-, mRNA sequence	58305176	CX788386	92619			15q21.3	Chromosome 15, NC_000015.8 (54709666..54813079, complement)	DNA binding///metal ion binding///zinc ion binding	regulation of transcription, DNA-dependent///transcription	intracellular///nucleus	GO:0003677///GO:0046872///GO:0008270	GO:0006355///GO:0006350	GO:0005622///GO:0005634
12835	104707_BU156461_SNRPD1	-0.48991	0.31717	-0.5064	0.27488				small nuclear ribonucleoprotein D1 polypeptide 16kDa	SNRPD1	6632	Small nuclear ribonucleoprotein D1 polypeptide 16kDa	SNRPD1	Hs.464734	AGENCOURT_7966709 NIH_MGC_67 Homo sapiens cDNA clone IMAGE:6170292 5-, mRNA sequence	22669993	BU156461	104707			18q11.2	Chromosome 18, NC_000018.8 (17446258..17464206)	RNA binding///protein binding	RNA splicing///spliceosomal snRNP biogenesis///spliceosome assembly	cytoplasm///cytosol///nucleoplasm///nucleus///small nuclear ribonucleoprotein complex///spliceosome	GO:0003723///GO:0005515	GO:0008380///GO:0000387///GO:0000245	GO:0005737///GO:0005829///GO:0005654///GO:0005634///GO:0030532///GO:0005681
751	90480_CX786760_MRPL15	-0.51083	0.3478	-0.5064	0.40296				mitochondrial ribosomal protein L15	MRPL15	29088	Mitochondrial ribosomal protein L15	MRPL15	Hs.18349	HESC3_64_E01.g1_A036 NIH_MGC_260 Homo sapiens cDNA clone IMAGE:7481572 5-, mRNA sequence	58303550	CX786760	90480			8q11.2-q13	Chromosome 8, NC_000008.9 (55210334..55223014)	structural constituent of ribosome	translation	intracellular///large ribosomal subunit///mitochondrion///ribosome	GO:0003735	GO:0006412	GO:0005622///GO:0015934///GO:0005739///GO:0005840
12891	104763_CA429061_PRKRA	-0.5158	0.38588	-0.5064	0.35074				protein kinase, interferon-inducible double stranded RNA dependent activator	PRKRA	8575	Protein kinase, interferon-inducible double stranded RNA dependent activator	PRKRA	Hs.632540	UI-H-FH1-bfh-n-01-0-UI.s1 NCI_CGAP_FH1 Homo sapiens cDNA clone UI-H-FH1-bfh-n-01-0-UI 3-, mRNA sequence	24791787	CA429061	104763			2q31.2	Chromosome 2, NC_000002.10 (179004395..179024110, complement)	double-stranded RNA binding///enzyme activator activity///protein binding	immune response///induction of apoptosis///middle ear morphogenesis///negative regulation of cell proliferation///outer ear morphogenesis///protein amino acid phosphorylation///response to stress///response to virus///skeletal morphogenesis	cytoplasm///intracellular	GO:0003725///GO:0008047///GO:0005515	GO:0006955///GO:0006917///GO:0042474///GO:0008285///GO:0042473///GO:0006468///GO:0006950///GO:0009615///GO:0048705	GO:0005737///GO:0005622
9364	100542_AF054182_PMPCB	-0.4245	0.31252	-0.50591	0.21133				peptidase (mitochondrial processing) beta	PMPCB	9512				Homo sapiens mitochondrial processing peptidase beta-subunit mRNA, complete cds	3342005	AF054182	100542			7q22.1	Chromosome 7, NC_000007.12 (102725109..102742369)	metal ion binding///mitochondrial processing peptidase activity///zinc ion binding	proteolysis	mitochondrial inner membrane///mitochondrial matrix///mitochondrion	GO:0046872///GO:0004240///GO:0008270	GO:0006508	GO:0005743///GO:0005759///GO:0005739
11652	103258_BQ018494_PVRL2	-0.50228	0.31711	-0.50591	0.27192				poliovirus receptor-related 2 (herpesvirus entry mediator B)	PVRL2	5819	Poliovirus receptor-related 2 (herpesvirus entry mediator B)	PVRL2	Hs.655455	UI-H-DH1-axj-n-22-0-UI.s1 NCI_CGAP_DH1 Homo sapiens cDNA clone IMAGE:5829717 3-, mRNA sequence	19753771	BQ018494	103258			19q13.2	Chromosome 19, NC_000019.8 (50041233..50084325)	coreceptor activity///protein binding///protein homodimerization activity	cell adhesion///homophilic cell adhesion	integral to membrane///plasma membrane	GO:0015026///GO:0005515///GO:0042803	GO:0007155///GO:0007156	GO:0016021///GO:0005886
6297	96935_AI753883_STAT1	-0.48638	0.25904	-0.50542	0.24286				signal transducer and activator of transcription 1, 91kDa	STAT1	6772	Signal transducer and activator of transcription 1, 91kDa	STAT1	Hs.708051	cr15e05.x1 Human bone marrow stromal cells Homo sapiens cDNA clone HBMSC_cr15e05 3-, mRNA sequence	5132070	AI753883	96935			2q32.2	Chromosome 2, NC_000002.10 (191542121..191587181, complement)	calcium ion binding///hematopoietin/interferon-class (D200-domain) cytokine receptor signal transducer activity///protein binding///signal transducer activity///transcription factor activity///transcription factor activity	I-kappaB kinase/NF-kappaB cascade///caspase activation///regulation of transcription, DNA-dependent///response to virus///signal transduction///signal transduction///transcription from RNA polymerase II promoter///tyrosine phosphorylation of STAT protein	cytoplasm///nucleus///nucleus	GO:0005509///GO:0005062///GO:0005515///GO:0004871///GO:0003700///GO:0003700	GO:0007249///GO:0006919///GO:0006355///GO:0009615///GO:0007165///GO:0007165///GO:0006366///GO:0007260	GO:0005737///GO:0005634///GO:0005634
81	89747_BC016769_TXNDC	-0.43387	0.2724	-0.50542	0.34532				thioredoxin domain containing 1	TXNDC1	81542				Homo sapiens thioredoxin domain containing 1, mRNA (cDNA clone IMAGE:4102410), with apparent retained intron	16876994	BC016769	89747			14q22.1	Chromosome 14, NC_000014.7 (50776636..50794123)	arsenate reductase (thioredoxin) activity	DNA replication///ER to Golgi vesicle-mediated transport///anti-apoptosis///cell proliferation///cell redox homeostasis///leukocyte activation///positive regulation of growth///positive regulation of transcription, DNA-dependent///response to stress///signal transduction///transport	endoplasmic reticulum///endoplasmic reticulum membrane///integral to membrane///membrane///membrane fraction	GO:0030612	GO:0006260///GO:0006888///GO:0006916///GO:0008283///GO:0045454///GO:0045321///GO:0045927///GO:0045893///GO:0006950///GO:0007165///GO:0006810	GO:0005783///GO:0005789///GO:0016021///GO:0016020///GO:0005624
391	90067_AI912910_LOC203547	-0.50825	0.35481	-0.50542	0.34335				hypothetical protein LOC203547	LOC203547	203547	Hypothetical protein LOC203547	LOC203547	Hs.58633	tz87g07.x1 NCI_CGAP_Kid11 Homo sapiens cDNA clone IMAGE:2295612 3-, mRNA sequence	5632765	AI912910	90067			Xq28	Chromosome X, NC_000023.9 (150316363..150328494)			integral to membrane///lysosome///membrane			GO:0016021///GO:0005764///GO:0016020
12899	104771_BX402450_TSG101	-0.47824	0.14392	-0.50493	0.13842				tumor susceptibility gene 101	TSG101	7251	Tumor susceptibility gene 101	TSG101	Hs.523512	BX402450 Homo sapiens PLACENTA COT 25-NORMALIZED Homo sapiens cDNA clone CS0DI035YB21 5-PRIME, mRNA sequence	46873917	BX402450	104771			11p15	Chromosome 11, NC_000011.8 (18458434..18505065, complement)	DNA binding///protein binding///small conjugating protein ligase activity///transcription corepressor activity///ubiquitin binding	protein transport///regulation of cell growth///regulation of protein metabolic process///ubiquitin cycle///ubiquitin-dependent protein catabolic process via the multivesicular body pathway	cytoplasm///membrane///multivesicular body///nucleus	GO:0003677///GO:0005515///GO:0019787///GO:0003714///GO:0043130	GO:0015031///GO:0001558///GO:0051246///GO:0006512///GO:0043162	GO:0005737///GO:0016020///GO:0005771///GO:0005634
9671	100938_BU859031_FRAS1	-0.44881	0.19894	-0.50493	0.22611							Transcribed locus, strongly similar to NP_001018079.1 SERPINE1 mRNA binding ...		Hs.648590	AGENCOURT_10422908 NIH_MGC_109 Homo sapiens cDNA clone IMAGE:6649844 5-, mRNA sequence	24044023	BU859031	100938
2271	92205_CR618704_SCP2	-0.43555	0.20579	-0.50493	0.2197				sterol carrier protein 2	SCP2	6342				full-length cDNA clone CS0DI010YI02 of Placenta Cot 25-normalized of Homo sapiens (human)	50499511	CR618704	92205			1p32	Chromosome 1, NC_000001.9 (53165536..53289870)	lipid binding///oxidoreductase activity///propanoyl-CoA C-acyltransferase activity///protein binding///sterol carrier activity///sterol carrier activity///transferase activity	lipid transport///metabolic process///steroid biosynthetic process	cytoplasm///mitochondrion///peroxisome	GO:0008289///GO:0016491///GO:0033814///GO:0005515///GO:0005498///GO:0005498///GO:0016740	GO:0006869///GO:0008152///GO:0006694	GO:0005737///GO:0005739///GO:0005777
9920	101282_CB050107_MRPL19	-0.50027	0.20774	-0.50493	0.17241				mitochondrial ribosomal protein L19///chromosome 2 open reading frame 3	MRPL19///C2orf3	9801///6936	Mitochondrial ribosomal protein L19	MRPL19	Hs.44024	NISC_gj15b03.x1 NCI_CGAP_Pr28 Homo sapiens cDNA clone IMAGE:3271636 3-, mRNA sequence	27788394	CB050107	101282			2q11.1-q11.2///2p11.2-p11.1	Chromosome 2, NC_000002.10 (75727417..75742842)///Chromosome 2, NC_000002.10 (75742802..75791830, complement)	structural constituent of ribosome///transcription factor activity	translation///regulation of transcription, DNA-dependent	intracellular///mitochondrion///nuclear membrane///nucleus///ribosome///nucleus	GO:0003735///GO:0003700	GO:0006412///GO:0006355	GO:0005622///GO:0005739///GO:0031965///GO:0005634///GO:0005840///GO:0005634
1518	91359_CR985826_ARL2	-0.39574	0.25117	-0.50493	0.37586				sorting nexin 15///ADP-ribosylation factor-like 2	SNX15///ARL2	29907///402	ADP-ribosylation factor-like 2	ARL2	Hs.502836	CR985826 RZPD no.9016 Homo sapiens cDNA clone RZPDp9016L0420 5-, mRNA sequence	68279711	CR985826	91359			11q12///11q13	Chromosome 11, NC_000011.8 (64551486..64564620)///Chromosome 11, NC_000011.8 (64538162..64546232)	phosphoinositide binding///protein binding///protein transporter activity///GTP binding///GTPase inhibitor activity///nucleotide binding///protein binding	cell communication///intracellular protein transport///small GTPase mediated signal transduction///tubulin folding	cytosol///membrane///intracellular	GO:0035091///GO:0005515///GO:0008565///GO:0005525///GO:0005095///GO:0000166///GO:0005515	GO:0007154///GO:0006886///GO:0007264///GO:0007021	GO:0005829///GO:0016020///GO:0005622
6740	97495_NM_152295_TARS	-0.5211	0.33515	-0.50493	0.333				threonyl-tRNA synthetase	TARS	6897				Homo sapiens threonyl-tRNA synthetase (TARS), mRNA	38202254	NM_152295	97495			5p13.2	Chromosome 5, NC_000005.8 (33476655..33503953)	ATP binding///ligase activity///nucleotide binding///protein binding///protein homodimerization activity///threonine-tRNA ligase activity	threonyl-tRNA aminoacylation	cytoplasm	GO:0005524///GO:0016874///GO:0000166///GO:0005515///GO:0042803///GO:0004829	GO:0006435	GO:0005737
1374	91209_BU944314_TMSB10	-0.46585	0.47413	-0.50493	0.55468				thymosin beta 10	TMSB10	9168	Thymosin beta 10	TMSB10	Hs.446574	AGENCOURT_10545429 NIH_MGC_107 Homo sapiens cDNA clone IMAGE:6728569 5-, mRNA sequence	24133133	BU944314	91209			2p11.2	Chromosome 2, NC_000002.10 (84986274..84987310)	actin binding	actin cytoskeleton organization and biogenesis///cytoskeleton organization and biogenesis///sequestering of actin monomers	cytoplasm///cytoskeleton	GO:0003779	GO:0030036///GO:0007010///GO:0042989	GO:0005737///GO:0005856
785	90517_CR992539_NME1	-0.52394	0.21551	-0.50443	0.23793				NME1-NME2///non-metastatic cells 2, protein (NM23B) expressed in///non-metastatic cells 1, protein (NM23A) expressed in	NME1-NME2///NME2///NME1	654364///4831///4830	Non-metastatic cells 1, protein (NM23A) expressed in	NME1	Hs.463456	CR992539 RZPD no.9017 Homo sapiens cDNA clone RZPDp9017H0113 5-, mRNA sequence	68286424	CR992539	90517			17q21.3///17q21.3///17q21.3	Chromosome 17, NC_000017.9 (46585919..46604104)///Chromosome 17, NC_000017.9 (46597890..46604104)///Chromosome 17, NC_000017.9 (46585919..46594449)	ATP binding///kinase activity///magnesium ion binding///nucleoside diphosphate kinase activity///nucleotide binding///transferase activity///ATP binding///ATP binding///kinase activity///magnesium ion binding///nucleoside diphosphate kinase activity///nucleoside diphosphate kinase activity///nucleotide binding///protein binding///transcription factor activity///transferase activity///ATP binding/…	CTP biosynthetic process///GTP biosynthetic process///UTP biosynthetic process///nucleotide metabolic process///CTP biosynthetic process///GTP biosynthetic process///UTP biosynthetic process///cell adhesion///negative regulation of apoptosis///negative regulation of cell cycle///negative regulation of cell proliferation///nucleoside triphosphate biosynthetic process///nucleotide metabolic process…	cytoplasm///lamellipodium///nucleus///ruffle///cytoplasm///nucleus	GO:0005524///GO:0016301///GO:0000287///GO:0004550///GO:0000166///GO:0016740///GO:0005524///GO:0005524///GO:0016301///GO:0000287///GO:0004550///GO:0004550///GO:0000166///GO:0005515///GO:0003700///GO:0016740///GO:0005524///GO:0005524///GO:0003677///GO:0005525///GO:0004536///GO:0016301///GO:0000287///GO:0000287///GO:0004550///GO:0004550///GO:0000166///GO:0005515///GO:0016740	GO:0006241///GO:0006183///GO:0006228///GO:0009117///GO:0006241///GO:0006183///GO:0006228///GO:0007155///GO:0043066///GO:0045786///GO:0008285///GO:0009142///GO:0009117///GO:0050679///GO:0045618///GO:0045682///GO:0006355///GO:0006350///GO:0006241///GO:0006183///GO:0006228///GO:0045786///GO:0008285///GO:0009117///GO:0043388///GO:0050679///GO:0042981	GO:0005737///GO:0030027///GO:0005634///GO:0001726///GO:0005737///GO:0005634
10899	102375_BU506882_OAZ2	-0.48227	0.27099	-0.50443	0.20443				ornithine decarboxylase antizyme 2	OAZ2	4947	Ornithine decarboxylase antizyme 2	OAZ2	Hs.74563	AGENCOURT_10094852 NIH_MGC_71 Homo sapiens cDNA clone IMAGE:6500743 5-, mRNA sequence	22813115	BU506882	102375			15q22.31	Chromosome 15, NC_000015.8 (62766829..62782507, complement)	ornithine decarboxylase inhibitor activity///protein binding	polyamine metabolic process		GO:0008073///GO:0005515	GO:0006595
11536	103102_CR620181_EIF2AK1	-0.50667	0.37599	-0.50443	0.32709				eukaryotic translation initiation factor 2-alpha kinase 1	EIF2AK1	27102				full-length cDNA clone CS0DJ009YL12 of T cells (Jurkat cell line) Cot 10-normalized of Homo sapiens (human)	50500988	CR620181	103102			7p22	Chromosome 7, NC_000007.12 (6029988..6065302, complement)	ATP binding///eukaryotic translation initiation factor 2alpha kinase activity///heme binding///nucleotide binding///protein homodimerization activity///protein kinase activity///transferase activity	negative regulation of cell proliferation///negative regulation of hemoglobin biosynthetic process///negative regulation of translation///negative regulation of translational initiation by iron///protein amino acid autophosphorylation///protein amino acid phosphorylation///response to external stimulus///response to stress	cytoplasm	GO:0005524///GO:0004694///GO:0020037///GO:0000166///GO:0042803///GO:0004672///GO:0016740	GO:0008285///GO:0046986///GO:0017148///GO:0045993///GO:0046777///GO:0006468///GO:0009605///GO:0006950	GO:0005737
4633	94919_CA444718_GABARAPL2	-0.42552	0.28034	-0.50394	0.31182				GABA(A) receptor-associated protein-like 2	GABARAPL2	11345	GABA(A) receptor-associated protein-like 2	GABARAPL2	Hs.461379	UI-H-DH1-awv-l-03-0-UI.s1 NCI_CGAP_DH1 Homo sapiens cDNA clone UI-H-DH1-awv-l-03-0-UI 3-, mRNA sequence	24809138	CA444718	94919			16q22.3-q24.1	Chromosome 16, NC_000016.8 (74157750..74169280)	ATP binding///GABA receptor binding///actin binding///beta-tubulin binding///protein binding///protein binding	protein transport	Golgi apparatus///Golgi membrane///cytoskeleton///intracellular	GO:0005524///GO:0050811///GO:0003779///GO:0048487///GO:0005515///GO:0005515	GO:0015031	GO:0005794///GO:0000139///GO:0005856///GO:0005622
6725	97479_BM841604_ATAD2	-0.37759	0.35774	-0.50394	0.43054				ATPase family, AAA domain containing 2	ATAD2	29028	ATPase family, AAA domain containing 2	ATAD2	Hs.370834	K-EST0118870 S12SNU216 Homo sapiens cDNA clone S12SNU216-53-D07 5-, mRNA sequence	19198013	BM841604	97479			8q24.13	Chromosome 8, NC_000008.9 (124401922..124477868, complement)	ATP binding///nucleoside-triphosphatase activity///nucleotide binding			GO:0005524///GO:0017111///GO:0000166
7407	98224_CX786760_MRPL15	-0.51378	0.33945	-0.50345	0.42709				mitochondrial ribosomal protein L15	MRPL15	29088	Mitochondrial ribosomal protein L15	MRPL15	Hs.18349	HESC3_64_E01.g1_A036 NIH_MGC_260 Homo sapiens cDNA clone IMAGE:7481572 5-, mRNA sequence	58303550	CX786760	98224			8q11.2-q13	Chromosome 8, NC_000008.9 (55210334..55223014)	structural constituent of ribosome	translation	intracellular///large ribosomal subunit///mitochondrion///ribosome	GO:0003735	GO:0006412	GO:0005622///GO:0015934///GO:0005739///GO:0005840
6226	96799	-0.48615	0.37897	-0.50345	0.40443													96799		Failed Sequencing
10037	101400_AF530063_PFAAP5	-0.48742	0.39293	-0.50345	0.48571				NEDD4 binding protein 2-like 2	N4BP2L2	10443				Homo sapiens phosphonoformate immuno-associated protein 5 (PFAAP5) mRNA, complete cds	33329092	AF530063	101400			13q13.1	Chromosome 13, NC_000013.9 (31904930..32010936, complement)	molecular_function	biological_process	cellular_component	GO:0003674	GO:0008150	GO:0005575
10544	101966_BQ213683_SLC25A6	-0.43866	0.1086	-0.50296	0.18571				solute carrier family 25 (mitochondrial carrier; adenine nucleotide translocator), member 6	SLC25A6	293	Solute carrier family 25 (mitochondrial carrier; adenine nucleotide transloc...	SLC25A6	Hs.350927	AGENCOURT_7576751 NIH_MGC_68 Homo sapiens cDNA clone IMAGE:6058952 5-, mRNA sequence	20395083	BQ213683	101966			Xp22.32 and Yp11.3	Chromosome X, NC_000023.9 (1465045..1470998, complement)///Chromosome Y, NC_000024.8 (1465046..1470999, complement)	ATP:ADP antiporter activity///protein binding///transporter activity	apoptosis///mitochondrial transport///transport	integral to membrane///membrane///mitochondrial inner membrane presequence translocase complex///mitochondrion	GO:0005471///GO:0005515///GO:0005215	GO:0006915///GO:0006839///GO:0006810	GO:0016021///GO:0016020///GO:0005744///GO:0005739
1157	90943_CR613013_PAI-RBP1	-0.45062	0.15524	-0.50296	0.16601				SERPINE1 mRNA binding protein 1	SERBP1	26135				full-length cDNA clone CS0DA009YK19 of Neuroblastoma of Homo sapiens (human)	50493820	CR613013	90943			1p31	Chromosome 1, NC_000001.9 (67646081..67668711, complement)	RNA binding///mRNA 3'-UTR binding///protein binding	regulation of mRNA stability	cytoplasm///nucleus	GO:0003723///GO:0003730///GO:0005515	GO:0043488	GO:0005737///GO:0005634
7834	98734_CR609365_RAN	-0.46839	0.16928	-0.50296	0.19901				RAN, member RAS oncogene family	RAN	5901				full-length cDNA clone CS0DN001YG13 of Adult brain of Homo sapiens (human)	50490172	CR609365	98734			12q24.3	Chromosome 12, NC_000012.10 (129922521..129927316)	GTP binding///GTPase activity///GTPase activity///androgen receptor binding///chromatin binding///nucleotide binding///protein binding///transcription coactivator activity	DNA metabolic process///RNA export from nucleus///androgen receptor signaling pathway///intracellular protein transport///mitosis///mitotic spindle organization and biogenesis///nucleocytoplasmic transport///positive regulation of transcription, DNA-dependent///protein export from nucleus///signal transduction///small GTPase mediated signal transduction	colocalizes_with chromatin///cytoplasm///cytosol///melanosome///nuclear pore///nucleoplasm///nucleus	GO:0005525///GO:0003924///GO:0003924///GO:0050681///GO:0003682///GO:0000166///GO:0005515///GO:0003713	GO:0006259///GO:0006405///GO:0030521///GO:0006886///GO:0007067///GO:0007052///GO:0006913///GO:0045893///GO:0006611///GO:0007165///GO:0007264	colocalizes_with GO:0000785///GO:0005737///GO:0005829///GO:0042470///GO:0005643///GO:0005654///GO:0005634
11718	103328_BQ048859_SMU1	-0.51901	0.19078	-0.50296	0.20591				smu-1 suppressor of mec-8 and unc-52 homolog (C. elegans)	SMU1	55234	Smu-1 suppressor of mec-8 and unc-52 homolog (C. elegans)	SMU1	Hs.655351	AGENCOURT_6832852 NIH_MGC_92 Homo sapiens cDNA clone IMAGE:5789468 5-, mRNA sequence	19808199	BQ048859	103328			9p12	Chromosome 9, NC_000009.10 (33031850..33066714, complement)			cytoplasm///nucleus			GO:0005737///GO:0005634
10995	102482_BM681616_HNRPA2B1	-0.47288	0.23397	-0.50296	0.24236				heterogeneous nuclear ribonucleoprotein A2/B1	HNRNPA2B1	3181	Heterogeneous nuclear ribonucleoprotein A2/B1	HNRNPA2B1	Hs.487774	UI-E-EJ0-aij-d-21-0-UI.s1 UI-E-EJ0 Homo sapiens cDNA clone UI-E-EJ0-aij-d-21-0-UI 3-, mRNA sequence	18991512	BM681616	102482			7p15	Chromosome 7, NC_000007.12 (26196081..26206938, complement)	RNA binding///nucleic acid binding///nucleotide binding///protein binding///single-stranded telomeric DNA binding	RNA splicing///RNA transport///nuclear mRNA splicing, via spliceosome///nuclear mRNA splicing, via spliceosome	heterogeneous nuclear ribonucleoprotein complex///nucleus///spliceosome	GO:0003723///GO:0003676///GO:0000166///GO:0005515///GO:0043047	GO:0008380///GO:0050658///GO:0000398///GO:0000398	GO:0030530///GO:0005634///GO:0005681
10111	101476_AL833718_FLJ12806	-0.47529	0.49191	-0.50296	0.45567				axin interactor, dorsalization associated	AIDA	64853				Homo sapiens mRNA; cDNA DKFZp666C185 (from clone DKFZp666C185)	21734367	AL833718	101476			1q41	Chromosome 1, NC_000001.9 (220907978..220952487, complement)
12480	104269_BM478792_IPO7	-0.46237	0.21989	-0.50246	0.23448				importin 7	IPO7	10527	Importin 7	IPO7	Hs.712619	AGENCOURT_6400646 NIH_MGC_72 Homo sapiens cDNA clone IMAGE:5526878 5-, mRNA sequence	18527834	BM478792	104269			11p15.4	Chromosome 11, NC_000011.8 (9362780..9423651)	Ran GTPase binding///histone binding///protein transporter activity///small GTPase regulator activity///transporter activity	intracellular protein transport///protein import into nucleus, docking///signal transduction	cytoplasm///nuclear pore///nucleus///soluble fraction	GO:0008536///GO:0042393///GO:0008565///GO:0005083///GO:0005215	GO:0006886///GO:0000059///GO:0007165	GO:0005737///GO:0005643///GO:0005634///GO:0005625
6137	96700_AJ515428_LOC133619	-0.48925	0.22339	-0.50246	0.24039				proline-rich coiled-coil 1	PRRC1	133619				Homo sapiens mRNA for hypothetical protein (ORF1), splice variant 5	24940519	AJ515428	96700			5q23.2	Chromosome 5, NC_000005.8 (126881247..126918672)			Golgi apparatus			GO:0005794
3141	93230_BP210533_HRSP12	-0.4724	0.22981	-0.50246	0.23251				heat-responsive protein 12	HRSP12	10247	Heat-responsive protein 12	HRSP12	Hs.18426	BP210533 Sugano cDNA library, cerebellum Homo sapiens cDNA clone CBL05721 5-, mRNA sequence	52083424	BP210533	93230			8q22	Chromosome 8, NC_000008.9 (99183743..99198594, complement)	endonuclease activity///hydrolase activity	regulation of translational termination	cytoplasm///nucleus	GO:0004519///GO:0016787	GO:0006449	GO:0005737///GO:0005634
3658	93844_NM_014673_KIAA0103	-0.49867	0.31511	-0.50246	0.3197				tetratricopeptide repeat domain 35	TTC35	9694				Homo sapiens tetratricopeptide repeat domain 35 (TTC35), mRNA	142377730	NM_014673	93844			8q23.1	Chromosome 8, NC_000008.9 (109525029..109568312)	binding		endoplasmic reticulum///nucleus	GO:0005488		GO:0005783///GO:0005634
3653	93838_BX537411_IDH1	-0.48483	0.34975	-0.50246	0.33596				isocitrate dehydrogenase 1 (NADP+), soluble	IDH1	3417				Homo sapiens mRNA; cDNA DKFZp686M0959 (from clone DKFZp686M0959); complete cds	31873323	BX537411	93838			2q33.3	Chromosome 2, NC_000002.10 (208809198..208828051, complement)	isocitrate dehydrogenase (NADP+) activity///isocitrate dehydrogenase (NADP+) activity///magnesium ion binding///manganese ion binding///oxidoreductase activity///oxidoreductase activity, acting on the CH-OH group of donors, NAD or NADP as acceptor	carbohydrate metabolic process///glutathione metabolic process///glyoxylate cycle///isocitrate metabolic process///metabolic process///oxidation reduction///response to oxidative stress///tricarboxylic acid cycle	cytoplasm///cytosol///peroxisome	GO:0004450///GO:0004450///GO:0000287///GO:0030145///GO:0016491///GO:0016616	GO:0005975///GO:0006749///GO:0006097///GO:0006102///GO:0008152///GO:0055114///GO:0006979///GO:0006099	GO:0005737///GO:0005829///GO:0005777
5208	95580_CA428394_SEC14L1	-0.50613	0.44784	-0.50246	0.42512				small Cajal body-specific RNA 16///chromosome 17 open reading frame 86///SEC14-like 1 (S. cerevisiae)	SCARNA16///C17orf86///SEC14L1	677781///654434///6397	SEC14-like 1 (S. cerevisiae)	SEC14L1	Hs.464184	UI-H-DF0-ber-h-11-0-UI.s1 NCI_CGAP_DF0 Homo sapiens cDNA clone UI-H-DF0-ber-h-11-0-UI 3-, mRNA sequence	24791120	CA428394	95580			17q25.2///17q25.2///17q25.1-q25.2	Chromosome 17, NC_000017.9 (72596984..72597170)///Chromosome 17, NC_000017.9 (72602081..72602275)///Chromosome 17, NC_000017.9 (72648647..72724778)	binding///transporter activity	transport	Golgi apparatus///intracellular///membrane	GO:0005488///GO:0005215	GO:0006810	GO:0005794///GO:0005622///GO:0016020
3437	93607_BP368700_SSB	-0.39825	0.20431	-0.50197	0.28079				Sjogren syndrome antigen B (autoantigen La)	SSB	6741	Sjogren syndrome antigen B (autoantigen La)	SSB	Hs.632535	BP368700 Sugano cDNA library, thymus Homo sapiens cDNA clone TMS09482 5-, mRNA sequence	52298967	BP368700	93607			2q31.1	Chromosome 2, NC_000002.10 (170363635..170376821)	mRNA binding///nucleotide binding///protein binding///tRNA binding	RNA processing///histone mRNA metabolic process///tRNA modification	nucleus///ribonucleoprotein complex	GO:0003729///GO:0000166///GO:0005515///GO:0000049	GO:0006396///GO:0008334///GO:0006400	GO:0005634///GO:0030529
4359	94625_BC000665_TCP1	-0.45869	0.23953	-0.50197	0.24975				t-complex 1	TCP1	6950				Homo sapiens t-complex 1, mRNA (cDNA clone MGC:2234 IMAGE:3349237), complete cds	12653758	BC000665	94625			6q25.3-q26	Chromosome 6, NC_000006.10 (160119520..160130725, complement)	ATP binding///nucleotide binding///unfolded protein binding///unfolded protein binding	protein folding///tubulin folding	cytoplasm///cytosol	GO:0005524///GO:0000166///GO:0051082///GO:0051082	GO:0006457///GO:0007021	GO:0005737///GO:0005829
1342	91177_AI418684_SDHD	-0.42558	0.26976	-0.50197	0.32118							Transcribed locus		Hs.702490	tf12h03.x1 NCI_CGAP_Brn23 Homo sapiens cDNA clone IMAGE:2096021 3-, mRNA sequence	4264615	AI418684	91177
9979	101342_BM457694_DPM1	-0.48642	0.29565	-0.50148	0.30443				dolichyl-phosphate mannosyltransferase polypeptide 1, catalytic subunit	DPM1	8813	Dolichyl-phosphate mannosyltransferase polypeptide 1, catalytic subunit	DPM1	Hs.654951	AGENCOURT_6411879 NIH_MGC_85 Homo sapiens cDNA clone IMAGE:5498863 5-, mRNA sequence	18506734	BM457694	101342			20q13.13	Chromosome 20, NC_000020.9 (48984812..49008467, complement)	dolichyl-phosphate beta-D-mannosyltransferase activity///contributes_to dolichyl-phosphate beta-D-mannosyltransferase activity///dolichyl-phosphate-mannose-protein mannosyltransferase activity///protein binding///transferase activity, transferring glycosyl groups	GPI anchor biosynthetic process///protein amino acid C-linked glycosylation via 2'-alpha-mannosyl-L-tryptophan///protein amino acid O-linked mannosylation	endoplasmic reticulum///endoplasmic reticulum membrane///endoplasmic reticulum membrane///mannosyltransferase complex	GO:0004582///contributes_to GO:0004582///GO:0004169///GO:0005515///GO:0016757	GO:0006506///GO:0018406///GO:0035269	GO:0005783///GO:0005789///GO:0005789///GO:0031501
5005	95336_CX871364_CS	-0.42385	0.34004	-0.50148	0.41626				citrate synthase	CS	1431	Citrate synthase	CS	Hs.430606	HESC4_56_C08.g1_A037 NIH_MGC_262 Homo sapiens cDNA clone IMAGE:7485714 5-, mRNA sequence	58554538	CX871364	95336			12q13.2-q13.3	Chromosome 12, NC_000012.10 (54951750..54980442, complement)	citrate (Si)-synthase activity///citrate (Si)-synthase activity///transferase activity///transferase activity, transferring acyl groups, acyl groups converted into alkyl on transfer	cellular carbohydrate metabolic process///tricarboxylic acid cycle	mitochondrial matrix///mitochondrial matrix///mitochondrion	GO:0004108///GO:0004108///GO:0016740///GO:0046912	GO:0044262///GO:0006099	GO:0005759///GO:0005759///GO:0005739
3222	93311	-0.41244	0.39001	-0.50148	0.40345													93311		Failed Sequencing
6462	97103_BI856785_EEF2	-0.46264	0.10092	-0.50099	0.15567				eukaryotic translation elongation factor 2	EEF2	1938	Eukaryotic translation elongation factor 2	EEF2	Hs.515070	603387865F1 NIH_MGC_87 Homo sapiens cDNA clone IMAGE:5396272 5-, mRNA sequence	15997532	BI856785	97103			19pter-q12	Chromosome 19, NC_000019.8 (3927054..3936461, complement)	GTP binding///GTPase activity///nucleotide binding///protein binding///translation elongation factor activity	translational elongation	cytoplasm	GO:0005525///GO:0003924///GO:0000166///GO:0005515///GO:0003746	GO:0006414	GO:0005737
4534	94809_BC010120_RCN1	-0.41277	0.10353	-0.50099	0.17241				reticulocalbin 1, EF-hand calcium binding domain	RCN1	5954				Homo sapiens reticulocalbin 1, EF-hand calcium binding domain, mRNA (cDNA clone MGC:19541 IMAGE:3836263), complete cds	33989254	BC010120	94809			11p13	Chromosome 11, NC_000011.8 (32069267..32083653)	calcium ion binding		endoplasmic reticulum///endoplasmic reticulum lumen	GO:0005509		GO:0005783///GO:0005788
9214	100379_BU159283_EEF1A1	-0.46158	0.14516	-0.50099	0.12808				eukaryotic translation elongation factor 1 alpha 1	EEF1A1	1915	Eukaryotic translation elongation factor 1 alpha 1	EEF1A1	Hs.586423	AGENCOURT_7785855 NIH_MGC_67 Homo sapiens cDNA clone IMAGE:6138633 5-, mRNA sequence	22673193	BU159283	100379			6q14.1	Chromosome 6, NC_000006.10 (74282194..74287476, complement)	GTP binding///GTP binding///GTPase activity///GTPase activity///nucleotide binding///protein binding///translation elongation factor activity///translation elongation factor activity	translational elongation///translational elongation///translational elongation///translational elongation	cytoplasm///cytoplasm///cytoplasm///cytosol///eukaryotic translation elongation factor 1 complex	GO:0005525///GO:0005525///GO:0003924///GO:0003924///GO:0000166///GO:0005515///GO:0003746///GO:0003746	GO:0006414///GO:0006414///GO:0006414///GO:0006414	GO:0005737///GO:0005737///GO:0005737///GO:0005829///GO:0005853
4533	94808_CR601340_JAGN1	-0.47119	0.24608	-0.50099	0.32956				jagunal homolog 1 (Drosophila)	JAGN1	84522				full-length cDNA clone CS0DI043YN03 of Placenta Cot 25-normalized of Homo sapiens (human)	50482147	CR601340	94808			3p25.2	Chromosome 3, NC_000003.10 (9907272..9911029)			endoplasmic reticulum///endoplasmic reticulum membrane///integral to membrane///membrane			GO:0005783///GO:0005789///GO:0016021///GO:0016020
3531	93702	-0.42414	0.14356	-0.50049	0.1601													93702		Failed Sequencing
7288	98094_AA580433_MRPL3	-0.45489	0.22254	-0.50049	0.27438				mitochondrial ribosomal protein L3	MRPL3	11222	Mitochondrial ribosomal protein L3	MRPL3	Hs.205163	nn21c05.s1 NCI_CGAP_Co12 Homo sapiens cDNA clone IMAGE:1084520 3- similar to gb:X06323_cds1 MITOCHONDRIAL 60S RIBOSOMAL PROTEIN L3 (HUMAN);, mRNA sequence	2355760	AA580433	98094			3q21-q23	Chromosome 3, NC_000003.10 (132663735..132704519, complement)	RNA binding///structural constituent of ribosome	translation	intracellular///mitochondrion///ribosome	GO:0003723///GO:0003735	GO:0006412	GO:0005622///GO:0005739///GO:0005840
7860	98767_CR590649_HBP1	-0.48768	0.24655	-0.50049	0.24926				HMG-box transcription factor 1	HBP1	26959				full-length cDNA clone CS0DL001YI23 of B cells (Ramos cell line) Cot 25-normalized of Homo sapiens (human)	50471456	CR590649	98767			7q22-q31	Chromosome 7, NC_000007.12 (106596696..106630210)	DNA binding///binding	Wnt receptor signaling pathway///cell cycle arrest///regulation of transcription, DNA-dependent///transcription	nucleus	GO:0003677///GO:0005488	GO:0016055///GO:0007050///GO:0006355///GO:0006350	GO:0005634
4892	95213_CR621998_CYCS	-0.43891	0.15336	-0.5	0.17044				cytochrome c, somatic	CYCS	54205				full-length cDNA clone CS0DI052YF11 of Placenta Cot 25-normalized of Homo sapiens (human)	50502805	CR621998	95213			7p15.2	Chromosome 7, NC_000007.12 (25124800..25131480, complement)	electron transporter, transferring electrons from CoQH2-cytochrome c reductase complex and cytochrome c oxidase complex activity///heme binding///iron ion binding///metal ion binding///protein binding///contributes_to protein serine/threonine phosphatase activity	DNA fragmentation during apoptosis///apoptosis///caspase activation via cytochrome c///cellular respiration///transport	cytosol///cytosol///mitochondrial intermembrane space///mitochondrial matrix///mitochondrial respiratory chain///mitochondrion///nucleus///protein phosphatase type 2A complex	GO:0045155///GO:0020037///GO:0005506///GO:0046872///GO:0005515///contributes_to GO:0004722	GO:0006309///GO:0006915///GO:0008635///GO:0045333///GO:0006810	GO:0005829///GO:0005829///GO:0005758///GO:0005759///GO:0005746///GO:0005739///GO:0005634///GO:0000159
3964	94182_AI950646_	-0.45389	0.25465	-0.5	0.24089							Transcribed locus, strongly similar to NP_004043.2 BCL2/adenovirus E1B 19kD-...		Hs.562561	wx51g03.x1 NCI_CGAP_Lu28 Homo sapiens cDNA clone IMAGE:2547220 3- similar to TR:O55003 O55003 E1B 19K/BCL-2-BINDING PROTEIN HOMOLOG. ;, mRNA sequence	5742956	AI950646	94182
3513	93684_CA390853_FLJ39822	-0.5026	0.36048	-0.5	0.50148				solute carrier family 38, member 11	SLC38A11	151258	Solute carrier family 38, member 11	SLC38A11	Hs.658702	cs115c12.y1 Human Retinal pigment epithelium/choroid cDNA (Un-normalized, unamplified): cs Homo sapiens cDNA clone cs115c12 5-, mRNA sequence	24722242	CA390853	93684			2q24.3	Chromosome 2, NC_000002.10 (165463058..165520281, complement)	sodium ion binding	amino acid transport///ion transport///sodium ion transport	integral to membrane///membrane	GO:0031402	GO:0006865///GO:0006811///GO:0006814	GO:0016021///GO:0016020
2814	92832_CA842198_KIAA0114	-0.43107	0.13069	-0.49951	0.17685				KIAA0114	KIAA0114	57291	KIAA0114	KIAA0114	Hs.656255	ip29f05.y1 HR85 islet Homo sapiens cDNA clone IMAGE:6218649 5-, mRNA sequence	26671602	CA842198	92832			4q12	Chromosome 4
8049	99009	-0.50104	0.21611	-0.49951	0.18227													99009		Failed Sequencing
4870	95190_BC033701_ESRRA	-0.47928	0.25997	-0.49951	0.35419				estrogen-related receptor alpha	ESRRA	2101				Homo sapiens, Similar to estrogen-related receptor alpha, clone IMAGE:3458379, mRNA, partial cds	21708139	BC033701	95190			11q13	Chromosome 11, NC_000011.8 (63829620..63840786)	metal ion binding///protein binding///sequence-specific DNA binding///steroid binding///steroid hormone receptor activity///tRNA-pseudouridine synthase activity///transcription factor activity///zinc ion binding	regulation of transcription, DNA-dependent///transcription	nucleus///nucleus	GO:0046872///GO:0005515///GO:0043565///GO:0005496///GO:0003707///GO:0016439///GO:0003700///GO:0008270	GO:0006355///GO:0006350	GO:0005634///GO:0005634
6499	97141_BX416088_	-0.49173	0.30727	-0.49951	0.24138				BCL2/adenovirus E1B 19kDa interacting protein 3	BNIP3	664	BCL2/adenovirus E1B 19kDa interacting protein 3	BNIP3	Hs.144873	BX416088 Homo sapiens NEUROBLASTOMA Homo sapiens cDNA clone CS0DA001YD22 5-PRIME, mRNA sequence	46927631	BX416088	97141			10q26.3	Chromosome 10, NC_000010.9 (133631194..133645425, complement)	protein heterodimerization activity///protein homodimerization activity	DNA fragmentation during apoptosis///anti-apoptosis///cell death///cell death///chromatin remodeling///defense response to virus///induction of apoptosis///negative regulation of membrane potential///negative regulation of survival gene product expression///neuron apoptosis///oxygen and reactive oxygen species metabolic process///regulation of mitochondrial membrane permeability///response to hyp…	cytoplasm///dendrite///integral to membrane///integral to mitochondrial outer membrane///membrane///mitochondrial membrane///mitochondrial membrane///mitochondrion///mitochondrion///nuclear envelope///nucleoplasm///nucleus	GO:0046982///GO:0042803	GO:0006309///GO:0006916///GO:0008219///GO:0008219///GO:0006338///GO:0051607///GO:0006917///GO:0045837///GO:0008634///GO:0051402///GO:0006800///GO:0046902///GO:0001666	GO:0005737///GO:0030425///GO:0016021///GO:0031307///GO:0016020///GO:0031966///GO:0031966///GO:0005739///GO:0005739///GO:0005635///GO:0005654///GO:0005634
974	90740_BU676756_TMPO	-0.50959	0.32416	-0.49951	0.26502							Transcribed locus		Hs.655104	UI-CF-DU1-aam-i-04-0-UI.s1 UI-CF-DU1 Homo sapiens cDNA clone UI-CF-DU1-aam-i-04-0-UI 3-, mRNA sequence	23522032	BU676756	90740
7276	98082	-0.45999	0.33339	-0.49951	0.37044													98082		Failed Sequencing
8588	99614_NM_004780_TCEAL1	-0.48438	0.3619	-0.49951	0.40443				transcription elongation factor A (SII)-like 1	TCEAL1	9338				Homo sapiens transcription elongation factor A (SII)-like 1 (TCEAL1), transcript variant 1, mRNA	55749396	NM_004780	99614			Xq22.1	Chromosome X, NC_000023.9 (102770304..102772537)	RNA polymerase II transcription factor activity///protein binding///transcription factor activity	negative regulation of transcription from RNA polymerase II promoter///regulation of transcription, DNA-dependent///transcription	nucleus	GO:0003702///GO:0005515///GO:0003700	GO:0000122///GO:0006355///GO:0006350	GO:0005634
4508	94782_CR603288_ABT1	-0.50475	0.39675	-0.49951	0.47882				activator of basal transcription 1	ABT1	29777				full-length cDNA clone CS0DM010YN04 of Fetal liver of Homo sapiens (human)	50484095	CR603288	94782			6p22.1	Chromosome 6, NC_000006.10 (26705159..26708257)	DNA binding///RNA binding///general RNA polymerase II transcription factor activity///transcription coactivator activity	regulation of transcription, DNA-dependent///transcription///transcription from RNA polymerase II promoter	nucleus///transcription factor complex	GO:0003677///GO:0003723///GO:0016251///GO:0003713	GO:0006355///GO:0006350///GO:0006366	GO:0005634///GO:0005667
12078	103763_M16961_AHSG	-0.38316	0.14829	-0.49901	0.25172				alpha-2-HS-glycoprotein	AHSG	197				Human alpha-2-HS-glycoprotein alpha and beta chain mRNA, complete cds	178283	M16961	103763			3q27	Chromosome 3, NC_000003.10 (187813544..187821801)	cysteine protease inhibitor activity///kinase inhibitor activity	acute-phase response///negative regulation of bone mineralization///negative regulation of cell growth///negative regulation of insulin receptor signaling pathway///ossification///pinocytosis///positive regulation of phagocytosis///regulation of inflammatory response	extracellular region///extracellular space	GO:0004869///GO:0019210	GO:0006953///GO:0030502///GO:0030308///GO:0046627///GO:0001503///GO:0006907///GO:0050766///GO:0050727	GO:0005576///GO:0005615
278	89947_CN306845_SPCS1	-0.43953	0.2271	-0.49901	0.26404				signal peptidase complex subunit 1 homolog (S. cerevisiae)	SPCS1	28972	Signal peptidase complex subunit 1 homolog (S. cerevisiae)	SPCS1	Hs.11125	17000599945438 GRN_PRENEU Homo sapiens cDNA 5-, mRNA sequence	47323259	CN306845	89947			3p21.1	Chromosome 3, NC_000003.10 (52714897..52717249)	molecular_function///signal peptidase activity	proteolysis///signal peptide processing	endoplasmic reticulum///integral to endoplasmic reticulum membrane///integral to membrane///membrane///microsome///signal peptidase complex	GO:0003674///GO:0009003	GO:0006508///GO:0006465	GO:0005783///GO:0030176///GO:0016021///GO:0016020///GO:0005792///GO:0005787
9814	101094_BM786160_CLPP	-0.49571	0.32805	-0.49901	0.3468				ClpP caseinolytic peptidase, ATP-dependent, proteolytic subunit homolog (E. coli)	CLPP	8192	ClpP caseinolytic peptidase, ATP-dependent, proteolytic subunit homolog (E. ...	CLPP	Hs.515092	K-EST0064836 S21SNU520 Homo sapiens cDNA clone S21SNU520-3-C03 5-, mRNA sequence	19134392	BM786160	101094			19p13.3	Chromosome 19, NC_000019.8 (6312463..6319915)	endopeptidase Clp activity///peptidase activity	proteolysis	mitochondrion	GO:0008462///GO:0008233	GO:0006508	GO:0005739
4366	94632_BT006886_HTATSF1	-0.34685	0.21405	-0.49865	0.32106				HIV-1 Tat specific factor 1	HTATSF1	27336				Homo sapiens HIV TAT specific factor 1 mRNA, complete cds	30582610	BT006886	94632			Xq26.1-q27.2	Chromosome X, NC_000023.9 (135407337..135422156)	RNA binding///RNA polymerase II transcription factor activity///nucleic acid binding///nucleotide binding///protein binding///transcription elongation regulator activity	regulation of transcription from RNA polymerase II promoter///transcription///viral genome replication	nucleus	GO:0003723///GO:0003702///GO:0003676///GO:0000166///GO:0005515///GO:0003711	GO:0006357///GO:0006350///GO:0019079	GO:0005634
9607	100867_BU150784_SMP1	-0.41033	0.20122	-0.49852	0.24729				transmembrane protein 50A	TMEM50A	23585	Transmembrane protein 50A	TMEM50A	Hs.523054	AGENCOURT_8728214 NIH_MGC_47 Homo sapiens cDNA clone IMAGE:6339225 5-, mRNA sequence	22664316	BU150784	100867			1p36.11	Chromosome 1, NC_000001.9 (25537398..25561439)			cytoplasm///endoplasmic reticulum///integral to membrane///membrane			GO:0005737///GO:0005783///GO:0016021///GO:0016020
5758	96221_AL136734_RAB18	-0.47139	0.25397	-0.49852	0.24236				RAB18, member RAS oncogene family	RAB18	22931				Homo sapiens mRNA; cDNA DKFZp434N0410 (from clone DKFZp434N0410)	12052986	AL136734	96221			10p12.1	Chromosome 10, NC_000010.9 (27833255..27869105)	ATP binding///GTP binding///GTPase activity///nucleotide binding///transcription factor binding	endocytosis///protein transport///regulation of transcription, DNA-dependent///small GTPase mediated signal transduction///small GTPase mediated signal transduction	cellular_component///intracellular///intracellular///plasma membrane	GO:0005524///GO:0005525///GO:0003924///GO:0000166///GO:0008134	GO:0006897///GO:0015031///GO:0006355///GO:0007264///GO:0007264	GO:0005575///GO:0005622///GO:0005622///GO:0005886
11630	103236_BP297025_PSMB4	-0.48812	0.20655	-0.49803	0.14384				proteasome (prosome, macropain) subunit, beta type, 4	PSMB4	5692	Proteasome (prosome, macropain) subunit, beta type, 4	PSMB4	Hs.89545	BP297025 Sugano cDNA library, macrophage Homo sapiens cDNA clone MPC02350 5-, mRNA sequence	52225985	BP297025	103236			1q21	Chromosome 1, NC_000001.9 (149638665..149641036)	peptidase activity///threonine endopeptidase activity	anaphase-promoting complex-dependent proteasomal ubiquitin-dependent protein catabolic process///negative regulation of ubiquitin-protein ligase activity during mitotic cell cycle///positive regulation of ubiquitin-protein ligase activity during mitotic cell cycle///ubiquitin-dependent protein catabolic process	cytoplasm///cytosol///nucleus///proteasome core complex	GO:0008233///GO:0004298	GO:0031145///GO:0051436///GO:0051437///GO:0006511	GO:0005737///GO:0005829///GO:0005634///GO:0005839
7277	98083_AA488664_RPLP0	-0.44963	0.18525	-0.49754	0.24778				ribosomal protein, large, P0	RPLP0	6175	Ribosomal protein, large, P0	RPLP0	Hs.546285	ab40d02.s1 Stratagene HeLa cell s3 937216 Homo sapiens cDNA clone IMAGE:843267 3- similar to gb:M17885 60S ACIDIC RIBOSOMAL PROTEIN P0 (HUMAN);, mRNA sequence	2216095	AA488664	98083			12q24.2	Chromosome 12, NC_000012.10 (119118886..119123397, complement)	RNA binding///protein binding///structural constituent of ribosome///structural constituent of ribosome	ribosome biogenesis and assembly///translational elongation///translational elongation	cytosol///cytosolic large ribosomal subunit///intracellular///ribosome	GO:0003723///GO:0005515///GO:0003735///GO:0003735	GO:0042254///GO:0006414///GO:0006414	GO:0005829///GO:0022625///GO:0005622///GO:0005840
12031	103716_AI753883_STAT1	-0.44846	0.18918	-0.49754	0.29409				signal transducer and activator of transcription 1, 91kDa	STAT1	6772	Signal transducer and activator of transcription 1, 91kDa	STAT1	Hs.708051	cr15e05.x1 Human bone marrow stromal cells Homo sapiens cDNA clone HBMSC_cr15e05 3-, mRNA sequence	5132070	AI753883	103716			2q32.2	Chromosome 2, NC_000002.10 (191542121..191587181, complement)	calcium ion binding///hematopoietin/interferon-class (D200-domain) cytokine receptor signal transducer activity///protein binding///signal transducer activity///transcription factor activity///transcription factor activity	I-kappaB kinase/NF-kappaB cascade///caspase activation///regulation of transcription, DNA-dependent///response to virus///signal transduction///signal transduction///transcription from RNA polymerase II promoter///tyrosine phosphorylation of STAT protein	cytoplasm///nucleus///nucleus	GO:0005509///GO:0005062///GO:0005515///GO:0004871///GO:0003700///GO:0003700	GO:0007249///GO:0006919///GO:0006355///GO:0009615///GO:0007165///GO:0007165///GO:0006366///GO:0007260	GO:0005737///GO:0005634///GO:0005634
[truncated: 12,552 more rows]

## Sheet: TERF2and BRCA1
	PNA_03-015F	PC_03-021F_LCM_GL3	PC_03-029B_LCM_GL3	PC_03-060A_LCM_GL3	PNA_03-066C	PNA_03-068D	PC_03-119D_LCM_GL3	PC_03-138A_LCM_GL3	PC_03-140B_LCM_GL3	PC_02-053C_LCM_GL4	PC_03-055H_LCM_GL4	PNC_03-066C	PC_03-093D_LCM_GL4	PNA_03-115E	PC_03-135C_LCM_GL4	PNA_03-141C	PNA_03-155C	PC_03-158F_LCM_GL4	PC_03-159_LCM_GL4	PC_03-207C_LCM_GL4	PNA_04-030A	PC_03-068D_LCM_GL5	PNA_03-089D	PC_03-115E_LCM_GL5	PNA_03-116C	PC_03-143C_LCM_GL5	PNA_03-152A	PNA_03-184C	PNA_04-023C
[truncated: 37 more rows]
